# Supplementary material for: Feedback regulation of heat shock factor 1 (Hsf1) activity by Hsp70‐mediated trimer unzipping and dissociation from DNA
Source: EMBO J. 2020 Jun 3;39(14):e104096. doi: 10.15252/embj.2019104096 (PMC7360973; doi:10.15252/embj.2019104096)
Supplement: Supplementary file 3 — Source Data for Expanded View [file EMBJ-39-e104096-s007.zip]

Archive with 5 entries (4 files):
- EMBOJ-2019-104096R1-Figure_Source_Data_EV3.zip
- __MACOSX/
- __MACOSX/._EMBOJ-2019-104096R1-Figure_Source_Data_EV3.zip
- EMBOJ-2019-104096R1-Figure_Source_Data_EV1.zip
- __MACOSX/._EMBOJ-2019-104096R1-Figure_Source_Data_EV1.zip
