# Supplementary material for: Feedback regulation of heat shock factor 1 (Hsf1) activity by Hsp70‐mediated trimer unzipping and dissociation from DNA
Source: EMBO J. 2020 Jun 3;39(14):e104096. doi: 10.15252/embj.2019104096 (PMC7360973; doi:10.15252/embj.2019104096)
Supplement: Supplementary file 5 — Source Data for Figure 1 [file EMBJ-39-e104096-s003.zip]

Archive with 19 entries (16 files):
- EMBOJ-2019-104096R_Figure 1_SourceData/
- EMBOJ-2019-104096R_Figure 1_SourceData/EMBOJ-2019-104096__SourceDataForFig1B.xlsx
- __MACOSX/
- __MACOSX/EMBOJ-2019-104096R_Figure 1_SourceData/
- __MACOSX/EMBOJ-2019-104096R_Figure 1_SourceData/._EMBOJ-2019-104096__SourceDataForFig1B.xlsx
- EMBOJ-2019-104096R_Figure 1_SourceData/EMBOJ-2019-104096__SourceDataForFig1C.xlsx
- __MACOSX/EMBOJ-2019-104096R_Figure 1_SourceData/._EMBOJ-2019-104096__SourceDataForFig1C.xlsx
- EMBOJ-2019-104096R_Figure 1_SourceData/EMBOJ-2019-104096__SourceDataForFig1D.xlsx
- __MACOSX/EMBOJ-2019-104096R_Figure 1_SourceData/._EMBOJ-2019-104096__SourceDataForFig1D.xlsx
- EMBOJ-2019-104096R_Figure 1_SourceData/EMBOJ-2019-104096__SourceDataForFig1E.xlsx
- __MACOSX/EMBOJ-2019-104096R_Figure 1_SourceData/._EMBOJ-2019-104096__SourceDataForFig1E.xlsx
- EMBOJ-2019-104096R_Figure 1_SourceData/EMBOJ-2019-104096__SourceDataForFig1F.xlsx
- __MACOSX/EMBOJ-2019-104096R_Figure 1_SourceData/._EMBOJ-2019-104096__SourceDataForFig1F.xlsx
- EMBOJ-2019-104096R_Figure 1_SourceData/EMBOJ-2019-104096__SourceDataForFig1G.xlsx
- __MACOSX/EMBOJ-2019-104096R_Figure 1_SourceData/._EMBOJ-2019-104096__SourceDataForFig1G.xlsx
- EMBOJ-2019-104096R_Figure 1_SourceData/EMBOJ-2019-104096__SourceDataForFig1H.xlsx
- __MACOSX/EMBOJ-2019-104096R_Figure 1_SourceData/._EMBOJ-2019-104096__SourceDataForFig1H.xlsx
- EMBOJ-2019-104096R_Figure 1_SourceData/EMBOJ-2019-104096__SourceDataForFig1I.xlsx
- __MACOSX/EMBOJ-2019-104096R_Figure 1_SourceData/._EMBOJ-2019-104096__SourceDataForFig1I.xlsx
