# Supplementary material for: Feedback regulation of heat shock factor 1 (Hsf1) activity by Hsp70‐mediated trimer unzipping and dissociation from DNA
Source: EMBO J. 2020 Jun 3;39(14):e104096. doi: 10.15252/embj.2019104096 (PMC7360973; doi:10.15252/embj.2019104096)
Supplement: Supplementary file 5 — Source Data for Figure 1 [file EMBJ-39-e104096-s003.zip › EMBOJ-2019-104096R_Figure 1_SourceData/EMBOJ-2019-104096__SourceDataForFig1B.xlsx]

## Sheet: Sheet1
Concentration of trimer [nM]	1	2	3
100	153.117	155	156.05
50	149.5	153.433	152.233
25	147.683	149.333	150.1
12.5	141.283	134.6	140.767
6.25	117.15	114.65	118.65
3.125	103.25	105.283	106.05
1.563	96.35	100.3	100.317
0.781	92.783	97.133	96.867
0.391	91.633	96.467	96.5
0.195	90.3	94.3	94.75
