# Supplementary material for: Feedback regulation of heat shock factor 1 (Hsf1) activity by Hsp70‐mediated trimer unzipping and dissociation from DNA
Source: EMBO J. 2020 Jun 3;39(14):e104096. doi: 10.15252/embj.2019104096 (PMC7360973; doi:10.15252/embj.2019104096)
Supplement: Supplementary file 5 — Source Data for Figure 1 [file EMBJ-39-e104096-s003.zip › EMBOJ-2019-104096R_Figure 1_SourceData/EMBOJ-2019-104096__SourceDataForFig1C.xlsx]

## Sheet: R1 HSFs+HSF1
Time [min]	-	+4 mM MgCl2	+buffer	+ATP/MgCl2	HSECtrl-ATP/MgCl2	HSECtrl+ATP/MgCl2	HSE-ATP/MgCl2	HSE+ATP/MgCl2
0	179.5	178.7	177.3	179.7	178	179.8	178.4	177.4
0.366667	176.7	177.2	178.7	178.7	179.1	179.3	178.2	178.7
0.733333	177.4	179.1	177.4	178.6	179	180.1	178.9	178.3
1.1	177.1	178.2	178.4	177.5	178	180.8	177.9	177.9
1.46667	176.8	177.4	177.1	175.7	179	178.5	176.5	178.1
1.83333	176.1	176.1	176.9	176.3	177.5	177.4	175.5	176.6
2.2	176.8	177	176.2	176.3	177.6	177	177.7	175.6
2.56667	177.8	176.2	176.2	176.3	176.7	176.7	176.3	179
2.93333	175.6	177.1	173.9	176.3	175.9	176	178.6	177.1
3.3	175.8	177.3	175.3	175.2	177.2	174.4	177.7	176.8
3.66667	174.7	177.4	174.7	175.6	176.3	176.5	174.7	176.9
4.03333	176	176.2	176.7	176.1	176.8	176.7	176.2	175.2
4.4	175.5	176.5	176.7	176.2	177.8	176.2	174.6	175.4
4.76667	175.4	175.8	176.7	174.6	176.8	177.5	175.8	174.4
5.13333	177.1	175.2	175.1	175.4	176	175.3	175.6	174.8
5.5	176.2	174.8	176.5	175.2	175.9	176.4	175	175.6
5.86667	176.3	173.7	174.2	174.5	174.1	176.9	174.9	176.8
6.23333	175.2	175.6	174.3	173.9	176.1	175.8	175.5	173.2
6.6	174.5	173.9	174.2	176.5	174.3	176	176	173.3
6.96667	171.1	174.5	174.1	175.7	175.5	175.4	174.5	172.9
7.33333	173.9	173.3	173.2	174.3	173.5	174.3	174.1	175.3
7.7	173.5	174.2	176.3	175	175.5	175	175.9	174
8.06667	173.7	173.4	174.7	175.3	174.9	174.2	175.1	173
8.43333	173.7	173.2	172.9	173.2	175.2	175.8	174.1	175.4
8.8	174.2	174.1	174.3	174.5	173.4	175.5	174.9	172.4
9.16667	173.4	175.6	174.6	172.7	175.3	174.1	174.4	172.4
9.53333	173.9	175	173.4	175.2	173.2	173.6	176.2	174.5
9.9	172.7	174.4	173.9	172.1	175	173.5	171.5	174.2
10.2667	173	173.4	174.3	173.6	174.4	174.4	175.1	173.2
13.8167	173	171.5	172.6	170.5	174	170.6	171.3	170.7
14.1833	172	171.8	171.1	169.9	174.2	171.2	169.5	169.5
14.5667	172.3	171.2	172	170	173.4	170.9	165.8	170.3
14.9333	171.5	173.2	171.8	170.4	172	171.8	161.5	167
15.3	172.8	171	171.8	169.7	173.9	170.1	157.8	169.2
15.6833	173.8	172.4	171.7	169.2	172.4	171.7	153.2	166.7
16.05	172.2	172.4	172.1	169.8	171.9	171.2	149.5	167.2
16.4167	171.8	170.9	172.8	168.6	170.8	172.4	143.9	166.6
16.8	171.9	174.4	172	169	172.5	171.1	141.3	165.6
17.1667	171.4	174.7	173.4	169.2	172.8	171.1	138.8	166.8
17.5333	171.5	173.5	171.8	170.9	172.2	169.2	135.8	168.3
17.9167	171.4	170.9	173.2	169.5	173.4	170.3	134.3	166.6
18.2833	170.6	173.3	174.2	168	173.4	168.9	129.4	167.5
18.65	171.6	172.8	172.2	168.3	172.3	170.2	127	166.8
19.0333	172.8	171.7	171.9	168.9	173.4	168.3	124.9	164.8
19.4	170.9	170.6	171	168.2	172.6	169.8	119.8	168.1
19.7833	171.9	172.3	171.1	168.1	170.9	171.9	119.3	168.2
20.15	171.6	171.4	172.3	168.6	173.3	169.4	118.2	165.5
20.5167	171.3	172.3	172.9	168.1	172.4	168.7	116.6	164.3
20.9	172.8	172.5	171.9	167.4	172.3	168.5	116.8	165.9
21.2667	170.9	171.8	170.4	167.9	171.8	168.2	115.5	165.1
21.6333	171.9	172.1	169.9	168.9	174.5	169.5	114.8	166.3
22.0167	171.8	170	172.7	170.4	171.4	168.9	113.9	164.9
22.3833	171.6	170.7	172.9	168.7	170.8	167.1	112.1	164.9
22.75	170.5	171.1	171.4	165.1	171.6	169.3	111.4	162.8
23.1333	171.2	171.7	171.8	166.7	172.7	168.1	111.3	164.4
23.5	170.6	171	171.9	168.1	172.1	169.3	112.1	164.5
23.8833	170.5	171.8	170.4	166.8	170.2	170.5	110.6	163.8
24.25	170.5	171.6	170.7	168.2	171.1	169.3	110.2	162.9
24.6167	169.4	169.6	170.9	166.9	170.4	168.8	112	162.3
25	172.7	168.4	171.8	167.5	171.4	167.6	111.2	161.5
25.3667	169.7	170.4	170.8	166.4	172.8	166.5	110.8	162.7
25.7333	169.8	170	171.5	168.6	169.3	167.2	110.3	161.6
26.1167	171.1	170.9	171.5	166.3	171.1	169.6	109.7	161.3
26.4833	170.4	170.1	171.5	165.8	170.9	167.9	110.5	162.9
26.85	171.2	169.5	170.9	165.4	171.5	167.1	110.7	160.6
27.2333	170.1	170.1	171.4	167.2	171.1	168.3	108.2	162.4
27.6	170.7	171.8	170.3	167.4	171.1	169.7	108.9	160.2
27.9667	171.8	171.7	169.8	166.3	171.6	168.7	110.1	162.3
28.35	170.1	169.5	172.6	167.9	171.6	167.1	110.7	159.2
28.7167	171.1	170.6	171.9	165.6	171.9	168.3	109.2	160.3
29.1	170.9	169.1	170.6	166.7	170.4	166	109.1	160.5
29.4667	171	168.2	170.4	165.4	172	168.6	110.3	160.1
29.8333	169.1	169.8	171.7	165.4	172	169.8	110.9	159.8
30.2167	168.5	170.2	170.1	165.9	171.8	166.1	108.7	159.5
30.5833	169.6	168.4	170.9	166.1	173	167.9	111.1	158.8
30.95	170.7	169.3	171.6	166.2	171	167.8	109.9	159.6
31.3333	170.2	167.9	170.3	164.1	172	169	110.3	158
31.7	169.6	169.4	169.8	166.8	170.9	168.2	110.8	159.7
32.0667	171.5	168.8	173.6	166.1	170.4	169.5	112.2	156.8
32.45	171.1	170.7	169.9	166.2	170.9	167	109	157.3
32.8167	169	169	169.7	167.2	173.3	167.6	110.5	156
33.2	168.4	171.1	169.1	165.7	170.9	166.7	110.5	157.8
33.5667	170.6	170.6	169.2	166.6	173.7	168.3	110.7	155.3
33.9333	169.6	167.7	170.7	165.5	170.9	168.4	110.6	156.1
34.3167	169.9	167.6	169.9	166.2	170	169.1	109.4	156.3
34.6833	170.2	168.2	169.6	165.9	168	167.1	112.5	153.7
35.05	169.6	168.5	168.9	166.1	171.3	165.3	108.2	155.4
35.4333	169.7	166.8	169.8	164.5	170.3	168	108.9	153.1
35.8	170.5	166.9	169.4	166.5	169.6	167.2	111.5	152.9
36.1667	169.8	167.5	170.2	166.7	169.3	167.5	107.7	153.5
36.55	170.8	168.6	170.6	166.7	170	167.7	111	151.4
36.9167	170.7	167.6	169.1	165.4	170.8	167.6	109.5	152
37.2833	168.7	167.6	170.9	166.9	169	167.4	109.5	153.1
37.6667	168.3	168.7	169.6	165.9	170.4	167.7	107.6	150
38.0333	169.3	167.1	172.4	166.2	171.1	167.1	110.6	150
38.4167	168.9	166.9	169.9	165	170.4	167.5	110.4	149
38.7833	169.4	167.6	170.4	166.5	169.7	166.8	111.1	146
39.15	170.1	167.9	169.8	165.4	170.6	166.4	110.2	147.4
39.5333	168.7	167.8	171.9	164	171.6	166.2	110.5	148.2
39.9	171.7	166.7	169.6	167.1	170	165.2	108.9	148.4
40.2667	169.9	166.7	170.6	165.3	171.4	167.4	110.5	145.8
40.65	170.7	168.3	169	166.1	169.9	167.2	110.7	145.3
41.0167	168.2	167.4	172	164.9	169.3	165.9	110	145.9
41.3833	170.4	167.6	169.9	164.9	171.2	166.1	109.4	144.8
41.7667	169.8	165.6	170.5	165.2	171	164.8	110.3	144.4
42.1333	169.1	167.8	169.1	165.6	170.5	168.1	110.6	143.5
42.5167	170.5	168	169.8	163.9	169.7	165.6	110.4	143.2
42.8833	170.1	168.4	168.5	163	170.1	166.3	108.5	139.8
43.25	168.2	166.8	169.3	165.2	171.4	166.2	108.9	139
43.6333	168.1	167.8	170.4	163.2	169.3	166.3	109.4	138.5
44	170.5	166.3	169.9	165.2	170.5	164.9	110.1	138.1
44.3667	168	166.7	170.1	163.3	170.4	166.3	110.4	138.5
44.75	169	165.8	170	163.4	169.7	165.7	109.4	137.8
45.1167	168	165.4	170.1	164.3	170.8	167.2	108.6	136
45.4833	168.8	167.8	168.7	164.2	170	166.5	108.1	136.9
45.8667	171.1	167.9	169.1	163.6	170.1	167.4	109.8	134
46.2333	167.9	166.6	169.9	163.8	170.7	164.9	111.3	135
46.6167	170.5	165.2	170.1	163.8	171	166.5	110	135.6
46.9833	172	165.9	170.5	163.9	169.4	166.6	109.6	133.6
47.35	169.9	165.5	171.1	163.4	171.6	166.3	109.3	132.3
47.7333	169.4	167.1	169.6	164	169.9	165.4	110.5	132.2
48.1	168.2	165.4	169.7	162.4	170.6	166.4	111.5	133.7
48.4667	169.5	166.5	167.6	164.2	170.6	164.8	109.4	131.9
48.85	169.2	165.7	170.3	163.8	172.2	167.5	110.8	133.4
49.2167	169.2	166.9	170.1	163.3	169.3	165.7	110.6	131.5
49.5833	169.4	167.1	169.1	164.2	170.2	166.3	109.5	132.4
49.9667	169	166.3	169.5	163	169.9	163.7	109.1	131.1
50.3333	168.8	164.6	169	163.9	170	165.7	109.5	131.2
50.7	170.7	164	166.5	162.6	170.3	164.4	110.4	129.4
51.0833	168.4	165.6	170.1	163.1	170.7	164.4	110.3	129.3
51.45	169.5	166.1	171.6	163.3	171.3	165.8	110.6	129.4
51.8333	169.8	165.2	168.7	165	169.7	165.3	110.7	128.5
52.2	169.2	165.1	169	162.1	169.8	162.7	111	128.8
52.5667	169.5	164.4	169.2	163.6	169.9	163.9	111.7	126.9
52.95	168.8	164.5	171.2	163.1	170	163.5	109.3	128.2
53.3167	167.5	166.6	170.1	163.2	169.7	164.1	109.7	128.2
53.6833	168	165.8	170.6	161.6	169.9	163.9	107.9	127.2
54.0667	167.8	165.2	169.3	161.5	170.5	164.6	110.6	128.3
54.4333	168.8	164.4	169.2	162.1	169.6	163.7	110.6	124.9
54.8	169	165.1	167.7	160	169.8	164.1	111.3	126.5
55.1833	168.9	165.3	169.6	161.6	170	163.8	110.6	126
55.55	170.1	165.2	169	163.1	169	164.7	110.8	125.2
55.9333	168.5	164	170.2	162.7	169.4	164.5	108.2	125.5
56.3	168.8	163.5	169.3	162.5	169.5	164.9	109.7	125.6
56.6667	168.7	163.8	168.2	160	169.9	164.8	109.5	122.8
57.05	168.8	165.8	166.3	162.8	170.2	164.7	109.9	124.1
57.4167	167.6	163.7	169.4	160.1	169.1	163.8	109.2	123.6
57.7833	166.6	164.1	169.4	161	170.8	162.8	108.9	121.9
58.1667	168	165.2	170.2	161.6	169.1	162.1	109.6	124.6
58.5333	170.2	164.5	169.7	159.3	169.4	164.1	111.2	120.9
58.9	168.3	164.2	170.9	160.1	169	163.6	109.9	121.6
59.2833	169.8	163.7	169.4	161.5	168.4	161.9	110	121
59.65	168.5	164.8	168.6	161.2	168.7	162.5	109.9	120.8
60.0167	169.6	164	168.9	159.8	169.3	162.5	111.2	119.8
60.4	167.9	164.4	168.9	160.3	171.2	163.5	110.9	120.8
60.7667	168	165.2	167.9	161.5	168.2	163.1	110.3	119.2
61.15	166.9	165.2	168.6	159.8	169.6	163.2	112.8	121.3
61.5167	169.1	163.9	167.8	162	170	162.1	109.5	119.1
61.8833	167.7	164.4	170.7	159.9	169.2	162.7	110.9	119.9
62.2667	167.8	164.9	169.3	160	169.5	161.3	110.4	117.5
62.6333	168.2	164.2	168.8	161.2	170.2	160.1	111.9	118.3
63	169.5	165.5	168.2	159.8	169.8	160.3	109.8	118
63.3833	167	163.4	169.3	160.8	168.4	160.1	109.1	116.4
63.75	170.5	165.2	168.8	158.7	169.8	161.5	111.5	118.5
64.1167	168.9	163.6	166.7	160.2	169.9	162.2	109.8	118
64.5	167.2	163.6	168.5	159	168.4	163	109.4	116.2
64.8667	167.9	164	169.2	159.1	169.4	160.7	110.1	118.1
65.25	168.1	163.1	166.8	158.1	170.2	161.3	108.6	117.4
65.6167	168.9	163.1	167.9	158	169.2	162.2	111.4	117
65.9833	168.6	165	168.8	159.2	171.1	161.8	109.2	116.4
66.3667	167.1	165.3	168.3	160.7	168.8	159.4	109	116.4
66.7333	167.9	163.1	170.5	158.7	168.6	161.5	109.9	114.7
67.1	168.7	163.3	168.3	159.4	169	159.1	110.1	116.8
67.4833	167.9	163.4	168.7	159	169	160	110.8	117.4
67.85	167.4	163.3	167.1	157.6	168.9	159.5	111.4	115.7
68.2167	168.1	164.6	169.8	160	170.7	160.5	110.7	115.4
68.6	167.3	162.3	167.7	158.3	170.1	161.2	111.8	114.4
68.9667	169.1	163.4	167.9	157.9	169	159.8	109.2	114.4
69.3333	168.5	163.3	167.3	158.4	168.2	162.2	110	113.5
69.7167	165.7	162.7	166.8	158.3	167.5	159.8	110.4	115.2
70.0833	167.4	163	167.7	158.6	168.6	161.2	112.2	111.9
70.4667	167.8	162.7	168.9	158.6	169.4	159.1	109.8	115.2
70.8333	168.3	161.9	167.6	158.5	170.4	159.3	109.9	113.6
71.2	169.1	161.5	169.3	158.5	168	159.9	108	113.5
71.5833	165.6	162.3	167.8	156.5	167.6	159	110	112.2
71.95	168.7	162.1	170	158.2	169.1	160.4	111.1	113.7
72.3167	167	163.7	168.4	156.9	168	157.6	109.9	113.6
72.7	166.5	161.2	169	157.9	167.9	160.6	109.1	113
73.0667	167.8	161.7	167	158.4	169.1	161	109.9	113.5
73.4333	167.8	162.4	166.9	156.6	168.9	161	110.5	113.3
73.8167	168.1	161.2	168.2	158.4	169.1	158.6	111.5	113.8
74.1833	166.8	161.6	167.1	158.5	167.6	159.9	111.4	112.7
74.55	168.8	163.2	168	157	169.8	158.6	109.2	111
74.9333	167.6	161.6	167.1	156.3	171.2	159	109.5	112.5
75.3	167.9	161.9	166.4	156.1	166.9	159.3	109.4	112.3
75.6833	167.7	163.1	168	157.5	169.6	159.4	111.5	112.4
76.05	166.8	161	168.3	156.3	169.3	160	110.3	111.3
76.4167	166.6	162.2	169.4	154.4	170	157.1	110.9	113.8
76.8	166.4	161.4	169.3	157.5	167.9	159.6	110.7	111.7
77.1667	167.1	161.6	167.2	156.3	168.8	159.8	107.6	113.3
77.5333	166.7	160.3	167.1	155.3	169	158.5	110.1	113
77.9167	165.9	161.8	169	156.4	167.1	158.8	109.8	114.7
78.2833	168.7	161.1	169.1	154.6	168.6	158	111.8	114
78.65	166.1	162.8	166.2	155.3	166.7	157.2	111.1	113.6
79.0333	167.8	161.1	165.4	152.3	169.7	157.8	109.5	112.7
79.4	166.5	160.7	167.7	155.3	167.6	157.3	108.6	110.5
79.7667	166.3	159.5	167.6	155.6	167.8	158.7	113.4	111.4
80.15	166	161.4	169.6	155.3	168.1	158	110.5	111.6
80.5167	166	160.6	167.6	154.5	168.8	157.4	111.3	112.5
80.9	164.8	160.3	167.1	153.6	168.1	156.4	111.8	114.6
81.2667	166.9	160.1	166.5	154.6	166.6	157.2	111.5	114.5
81.6333	167.1	159.6	166.7	155.4	169.4	156.4	110.3	112.5
82.0167	167.5	160.3	168	154.6	170.8	157.2	111.9	114.9
82.3833	166.9	160.7	166.9	152.9	168.4	157.4	109.4	112.9
82.75	164	159.9	167.6	154.3	166.3	157	108.6	111.8
83.1333	167.4	158.9	167.3	154.2	169.7	158.9	112.4	112.2
83.5	167.1	160.1	166.7	153	165.3	156.8	111.7	113.1
83.8667	168.5	158.2	167.6	153	169.3	156.8	109.3	111.8
84.25	165.9	159.8	167.7	154.2	169.6	155.5	111.7	113.7
84.6167	167.5	161.2	168.3	154.4	167.9	156.8	110.7	112.4
84.9833	166	160.2	167	152.3	167.4	156.6	110	113.1
85.3667	166.6	160.1	166.6	154	167	156.4	108.7	113.5
85.7333	166.5	161.7	168.7	153.1	167.6	157.2	110.9	113.8
86.1167	167	160.1	166.1	154.7	168	156	109.6	112.8
86.4833	166.2	159.5	167.2	152.7	165.5	155.3	109.7	112.4
86.85	168.4	159.5	166	154.6	167.5	156.2	111.6	113.2
87.2333	166.1	159.3	168.9	153.4	166.2	155	110.2	113.6
87.6	166.2	159.3	167	152.7	167.4	155	111.1	114.4
87.9667	166.2	159.1	166	152.3	168	156.8	109.7	112.6
88.35	165.4	158.8	167.5	153.7	168.5	154.6	110.6	114.5
88.7167	167.7	159.7	166.8	153.6	167.7	155.1	110.8	112.7
89.0833	166.1	159.8	167.6	151.8	166.4	157.4	111.9	114.3
89.4667	166.4	159.4	167.3	153.8	166.1	155.6	109.7	113
89.8333	165.5	157.7	167.5	151.2	164.9	155	110.5	113.2
90.2167	166.2	157.3	167	151.6	167.8	154.7	111.6	114.9
90.5833	167.7	157.9	167.7	151.7	167.8	153.2	111.5	111.6
90.95	164.1	158.4	166.5	152.4	168.3	155.3	109.8	113.1
91.3333	167.8	157.2	168	152.5	166.5	157	109.3	112.9
91.7	167.5	158	166.7	150.8	167.3	154	112.1	114
92.0667	165.6	158.8	166.7	152.8	168.9	154.7	111.2	112.7
92.45	166.6	157.2	167.6	152.4	168	155.8	110.2	113.5
92.8167	166.1	158.3	165.7	154.3	167.8	155.9	111.9	113.4
93.1833	164.5	158.4	165.9	151.4	167.5	153.9	110.9	113.2
93.5667	167.8	156.6	166.2	152.8	167.7	154.9	111.9	112.6
93.9333	165.7	158.1	165	149.4	167.2	153.2	110.5	113.6
94.3	165.5	157.7	166.6	152.6	169	154.7	111.1	113.9
94.6833	165.2	157.9	165.8	149.5	169.1	153.3	111.4	112.5
95.05	166.5	157.4	166.6	151.4	168.8	154.7	109.9	113.2
95.4333	164.4	158	165.8	150.3	166.5	153.6	111.6	113.4
95.8	165.3	157	166.3	149.7	168.2	152.5	108.7	112.7
96.1667	164	156.6	165.9	151.2	168	153.5	110.9	114.5
96.55	164.4	158.7	165.6	150.4	167.3	153.5	112	114.5
96.9167	166.1	157.8	166.2	150.4	165.7	152.9	111.5	112.9
97.2833	165.9	155.8	166.8	150	165.2	153	110.3	113.3
97.6667	163.7	155.9	165.5	150.2	165.6	154.9	111.1	113.9
98.0333	165.3	157.2	165.2	149.8	165.7	151.5	110.3	113.6
98.4	164.7	158	167.2	148.8	166.6	152	110.6	113.3
98.7833	164	157.4	165.3	150.6	167.3	151.7	111.3	112.9
99.15	164.8	156.8	165.7	149.8	167.1	153.1	111.4	114.1
99.5167	166.3	156.8	164.8	150.2	168.1	151.4	112.6	113.3
99.9	165.6	156.4	166.8	150.8	164.9	153.8	110.3	113.2
100.267	164.3	156	166.4	149.8	165.8	153.4	112.1	112.7
100.65	164	156.5	166.4	149.2	165.4	152.6	109.4	112.3
101.017	165.9	156.8	166.4	149.8	166.4	151.4	111.1	114.4
101.383	164.4	155.8	167.4	148.8	165.2	151.4	110.3	115.1
101.767	165.1	157.5	167.8	149	165.1	152.3	111.6	114.8
102.133	164.6	157.1	165.2	148.6	166.1	151.8	112	113.2
102.5	164.4	156.5	165.9	148	165.4	150.1	109.7	113.6
102.883	164.1	156.2	165.1	149.9	166.8	152.4	110.5	113.5
103.25	164.8	155.7	165.7	148.2	166.1	151.8	113.6	112.9
103.617	165.9	155.7	165	148.7	166.3	152.7	110.6	113.2
104	165.7	157.2	165.9	148.4	167.3	152.2	110.2	115.4
104.367	166.4	154.4	165.1	147.9	165.9	153	111	113.5
104.75	165.2	154.9	164.6	147.4	168.4	152.8	110.3	112.5
105.117	164	156.2	164.5	146.9	165.7	150.3	111.7	112.4
105.483	164.6	155.6	165.9	148.2	164.2	149.9	111.4	113.4
105.867	164.5	153.5	166.6	146.6	166.5	150.8	111.8	115
106.233	164.2	154.5	166.4	148	166.1	151	111.4	115
106.6	164.3	156	165.6	146.9	165.8	151.8	111.2	112.6
106.983	165.7	155	165.1	146.1	166.6	151.3	111.4	113.8

## Sheet: R1 HSEs
Time [min]	-	+4 mM MgCl2	-ATP/MgCl2	+ATP/MgCl2	HSECtrl-ATP/MgCl2	HSECtrl+ATP/MgCl2	HSE-ATP/MgCl2	HSE+ATP/MgCl2
0	100	102.1	101.7	101.8	101.5	102	101.7	101.9
0.366667	99.7	99.4	100.6	101.5	101.7	100.9	100.7	100.9
0.733333	99.7	100.1	102.2	102.4	100.7	99.5	100.6	99.9
1.1	99.9	100.4	101.6	101	100.5	100.3	103	100.7
1.46667	100.3	98.6	101.2	100.5	101.3	102.2	101	101.3
1.83333	99.3	100.2	99.2	101.4	100.3	100.5	101.3	101.7
2.2	98.6	99.6	99.2	100.3	99.8	101	99.4	102.3
2.56667	98.1	100.4	101.4	100.8	99.3	101	99	99.7
2.93333	98.6	97.6	99	101.3	98.5	100.3	98.6	99.7
3.3	96.4	100.9	98.6	99.2	99.5	100.2	100.4	100.6
3.66667	99	98.1	99.2	98.6	102.3	100.3	100	101.2
4.03333	99.8	99.9	97.7	101	97.8	101	100	99.2
4.4	97.4	99.6	98.3	99.9	99.4	98.9	100.1	99.4
4.76667	97.2	99	100.4	99	101.5	97.8	99.5	100.8
5.13333	98.1	99.8	99.1	98.9	100	99.7	100.3	101.9
5.5	97.7	99.4	98.8	100.6	99.2	97.2	98.7	99.8
5.86667	97.3	99.3	97.6	100	98.5	99.2	99.2	99.5
6.23333	96.5	97.5	99.6	99.1	98.6	98	98.8	99
6.6	97.9	98.9	97.8	98.8	98.6	99	99.3	99.4
6.96667	96.8	98	98.1	97.4	96.9	97.8	98.3	101.3
7.33333	97.1	97.6	98	98.8	100.5	98.9	98.8	98.1
7.7	98.4	96.9	99.3	100.7	98.6	97.5	98.1	99.2
8.06667	96.3	97.5	97.8	99.6	96.3	99.4	99.2	100.4
8.43333	94.4	98	98.1	99.2	98.2	98	99.7	98.1
8.8	97.2	97	99.7	97.6	99.2	99.4	99.9	99.6
9.16667	95.9	97.6	97.1	98.1	97.4	96.6	98.7	97.3
9.53333	96.6	97.6	99	98.4	98.1	97	99.8	98.7
9.9	96.7	98.4	98.1	98.2	98.2	96.7	98.3	99.9
10.2667	95.1	96.9	98.4	99	97.5	97.9	98.4	98.1
13.8167	95.3	96.9	97.6	99.5	96.7	99.1	98.5	98.4
14.1833	95.7	97.6	99	98.9	98	100.1	96.6	99.1
14.5667	95.8	99	96.7	98.7	97.4	99.5	98.9	98.7
14.9333	98.2	97.9	98.6	99	100	98.2	98.7	98.6
15.3	96.2	99.4	96.2	100	98	98.3	96.9	98.5
15.6833	97.3	97.7	97.1	97.5	96	98.6	97.5	99.7
16.05	97.1	97.3	97.7	95.7	97.3	97.5	97.6	99.6
16.4167	96.1	97.8	97.9	100	97.7	98.8	98	97.4
16.8	97.4	99.3	99.2	100	97.1	97.7	98.1	98.4
17.1667	95.5	99.7	98.9	97.4	95.3	98.9	99	98.3
17.5333	96.7	99.9	97.2	98.8	97.9	97.6	99.1	97.7
17.9167	96.3	99.8	96.4	98.2	95.1	97.9	98.7	99.5
18.2833	96.1	99.5	96.9	98.8	98.5	98.8	100.6	100.5
18.65	95.3	98.3	96.9	97.5	97.1	98.5	98.2	100.4
19.0333	94.5	98.9	96.7	97.8	95.9	98.2	98.2	99.8
19.4	97	97.2	97.6	98	97.4	99.4	98	97.5
19.7833	97.1	98.6	96	99.8	96.9	96.8	99.8	98.7
20.15	95.5	97.2	97.2	99.3	98.6	98.6	96.9	98.8
20.5167	97.3	99.2	98	99.8	97.2	98.7	97.9	99.5
20.9	95.3	97.7	97.1	98.9	97.1	98	97.7	97.8
21.2667	95.7	99.7	97.5	99.5	96.5	97.6	100.7	98.6
21.6333	96.2	99.8	96.7	98.3	98.1	96.9	97.4	100.2
22.0167	96.8	98.8	97.1	100.2	95.4	98.5	98.7	100.6
22.3833	95.4	98	96.8	97.9	97.7	99.8	100.1	98.8
22.75	96.4	100.7	98.6	97.2	97.8	97.3	98.8	99
23.1333	97.7	101.6	96.9	98.8	96.9	99.1	96.4	99.3
23.5	96.6	98.8	98.9	97.4	97.7	99.8	98.1	99.3
23.8833	95.9	98.2	95.9	97.9	98	96.5	97.4	98.5
24.25	94.9	100.4	96.8	99.5	96.3	98.5	97.4	97.9
24.6167	94.8	98	96.3	98.7	98.2	97.8	97.7	100.8
25	97.8	99	96.1	101.1	96.5	98.2	96.5	98.6
25.3667	96.3	98.5	98.6	98	97.2	98.6	98.7	97
25.7333	95.5	99.5	95.1	99.4	97.3	99	98.3	99
26.1167	95.2	98	96	98.4	98.5	99.1	97.7	99
26.4833	96.9	98.6	98.9	97.2	98.1	97.9	98.5	99.2
26.85	96.3	100.5	96.7	99.4	95	98.6	100.1	99.1
27.2333	96	98.7	95.7	101.4	96.1	99.4	98.9	99.1
27.6	97.8	98.1	96.9	99.2	97.3	98.3	97.7	100.8
27.9667	97.8	98.7	96.1	98.4	97.7	97.9	96.7	101.5
28.35	96.8	99.6	97.5	99.8	97	99.9	97.5	99.9
28.7167	97.8	99.2	97.2	97.4	95	98.4	98.6	100.1
29.1	97.2	100.9	98.3	100.1	98.5	99.8	99.9	99.9
29.4667	96.8	98.3	97.8	99.6	96.9	97.9	98	100.1
29.8333	97.5	99.1	97.6	98.5	96.3	99.1	98.7	97.9
30.2167	96.9	100.9	96.2	98.5	96.5	98.1	98.3	101.2
30.5833	93.3	100.1	96.9	100.3	96.7	99.1	97.9	100
30.95	95.7	100.3	97.7	98.1	97	98.2	97.1	98.6
31.3333	95.1	98.5	97.1	98.6	97	98.7	98.6	100.7
31.7	96.3	99.2	96.3	100.8	94.8	98.5	97	98.9
32.0667	95.3	99.3	96.8	98.8	97.5	98.9	97.5	97.5
32.45	95.6	98.9	95.5	98.2	96.9	99.9	97.2	99.5
32.8167	96.6	98.8	94.9	99.6	96.2	100	97.8	99.5
33.2	94.4	99.4	97.9	98.6	96.4	100.5	97.1	100.5
33.5667	96.2	99.1	98.7	99.9	96.5	99	99.6	100.5
33.9333	97.3	99	98.6	101.6	96.1	98.8	97.6	99.5
34.3167	96.7	98.8	98.4	100.7	96.1	99.2	97.2	100.8
34.6833	95.9	99.6	97.5	100.8	98	99.7	100	98.7
35.05	95.7	99.7	96.1	98.1	97.5	98.6	97.2	99.6
35.4333	94.7	98.2	96.8	99.3	97.5	98.6	96.9	99.2
35.8	96.1	99.7	96.2	99.6	99.3	98.6	98.2	99.9
36.1667	95	99.2	96.2	97.5	97.8	97.9	96.8	100.2
36.55	97.2	99.5	97.4	99.6	97.4	100	98	98.3
36.9167	97.8	97.9	96.3	99.6	97.3	99.1	96.6	101.1
37.2833	95.6	98.7	96.2	101.7	98.2	101.2	97.2	101.2
37.6667	98.5	98.7	96.4	99.5	96.4	99.9	97.6	100
38.0333	95.8	99.2	97.9	99.4	95.5	97.9	98.3	98.9
38.4167	96.8	99.5	98	99.7	98.1	98.8	96.2	99.3
38.7833	94.3	99.7	98.7	99.3	96.2	98.9	98.6	100.1
39.15	97.2	99.9	96.3	100	96	101.6	98.6	100.3
39.5333	97.8	101.4	97.9	99.4	95.9	100.1	97.6	99.7
39.9	96.6	101.5	97.6	101.6	98.3	100.9	97.5	98.2
40.2667	96.2	99.9	96.7	100.7	97.7	98.1	97.9	102.3
40.65	97.2	99.8	97.8	98.8	98.3	98.8	96.6	100.8
41.0167	97.8	98.9	96.4	101	97.4	99.9	98.9	99
41.3833	97.3	99.3	95.6	100.7	95.1	100.5	98.5	100.1
41.7667	96.1	98.5	97.3	100.3	97.3	98.6	98.2	99.7
42.1333	96.3	101	98.6	100.3	97.3	98.8	100.2	100.7
42.5167	96.6	100.6	97	100.1	97.3	98	99.3	100.5
42.8833	96.5	98.8	97.4	99.7	96.2	98.5	98.9	99.9
43.25	96.1	100.1	97.1	100.4	96.4	100.6	98.1	99.7
43.6333	97	100.1	97.7	98.1	96.3	99.9	98.6	101.5
44	96.7	100	98.2	99.9	97.4	99.5	97.5	100.9
44.3667	97.9	99	99.1	101	96.9	100.1	99.2	101.9
44.75	95.3	99.6	97.2	100.8	97.4	100.3	96.9	99.2
45.1167	97.4	99.3	98.1	98.7	98.1	99.3	98	101.4
45.4833	96.8	98.1	98.3	100.9	96	99.7	98.9	99.7
45.8667	95.4	98.3	96.5	101.3	95.7	99.6	98.8	100.4
46.2333	97.2	100.6	96.4	100.5	97.7	99.6	97.7	101.3
46.6167	97.2	98.9	97.6	99.9	97.1	100.5	97.7	101.3
46.9833	95.2	101	98.6	100.5	97.9	99	98	99.6
47.35	97.9	100.4	96.4	98.6	97.5	99.6	97.8	101.5
47.7333	96.7	100.4	98.4	100.3	99	99.7	98.7	99.9
48.1	97.1	100.7	98.3	99.4	97.1	98.7	96.9	103.1
48.4667	96.5	99.5	97	99.9	97.7	100.8	97.4	101.3
48.85	96.3	101.2	98.1	99.4	97.1	100.1	98.6	101
49.2167	97	100.2	98	100.4	97.5	100	98.4	100.8
49.5833	95.2	99.4	99.5	99.3	98.8	100.6	98.7	102.2
49.9667	96	99.9	97	101.8	96	100.1	98.4	102.9
50.3333	97.7	99.8	98.3	100.1	98.1	99.8	97.9	101.9
50.7	94.1	101.4	98.3	100.6	97.8	98.4	98.4	99.6
51.0833	97.2	100.2	98.8	101	97.1	98.8	99.3	100.5
51.45	95.9	100.2	96.3	100.6	96.8	99.9	98.8	100.8
51.8333	97.7	97.8	97.7	100.1	96	99.8	99	100.5
52.2	96.8	100.5	97.6	100.3	98.7	98.9	97.2	101.4
52.5667	96.3	98.4	98	101.1	98.4	101	98.6	100.4
52.95	96.2	99.1	99.6	100.1	97.1	99.7	98.2	101.9
53.3167	99.3	98	99.9	100	96.8	100.5	99.8	100.9
53.6833	97	99.2	99.5	99.4	97.6	99	98.8	100.9
54.0667	97.8	99.5	98	100.3	98.2	98.4	98.1	100
54.4333	97.6	99.3	97.1	100.8	99.8	99.6	97.6	102
54.8	97.4	99.9	99	99.7	95	100.9	98	101.1
55.1833	96.8	97.6	99.2	102.3	96.5	100	98	100.6
55.55	98	98.7	97.6	101.9	98.7	100.2	98.7	99.9
55.9333	96.1	99.8	98.6	100.1	98.6	99.5	100	99.8
56.3	97.6	98.9	99.2	101.9	97.5	101.8	99.2	100.2
56.6667	97.2	99.4	98.1	99.4	99	101.5	99.4	102.2
57.05	96.4	100	97.9	100.4	98.6	101.2	99.5	101.8
57.4167	97.3	100.7	99.4	100	97.5	99.3	99.2	101.4
57.7833	97.2	99.2	99	99.3	98.3	101.1	98.1	100.2
58.1667	96.5	99.1	97.8	101.8	97.8	99.8	99.6	100.9
58.5333	97.7	100.5	97.4	100.3	99	100.3	98.4	102.1
58.9	95.5	100.8	97.9	102.2	97.1	101.5	100.2	102.3
59.2833	97	100	98.9	101.8	97.5	102.7	97.6	101.3
59.65	98.9	98.9	98.4	100.6	99.7	99.4	99.7	102.3
60.0167	96.1	99.7	100.1	101.6	99.5	101.2	99	102.2
60.4	96.4	100.3	97.4	99.7	97.7	101	99.2	101.4
60.7667	96.8	99.7	100.4	101.1	98	102.8	97	101.2
61.15	98.3	102.3	96.3	100.7	100	100.7	97.6	102.6
61.5167	98.2	100	96.7	98.3	98.3	99	98.7	102
61.8833	97	99.2	99.6	101.7	99.5	101.3	97.6	102.3
62.2667	96.5	101.1	97.8	101.2	98.2	100.5	99.6	100.2
62.6333	99.2	99	98.9	100.3	98.5	100	98.5	99.9
63	100.1	99.5	95.1	100.3	97.6	99.8	101.2	102.4
63.3833	98.5	102	99.6	100.4	99	100.5	99	101.8
63.75	96.6	99.3	97.7	99.7	98.1	101.5	99.2	101.3
64.1167	98.8	99.6	97.8	99	98	100.1	98.5	102.2
64.5	97.2	100.2	98	100.5	98.5	99.4	99.2	100.7
64.8667	97.8	99.4	97.9	102.4	96.5	101.2	99.4	100.7
65.25	97.3	101.1	98.6	101.8	97.7	99.4	98.7	101.1
65.6167	98.4	99.1	99.7	100.3	98.3	101.4	98.7	101
65.9833	96.7	98.8	98.7	100.1	97.1	101.1	97.3	102.4
66.3667	97.8	100	99.1	101.5	99.8	100.7	99	101.4
66.7333	99.1	99.2	98.5	101.6	98.2	100.6	99	102.2
67.1	96.2	101.8	97.7	101.7	98	100.6	99.3	101.1
67.4833	96	99.4	98.2	102.1	97.5	101.1	98.4	99.4
67.85	96.4	99.6	97.9	101.8	98.4	101.9	98.2	102.5
68.2167	96.7	101.5	98.3	102.4	99.4	100.9	99	101.6
68.6	98.9	99.8	100	101.4	98.1	101.9	100.5	102.6
68.9667	95	100.3	98.1	99.8	99.3	100.8	98.8	100.4
69.3333	95.8	98.8	97.2	100.6	97.2	100.7	98.6	102.4
69.7167	97.3	98.8	98.9	103.3	98.1	101.3	100.3	101.4
70.0833	98.1	100	100.1	101.7	97	100.3	99.1	101.4
70.4667	96.7	100.5	97.2	101	99.2	101.5	99.2	102.1
70.8333	98.7	100.1	98.1	100.8	99.2	100.1	99.9	101.1
71.2	97.4	99.3	97.8	102.3	98.6	102.3	97.3	101
71.5833	97.6	100.2	99.4	99.4	98.8	101.5	99.1	102.9
71.95	99.3	99.6	97.9	101.9	98.7	102.2	100.5	102.5
72.3167	98.4	100.8	99	102.3	99.8	101.3	98.8	101.5
72.7	97.7	97.9	99.1	100.2	99	100.2	99.5	100.8
73.0667	97.9	100.9	98.9	102	98.7	100.6	102.8	101.9
73.4333	96.8	100.7	100	101.3	98.4	101.8	98.9	101.3
73.8167	98.6	101.9	99.5	100.4	98.5	101	99	103.5
74.1833	99.3	99.5	99.6	100.8	97.4	101.3	97.9	102.6
74.55	97.3	100	96.4	101.8	98.7	100.9	99	101.3
74.9333	96.3	100.8	97.2	99.1	97.9	101.1	97.8	103.1
75.3	97.7	103.5	98.4	101.1	97.3	99.3	100.7	102.9
75.6833	97.3	99.8	98.8	101.5	97.4	100.8	98.5	102.7
76.05	98.8	101.3	99.7	99	99.4	101.1	100.1	103.6
76.4167	98.7	99.9	99	101.1	99.3	100.9	99.7	101.9
76.8	97.5	99.1	97.7	101.1	96.7	100.5	99.4	102.3
77.1667	96.9	99.5	98.2	101.3	98.3	98.8	99.3	102.7
77.5333	97.9	98	99.6	101.6	97.3	103.2	99.1	103
77.9167	98.3	99.7	98	101.7	98.8	100	100	101.7
78.2833	97.7	99.7	97.7	102.9	98.6	101	100.2	102
78.65	98	101.8	98.7	102.4	98.7	100.8	97.9	101.9
79.0333	100.7	99.8	97.8	100	100.5	100.5	100.1	102
79.4	97.1	100.5	98.3	102.9	98.4	100.5	99.9	101.8
79.7667	96.8	102	99.9	101.2	97.5	100.7	99.8	101.3
80.15	98.7	101.3	99.9	101.9	97.5	99.6	99.9	102.1
80.5167	99.4	101	96.6	101.3	98.6	101.2	100.3	100.7
80.9	98.1	99.5	98.5	101.4	97.1	100.9	99.8	102.9
81.2667	97.6	101.7	98.1	103.2	98.7	99.5	99.3	103.2
81.6333	97.5	101.5	99.4	101.2	97.7	101.1	101.3	101.2
82.0167	98	100.6	97.5	101.7	98.6	101.8	98.6	100.6
82.3833	99	100.5	99.7	101.7	98.3	100.5	99.2	102
82.75	97	101.3	98.2	101.1	97.1	99.9	99.1	102.3
83.1333	99.4	100.6	98	102	99.3	99.5	100.6	101.2
83.5	98.4	99.8	98.7	102.3	97.8	99.9	100.4	102.5
83.8667	99.4	101.1	98.3	102.9	98.7	99.5	99.6	104.6
84.25	99.6	101.4	98.9	101.8	99.1	102.8	100.4	101.8
84.6167	97.6	101.7	99.5	102	99.3	101.4	99.3	103.4
84.9833	98.6	101	98.8	101.7	97.8	103.4	98.8	101.9
85.3667	97.4	99.6	99.4	101.5	99	102.5	99.5	102.4
85.7333	97.1	99.6	99.1	99.6	99.4	99.9	99.3	102
86.1167	97.7	100.2	98.2	100.3	97.3	101.2	100.3	104.2
86.4833	98.8	101.4	99.8	102.2	98.1	102.5	101	102.5
86.85	100.1	101.7	99.2	103.8	99.9	100.5	99	102.6
87.2333	99.1	101.3	99.5	102.6	99.5	100	98.5	103.5
87.6	98.7	100.9	99.3	103.2	99.7	101	100.9	100.8
87.9667	99	100.9	98.9	103.9	98.5	102	98.3	102.4
88.35	99	100.9	100.5	101.5	99.3	101.9	98.9	102.1
88.7167	98.3	99.7	99.9	102	99.3	101.4	101.9	102
89.0833	96.8	101.8	99.8	100.7	99.5	100.1	99	102.5
89.4667	98.6	100.7	98.5	100.7	99.2	101.9	101.6	101.3
89.8333	97.6	100.5	99.4	102.4	99.7	100.4	99.8	103.7
90.2167	99	100	100.6	103.3	100	101.3	99.8	102.6
90.5833	98.7	101.3	98	102.4	100.2	101.3	101.8	103
90.95	97	100.6	100	101.3	99.1	102.5	99.5	101.5
91.3333	99.2	98.9	98	101.8	98.8	100.9	99.4	103
91.7	98.7	102.2	98	103.2	99.8	101.9	99.1	102.5
92.0667	99.1	100.8	99.3	101.3	99.1	103.8	99.6	102.2
92.45	99.7	101.3	98.8	102.7	100.8	100.9	99	103.8
92.8167	98.2	101.9	99	101.8	98.8	101.7	99.7	102.7
93.1833	98.7	100.5	98.1	101	98	103.5	101.2	103.7
93.5667	96.5	101.4	99	100.8	96.8	102	102.2	104.2
93.9333	98.2	100	99.5	103.1	98	102.6	100.3	103.3
94.3	97.4	100.7	99.8	100.6	98.8	101.9	100.1	101.5
94.6833	98.5	100.7	100.2	101.1	98.4	101.6	99	99.8
95.05	99.4	100.3	97.7	102.8	97.8	100.2	98.5	101.4
95.4333	100	100.8	98	100.6	98.5	101.2	96.8	103.2
95.8	99	101.3	98.8	102.6	100.8	100.8	99.5	102.3
96.1667	97.7	100.9	99.7	103.5	98.5	100.8	101.1	103.9
96.55	99.3	101.9	101.3	103.3	98.3	102.4	100.4	103.8
96.9167	98.9	101.3	100.9	102.8	99	100	100.6	103.8
97.2833	97.6	100.9	98.7	102.2	99	101.2	100.2	104.7
97.6667	101.2	101.3	99	100.1	99.5	102.2	102.7	104.1
98.0333	99	103	100.9	103	98.4	101.7	100.1	102.6
98.4	99.5	102.3	100.2	102.2	97.4	100.8	99.6	103.2
98.7833	99.3	101.4	99.8	104.2	98.2	100.7	100.6	102.2
99.15	98	101.9	100.9	104.1	100.4	101.5	101.6	102.5
99.5167	99.4	101.1	100.6	102.6	100.4	103.2	98.7	103.2
99.9	98.4	99.8	96.7	102.8	97.6	99.1	99.9	102.4
100.267	97.7	101.2	99.4	101.2	97	102.5	99.3	101.5
100.65	97.5	103	99.5	102.4	98.6	101.1	100	103.6
101.017	99.1	101	99.9	101.9	100.5	102.4	100	103.3
101.383	97.3	101.5	98.6	102.9	99.4	103.1	100.7	102.7
101.767	99.3	102	99.7	102.9	99.9	100.9	100.8	102.7
102.133	99.6	100.7	100.4	101.8	97.8	101.8	101.9	103
102.5	99.7	100.8	100.1	102.4	99.4	101.8	100.6	103.5
102.883	99.5	103.3	100.3	102	99.5	101.9	100.1	103.2
103.25	99	102.6	99.8	104.9	98.6	102.4	100.4	104.2
103.617	99.7	102.6	101.5	103.9	98.8	103.3	100.6	104.5
104	99.9	101.6	101.3	104.4	101.2	102.5	99.4	102.8
104.367	101.2	100.5	100.1	102.9	99.5	102.9	100.9	103.3
104.75	99.7	102.7	101.3	103.2	100.2	103.7	100.7	103.6
105.117	100.1	100.8	100.3	103.3	97.9	103.3	101	104
105.483	98.8	102.5	100.4	101.8	98.1	102.5	99.9	103
105.867	98.8	103.3	101.1	102.5	100.5	102.1	99.2	104.5
106.233	98.8	103.6	100.3	101.8	100.1	101.6	101.9	103.8
106.6	98.3	104	101.1	101.4	100.2	101.6	100.9	103.8
106.983	100.6	102.3	102.2	102.3	98.1	102.5	100.2	102.1

## Sheet: R2 HSFs+HSF1
Time [min]	-	+4 mM MgCl2	+buffer	+ATP/MgCl2	HSECtrl-ATP/MgCl2	HSECtrl+ATP/MgCl2	HSE-ATP/MgCl2	HSE+ATP/MgCl2
0	172.8	175.6	175.4	174.3	173.8	175	176	175.8
0.383333	169.3	174.3	174.5	172.8	176.4	175.2	175.9	175.2
0.766667	172	172.5	174.4	174.1	176.2	173.4	176.8	173.2
1.15	170.9	174.9	174.1	173.7	176.8	174.6	175.1	173.7
1.53333	169.9	171.8	173.5	172.2	173.1	173	174.5	174.3
1.91667	169.2	171.6	173.4	173.9	173.4	172.4	174.8	173.9
2.3	169.6	171	172.6	171.3	174.9	172.8	174.1	174
2.68333	167.9	173.2	172.8	173.5	174	174.3	172.9	173.8
3.06667	169.9	171.5	172.2	171.1	173.9	173	172.9	173.4
3.45	169.3	170.7	171.6	171.4	173.7	171.7	176.1	173.8
3.83333	169.7	172.1	172.1	172.8	172	173.2	172.2	172.7
4.21667	168.2	171.2	171.1	170.9	173	171.7	173.4	173.3
4.6	168.7	171.4	171.9	172.1	171.4	172.5	172.9	174.2
4.98333	167.3	170.2	171	171.1	171.7	173.4	171.7	173.4
5.36667	168.7	170.8	170.4	171.9	172.2	172.8	172.2	173.2
5.75	169.2	170.6	171	171.7	171.1	171.6	170.7	171.1
6.13333	168.2	171.1	170.6	170.2	171.1	169.6	171.1	172.4
6.51667	167.9	170	170.3	169.1	172	172.2	172.2	170.4
6.9	167.7	169.6	170.2	171.2	170.9	170.2	171.3	171.1
7.28333	167.7	170.7	170.5	170.6	170.5	171.2	171.4	170.9
7.66667	167.9	168.9	170.8	170.4	172.4	170.6	171.3	172.4
8.05	166.9	170	170.7	169.4	171.4	169.1	171.4	172.5
8.43333	167.3	169.3	171.2	171.3	171.2	169.8	169.7	171.6
8.81667	168.4	168.8	170.7	172.4	170.8	170.4	170.8	172.5
9.2	166.9	171	169.7	170.3	170.5	169.1	172.2	170.7
9.58333	167.4	171.7	171.1	168.3	169.3	170.2	170.6	171
9.96667	167.4	169.4	168.8	168.3	170.1	170.5	170.1	172.2
10.35	165.9	169.3	170.1	169.1	171.2	170.7	171.4	169.7
14.2167	166.8	168.2	169.3	166.9	172.3	169	169.6	166.9
14.6	167.1	165	168.2	165.8	170.6	166.9	167.2	166.9
14.9833	168.9	166.9	170.4	166.3	170.5	168.2	163.3	166.3
15.3667	167.1	163.8	170.2	166.6	170.8	168.4	161.9	165.8
15.75	166.9	165.2	169.5	165.1	169.8	166.5	159	165.2
16.1333	168	164.6	168.7	165.4	168.7	167.9	154.7	164.1
16.5167	166	167.2	169.1	165.7	170.3	167.4	150.8	163.6
16.9	167.6	166.7	169.1	167.8	170.3	167.2	144.7	161.7
17.2833	166.9	166.3	168.5	165.5	170.9	167	142.8	162.6
17.6667	166.2	165.9	167.8	166.4	169.5	166.2	138.3	162.7
18.05	166.5	166.7	169.1	167.8	169.7	168.6	135.8	161.9
18.4333	166.6	166	169.1	165.4	169	165.8	131.7	162.8
18.8167	165.1	165.6	170.2	164.5	169.9	168.2	128.5	162.3
19.2	166.1	166.8	169.5	166.5	168.9	167.4	125.6	162.7
19.5833	165.1	165.7	168	165.2	167.4	165.7	125.2	163.3
19.9667	167	165.8	170.6	164.1	169.3	166.4	123.8	162.1
20.35	165.5	165.3	170.5	167	169.2	166.8	120.1	163
20.7333	165.5	164	167.2	166.1	168.6	165	119.4	163.3
21.1167	166.5	166.3	168.3	165.1	169.3	165.3	116.6	163.8
21.5	165.1	164.9	169.1	164.8	169.8	165	114.3	162.1
21.8833	165.7	165.6	169.6	161.6	171.2	167.7	112.6	162.9
22.2667	166.4	164.7	168.6	163.7	168.1	165.7	111.8	162.5
22.65	166.2	166.4	169.7	164.4	168.3	166.6	110.4	162.4
23.0333	166.8	166	169.6	166.8	168.8	166.6	109.6	162.7
23.4167	165.5	164.8	167.3	163.8	169.2	166.7	110.7	162.4
23.8	164.9	164.1	168.5	165.4	169.1	165.5	109.9	163
24.1833	166.8	163.3	169.4	164.8	168.3	166.5	109.3	161.9
24.5667	165.8	163.9	170.6	166	169.9	163.9	107.7	162.7
24.95	166.2	165	168.8	163.5	169.3	166.5	108.7	161.9
25.3333	166.1	163.9	169	165.3	169.8	165.5	107.8	162.1
25.7167	165.9	165.3	169	164.2	167.6	164.5	108.5	161.7
26.1	165.9	165	168	164.8	167.1	166.6	110.2	160
26.4833	165.6	165.2	168	164.1	168.3	166.1	107	161.5
26.8667	166.3	164.2	167.7	163.1	168.8	166.4	108.7	160.2
27.25	166.4	165.3	168.7	164.9	168.2	165.7	108.4	159.5
27.6333	164.3	165	166.9	163.2	170.5	166.5	107.3	160.2
28.0167	166	165	169.1	163	167.7	166.4	106.3	160.7
28.4	165	162.9	167.9	164.5	167.2	166.3	109.4	160.1
28.7833	164.5	164.9	168.3	164.1	168.9	164.6	109.3	161.3
29.1667	163.3	165.1	168.6	163.4	168.2	164.4	108.9	160
29.55	165.3	164.5	168.2	164.5	168.9	165	110.5	158.7
29.9333	166.5	165.4	166.1	163.1	169.5	164.6	108.5	158.4
30.3167	165.9	162.8	168.2	163.8	168.9	164.7	108.7	161
30.7	165.4	163.9	168.8	163.1	169	165.4	106.9	158.2
31.0833	165.3	163.7	166.8	163.6	168.5	165.6	109.3	158.3
31.4667	164.3	164.1	168.6	164.5	168.7	164.5	107.3	157.9
31.85	166	163.8	167.9	164.9	168.9	165.8	109	157.9
32.2333	164.8	164.2	168.9	163.4	168.4	163.6	106.8	156
32.6167	164.2	162.2	169	164.4	168	163.9	108.5	156.2
33	165.1	166	168	162.9	167.8	164.4	107.9	157.1
33.3833	164.6	163.6	167.3	163.7	166.2	166.4	107.5	156.7
33.7667	162.6	163.4	168.7	163.2	168.4	164.4	109.5	154.5
34.15	163.3	164.8	167.9	163.7	169.8	163.6	111.1	156.6
34.5333	164.3	164	168	164.7	166.9	164.1	107.4	154.9
34.9167	163.3	162.4	167.2	163.5	167.4	164.4	110	152.3
35.3	165.3	162.5	168.4	161.2	165.9	163.7	108.7	154.1
35.6833	162.5	161	167.9	164.4	167.5	165.5	108.9	153.3
36.0667	164.2	163.4	168.4	162.4	168.5	163.9	109.6	151.6
36.45	165	163	167.2	162.2	169	163.6	107.8	152.1
36.8333	164.5	162.8	167.9	163.1	168	163.3	109.3	150.5
37.2167	166.1	163.2	168	164.3	168.6	163.3	108.5	149.3
37.6	162.7	163.2	167.5	161.9	168.3	165	107.8	149.9
37.9833	164.4	161.4	167.4	162.7	167.4	165.4	109.4	147.5
38.3667	164.6	163.2	167.2	162.9	167	164.7	109.6	147.2
38.75	166.6	163.1	168.1	163	169.1	163.5	109.5	147
39.1333	164.7	162.3	166.8	162.5	167.3	163.6	108.5	145.9
39.5167	164.4	162.5	167.1	161.9	166.6	163.2	108.3	144.4
39.9	165.7	162.5	167.5	163.9	167.2	164.9	108.3	143.4
40.2833	165.5	164.3	167	162.7	167.8	162.1	108.4	144.4
40.6667	164.4	162.3	166.9	163.4	166.3	164.7	111.2	142.8
41.05	166.3	162.5	167.6	163.2	167.5	163.5	109.5	142
41.4333	164.4	162.5	168.5	163.8	168	164.7	108.9	139.7
41.8167	166.9	162.5	166.6	162.4	168.5	163.2	109.3	140.2
42.2	164.6	162.6	166.1	162	168.9	163.6	108.9	139.6
42.5833	164.6	160.7	167.1	162	166.2	163.3	107.4	138.5
42.9667	165.7	160.3	167.9	161.6	167.7	162.8	109.5	138.4
43.35	164.9	161.5	167.8	161.1	167.8	162.4	108.2	138.3
43.7333	164.3	160.4	167.2	161.7	165.8	163.3	109.3	135.3
44.1167	165.5	163.2	168.1	162.1	165.3	163.1	108.8	135
44.5	163.8	161.6	167.1	162.6	167.7	163.1	109.7	134.2
44.8833	162.9	160.3	166.9	161.2	168.3	162.5	109.9	133.3
45.2667	164.9	159.9	167.2	163.4	168.1	162.9	107.6	133.8
45.65	163.6	160.9	167.3	162.1	167.1	162.6	108.4	133.3
46.0333	164.2	160.6	167.7	162	167.6	163.2	107.4	132.7
46.4167	163.7	160.2	167.6	160	167	163.4	108.2	130.6
46.8	164.1	161.5	167.9	161.1	166.4	163.1	108.2	131.4
47.1833	164.3	159.5	168	162.1	166.1	162	109.5	129.4
47.5667	163.2	158.9	168.6	162.8	168.7	163.3	109.7	129.9
47.95	163.1	160.1	166.4	163.2	168.2	160.8	108.1	128
48.3333	163.1	161.5	167.2	161.4	167.4	163	109.3	127.7
48.7167	163.9	159.1	166.2	162.3	169.2	162.4	107.8	129.2
49.1	164	160	167.4	161.3	165.4	160.3	107.6	128
49.4833	163.8	161	168	160.6	166.2	161.9	109.1	125.2
49.8667	163	160.8	166.2	160.7	166.5	161.1	108.8	125.2
50.25	164.7	160.1	167.4	159.8	168.4	161.8	110	124.4
50.6333	162.3	161	167.7	159.7	166.6	162.3	109.6	123.7
51.0167	164.2	160.7	165.9	159.7	167	163.4	107.1	123.3
51.4	163.8	161.2	164.8	161.8	167.6	162.3	108.3	125
51.7833	164.8	160.8	167	160	166.3	163	106.8	121.8
52.1667	162.1	160.6	166.5	159.5	165.8	162	108.3	123.3
52.55	164.2	160.4	166.1	160.3	169.3	161.1	107.9	121.7
52.9333	163.3	160.8	166	159.7	166.7	161.7	108.1	119.9
53.3167	163.9	160.1	166.2	158.8	167.1	162.2	109.6	121.7
53.7	163.4	160	166.7	161.4	167.2	162.5	107.6	121.1
54.0833	164	160.4	166.9	160.5	166.9	162.4	108.3	120.6
54.4667	163.2	160.5	166.3	157.4	168.2	161.5	108.8	121.1
54.85	165.6	160.8	165.1	158.1	167.6	163	109.3	120.4
55.2333	164.6	159.1	167.2	158.8	166	161.1	108.5	118.9
55.6167	163.4	160.1	166.1	158.6	168.1	162	109.8	120.8
56	163.4	159.7	166.8	161	166.2	160.2	109.4	118.3
56.3833	164.7	160.4	165.8	160.5	166.6	160.8	109.4	119.3
56.7667	162.9	160.9	166.1	159.6	166.6	160.1	108.8	118
57.15	163.3	159.5	166.3	159.4	165.8	161.3	109.6	118.7
57.5333	163.8	159.6	166.7	161.3	167.6	161.5	109.9	116.6
57.9167	163.3	160.1	166.6	160.3	167.4	162.3	107.5	118.9
58.3	163.3	160.8	166.4	158.8	167.2	160.1	108.7	117.4
58.6833	163.7	158.6	166.9	160.4	166.4	159.5	107.8	116.6
59.0667	163.6	157.1	166.9	159.8	167.7	159.9	109.8	116.4
59.45	164.8	158.8	167.6	158.8	167.1	159.7	108	116.6
59.8333	162.6	161	166.6	157.2	166.9	159.7	109.1	115.8
60.2167	162.6	157.2	165.1	159.4	165	158.9	109.8	114.9
60.6	163.9	159.5	166.5	157.6	167.1	160.7	108.1	116.1
60.9833	165.4	157.2	166.4	159.1	165.8	157.7	107.7	116.2
61.3667	163.8	159	167.4	158.3	166.4	159.8	107.2	114.8
61.75	163.9	158	166.1	157.7	166.5	159.7	110.4	114.6
62.1333	163.8	156.5	164.9	157.8	167.7	160.2	109.3	114
62.5167	162.8	158.1	167.2	157.6	166.1	159.3	108.4	114.7
62.9	164.7	157.3	167	157.9	165.8	158.3	109	114.4
63.2833	164.7	158	165.5	158.1	165.8	160.2	109.2	113.3
63.6667	162	158.3	166.8	157.8	167.7	159.1	109.8	112.9
64.05	163.9	156.9	167	158.4	166.5	158.8	109.1	115.5
64.4333	163.5	157.8	165.4	158	166.3	158.3	108.1	111.9
64.8167	162.6	157.9	165.3	157.5	167.5	159.4	109	112.2
65.2	163.8	157.9	165.2	156.7	166.8	158.3	109.2	113.6
65.5833	163	158.8	166.1	157.2	167.5	160	108.7	113.9
65.9667	161.4	158.5	165.4	158	165	158.7	109.2	112.3
66.35	163.5	158	165.5	156.9	167.8	159.2	108.1	114.3
66.7333	163.4	157.4	167.6	157.5	166.5	158	109.5	110.8
67.1167	161.5	155.6	164.9	154.7	165	157.5	110.3	111.8
67.5	162.4	158.7	166.3	156.3	166	157.9	110.1	113.4
67.8833	161.7	157.2	165.9	158	167	156.3	108.5	112.4
68.2667	162.2	156.2	167.8	158.2	165.2	157.1	110.6	112.6
68.65	162.9	156.6	166.7	158	166.4	157.4	110.2	110.1
69.0333	161.3	157.9	165.6	154.9	167.7	158.4	106.7	112.4
69.4167	161.7	155.9	164.1	154.8	162.9	157.7	109.2	112.5
69.8	161.7	155.9	165.3	157.1	164.5	158.3	110	111.1
70.1833	163.5	156.6	164.6	156	163.6	157.8	107.1	113.4
70.5667	164.7	156.9	163.4	155.9	167	156.3	110.3	110.7
70.95	160.4	158.1	167.4	156.6	165.3	156.7	110.7	112
71.3333	161.1	155.2	164.8	155.7	168.3	155.8	109.6	112.4
71.7167	162.7	156.8	166.3	156	164.6	156.8	108.9	112.5
72.1	162.1	155.2	165.1	155.8	165.1	157.9	107.1	109.9
72.4833	161.1	156.6	164.5	156.6	167.6	157.1	109.9	111.2
72.8667	162.3	155.9	165.5	155.8	164.4	156.4	109.5	111.5
73.25	162.7	154.4	166.7	156.3	165.3	156.8	106.8	110.9
73.6333	163.2	156	165.3	157	164	155.6	109.9	111.9
74.0167	163.7	157	164.3	156.6	165.3	156.9	108.9	111.1
74.4	163.2	155.4	165.8	155.9	164.6	158	109	110.8
74.7833	162.3	153.3	164.2	155.8	165.3	156.5	109.3	111
75.1667	162.5	155.6	165.1	155.6	165.6	156.2	108.5	110.9
75.55	162.3	155.6	166.3	153.4	165.4	155.7	109.1	110.7
75.9333	161.1	155.1	165.7	156.2	164.8	156.8	109.2	111.4
76.3167	161.4	155.5	165.5	155.6	166	156	110.4	109.9
76.7	163	154.3	165.3	156.3	164.4	155.8	108.2	112.2
77.0833	162.2	153.6	164.5	155.1	164.3	156.7	110.8	112.1
77.4667	161.5	154.8	163.9	154.8	166.6	154.8	109.6	110.5
77.85	162.5	156.3	166.5	154.9	165.8	156.6	110.3	111.9
78.2333	161.7	155.1	166.6	156.2	164.8	154.7	108.5	111.9
78.6167	160.8	154.2	163.6	153.4	164.7	154	108.1	111.4
79	160.7	155.6	164.8	154.1	163.7	155.4	108.9	111.9
79.3833	161.4	154.3	163.1	154.1	166.1	154.5	108.6	112.1
79.7667	161.7	153.8	163.2	154.6	164.1	155	110	113.7
80.15	161.4	154.8	163.4	153.7	165.6	155.7	108.6	111
80.5333	163.5	154.4	164.6	153.8	165.2	154.3	109.1	111.6
80.9167	162	154.2	164.6	153.8	165.3	155.7	109.1	111.9
81.3	162.4	153.3	165.3	153.1	164.9	153	110.4	114.1
81.6833	159.5	156.5	165.6	153.8	165.1	154.8	108.7	112.1
82.0667	163.1	151.3	163.3	153.8	163.3	155	110.4	111
82.45	161.7	152.2	166.3	154	164.9	153.9	109.9	112.9
82.8333	159.7	153.2	165	153.4	165.8	155.4	110.2	110.1
83.2167	160.3	154.6	164.5	153.5	164.6	153.6	109.1	110.9
83.6	162.1	153	163.1	152.6	164.1	153	109.7	111
83.9833	160.8	153.2	162.9	153.8	165.8	153.7	108.5	112.4
84.3667	161.9	153.4	164.6	153.3	165.1	155.8	109.6	112.5
84.75	159.9	154.5	163.8	153.3	163.5	153.6	109.3	111.5
85.1333	161.2	154	164.7	152.8	165.7	153.8	108.5	110.4
85.5167	161.1	152.9	165.6	153.1	165	153.4	109.8	112.7
85.9	161.1	152.3	164.9	150.9	165.3	154.5	109.7	112.1
86.2833	161	151.8	164.7	153.3	165	156.1	107.2	112.3
86.6667	163	151.4	163.2	153.7	165.3	152.9	109.3	113.2
87.05	162.1	152.5	163.9	152.5	164.4	154	108.8	112.3
87.4333	160.7	153.6	165.7	152.9	163.8	154	110.8	112.5
87.8167	160.9	151.5	163.8	152.1	164.6	153.5	107.6	109.8
88.2	160.8	151.3	163.7	152.5	165.4	153.3	109.8	114.2
88.5833	160.7	152.6	165.1	153.7	164.3	154.3	109.6	111.6
88.9667	160	153.6	164.2	153.4	163.5	152	111	111.6
89.35	160.1	153.2	163	151.2	164.3	154	108.7	112.8
89.7333	160.4	154.5	163	151.4	161.4	151.8	109.6	111.9
90.1167	160.6	152.7	163.9	152.1	162.7	151.3	108	111
90.5	160.9	152.6	162.6	151.3	163.9	152.9	109.7	112.5
90.8833	160.8	152	163.4	151.8	166.6	151.9	111.4	113.2
91.2667	160.4	151.7	166.8	152.3	162.8	152.7	110.9	112.7
91.65	159.9	151.4	164.1	152.1	163.7	151.1	108.1	111.7
92.0333	160	150.5	163.9	151.4	163.2	152.7	108.3	111.8
92.4167	159.9	151.4	162.6	152.9	163.2	152	110.1	113.1
92.8	160.4	152.7	162.6	149.8	164.2	151.9	109.7	110.5
93.1833	161.1	149	164.2	151.2	164.2	151.4	110.4	111.9
93.5667	161.7	151.2	163	150.4	164.7	151	109.9	111.5
93.95	161.4	153	164.1	152.3	164	151.3	109.1	111.8
94.3333	161.3	152.6	164	150.3	164.3	153.9	109	112
94.7167	159.9	150.4	163.8	151.1	164.3	152.3	106.5	113
95.1	161.2	150.4	163.7	149.6	164	149.9	111.6	112.5
95.4833	160.2	150.5	162.2	150.3	164.2	152.2	109.2	111.7
95.8667	159.6	150.9	161.4	150.5	163.2	152.3	108.6	111.7
96.25	159.7	150.7	164.3	150.9	164.2	151.6	110.4	112.3
96.6333	159.7	150.9	162.5	151.4	165	151.5	109.1	110.9
97.0167	160.3	150.7	162.7	149.9	161.4	150.4	108.6	111.8
97.4	158.9	150.7	163.1	149.9	163.5	150.6	109.5	112.4
97.7833	161.2	150.8	163.3	151.1	161.3	150.2	110.1	114
98.1667	161.2	150.4	162.9	150	162.8	148.6	110.6	112.9
98.55	159.4	150.2	163.1	150.8	163	151.6	109.8	110.6
98.9333	159.3	148.9	163.5	149.7	164	151.1	110.4	113
99.3167	160.4	150	161.6	150.2	162.5	151.2	111.2	112.3
99.7	159.4	151.1	163.2	151	164	150.4	110.8	111.3
100.083	160	148.5	162.8	147.4	164	151.2	109.7	111.2
100.467	160.6	147.4	161.7	150	163.6	149.8	111.7	111.7
100.85	158.9	150.4	162.2	149.6	164.2	151.6	111.1	111.1
101.233	159.9	149.9	162.3	149.7	163.7	150.5	111.3	111.5
101.617	160.2	148.4	162.7	151.2	163	149.5	109.8	111.6
102	161.3	149.6	163.7	148.9	163.3	148.6	110.3	111.7
102.383	158.7	150.5	164.1	148	162.8	150.9	111	113.1
102.767	160	148.4	162.9	147.6	160.7	149.5	111.1	111.5
103.15	161.8	149.4	162.8	147.9	163.6	150.4	110.4	111.1
103.533	159.3	148.3	163.7	148	162.7	148.9	109.4	113.3
103.917	159.3	148.9	162.2	148.2	162	151.4	111.9	111.6
104.3	159.5	146.7	163.1	148.1	163.2	148.6	109.3	111.8
104.683	158.3	148.9	163.3	149.2	163.3	150	110.6	111.2
105.067	159.8	148.2	162.5	147.7	162.4	148.3	110.7	111.1
105.45	158.6	147.6	165.1	147.8	163.9	148.1	109.1	112.4
105.833	160.4	147.2	161.4	147	163	149.3	109.1	111.3
106.217	158	147.7	163.2	147	162.7	149.8	109.2	112.6
106.6	159.2	146.5	161.6	148	163.4	150.2	110.6	111.3
106.983	158.7	147.4	162.7	147.7	164.1	147.9	111	113.9
107.367	158.7	146.9	162.2	149.1	163.5	146.8	110	112.1
107.75	160.4	148.4	161.7	148	163	148.1	111.5	110
108.133	158.6	147	162.1	148.8	163.8	148.1	110.8	114
108.517	156.4	147.2	162	148.9	163.4	148.1	110.7	112
108.9	158.2	148.5	163.9	145.8	163.1	148.2	109.9	113.5
109.283	156.9	149.3	164.5	147.2	160.9	148.4	110	113.1
109.667	157.3	147.8	162.4	145.7	162.8	146.3	109.6	111.4
110.05	156.8	146.1	162.8	146.8	161.7	147	110.9	113.1
110.433	158.9	146.4	161.5	146.3	163.5	147.9	111.8	111.2

## Sheet: R2 HSEs
Time [min]	-	+4 mM MgCl2	-ATP/MgCl2	+ATP/MgCl2	HSECtrl-ATP/MgCl2	HSECtrl+ATP/MgCl2	HSE-ATP/MgCl2	HSE+ATP/MgCl2
0	100.1	99.9	101.1	102.4	101.1	102.2	102.2	100.7
0.383333	99.9	100.4	101.9	101.1	102.8	101.2	101.6	99.7
0.766667	98.7	99.7	99.4	100.1	100.6	101.6	102.1	100.5
1.15	99.9	100.7	101.4	101	100.7	99	101.1	99.7
1.53333	100.5	100.1	100.7	101.4	101	101.8	98.7	99.1
1.91667	99.2	99.7	100.3	99.1	100.2	100.6	99.6	97.3
2.3	99.7	100.8	100.7	99.8	99.9	100.5	101.3	99.2
2.68333	99	99.4	99.8	99.5	100.9	98.9	100.6	99.5
3.06667	99.2	100.3	98.7	99.3	102.7	98.8	99.2	97.7
3.45	99.4	100.7	100.8	99.4	99.9	100.5	99.5	98.5
3.83333	100.3	100.7	101.3	99.6	98.7	99.3	99.3	97.4
4.21667	99.1	99.2	99.8	98.5	100.8	97.8	99.6	98.5
4.6	99.5	99.6	100.6	99.4	98.5	99.1	96.1	98.6
4.98333	98.1	99	98.4	97.4	99.3	98.4	98.9	96.6
5.36667	99.1	98.1	98.4	99.5	98.6	99.5	99.3	97.1
5.75	99.6	99.6	98.3	98.7	99.6	99.4	97.1	97.2
6.13333	97.4	98.5	99	98.5	98.7	98.4	99	98.6
6.51667	97.7	98.2	98.6	99.6	98.1	99	99.7	97.8
6.9	96.9	97.6	98.7	98.7	97.1	100.1	98.1	95.6
7.28333	98.3	99.4	98.2	98.8	99.9	98.5	96.8	97.3
7.66667	98.6	98.2	98.2	99.9	99.5	97.1	97.8	96.6
8.05	96.7	98.1	97.9	99.4	98.8	98.1	97.7	97.6
8.43333	97.3	98	98.3	96.8	99.3	97.9	96.9	98.3
8.81667	96.9	97.4	97.3	98.3	98.4	97.7	97.3	96.7
9.2	95.8	98.5	97.4	99.1	98	96.5	97.8	96.6
9.58333	98.4	97.5	97.5	97.5	98.9	97.1	98.3	96.5
9.96667	97.4	98.2	98.1	97	97.8	97.1	96.7	96.2
10.35	97.5	98.5	97.7	98	98.4	97.6	98.7	97.5
14.2167	96.9	98.6	97.9	99.6	97.3	99.8	98.9	96.4
14.6	98.6	99.1	99.4	100.4	99	99.8	97.5	96.5
14.9833	96.6	98.4	98.2	99.2	97.8	100.2	98.8	98.4
15.3667	96.9	101	98.2	100.2	97.7	97.7	98.7	97.3
15.75	98.6	100.2	96.7	98.2	97.9	99.7	97.7	96.9
16.1333	97.4	99.7	98.5	100.4	96.9	98	99	97.4
16.5167	96.6	100	98.5	100.3	96.9	98.6	98.2	97.5
16.9	97.2	100.7	96.8	100.5	97.8	98.8	97.8	95.8
17.2833	97.4	100.1	98.2	97.9	98.6	98.6	96.5	98
17.6667	95.5	101.6	97.8	99.4	98.5	97.7	98.2	97.4
18.05	96.7	98.4	96.5	97.8	98.8	98.1	98.4	98.6
18.4333	95.7	99.5	97.3	98.4	99	99.7	98.2	96.7
18.8167	96.3	99.8	96.8	98.1	97.6	98.7	98.3	98.1
19.2	97	100.3	96.3	99.2	97.9	97.4	96.4	97.1
19.5833	96.9	100.3	98.4	99.2	97.5	99.5	99.5	97.1
19.9667	97.5	101.2	97	100	96.5	98.6	96.8	98
20.35	97.4	99.5	98.4	98.4	96.9	98.2	96.4	99.7
20.7333	97	98.7	97.8	99.1	96.6	97.9	97.6	97.1
21.1167	96.2	99.5	96.8	97.6	97.6	98.3	96.2	99.1
21.5	96.7	99.6	97.2	98.6	98.1	99.1	96.2	95.3
21.8833	97.4	99.6	96.4	98.5	97	99.7	98.4	97.7
22.2667	95.7	100.6	97.4	100.3	96.5	98.9	98.4	97.7
22.65	98.5	99.6	96.7	98.8	100.1	99.6	98	96.8
23.0333	96.6	99.6	96.3	99.8	98.4	98.2	97.7	96.6
23.4167	96.9	98.9	96.3	97.5	96.2	99.1	98.3	97.7
23.8	98.5	100.8	96	100.3	98.2	98.7	97.9	98.3
24.1833	97	100.4	97.3	98.2	97	98	96.8	96.8
24.5667	98	99.7	97.2	99	97.5	98.4	97.4	97.2
24.95	97.5	100.1	97.1	98.8	99.3	98.4	96.6	96.7
25.3333	98	99.2	96.2	97.6	98	99.1	100	99.4
25.7167	98.1	100	99.7	98.9	98.8	99	98.4	98.5
26.1	97.5	99	96.2	98.2	97.6	101.1	97.1	97.3
26.4833	95.5	100.7	96.5	99.9	96.5	98.4	98.7	98.3
26.8667	98.8	100	98.8	98.2	96.9	98.8	97.4	97.7
27.25	96.9	100.7	97.4	99.3	98.4	98.6	98.4	98.4
27.6333	97.1	98.8	96.8	96.6	96.7	97.4	98.6	95.9
28.0167	96.7	100	96.5	98.3	98.7	98.7	98.5	98.3
28.4	97.3	99.9	97.9	97.8	95.9	98.6	97.5	97.6
28.7833	96.4	101.5	96.5	100.7	98	98	97	99.6
29.1667	95	101.2	96.3	98.5	96.8	96.5	97.8	97.9
29.55	95.8	99.3	97	99.7	97.4	97.1	99.3	99.6
29.9333	96.8	99.6	98.2	98.2	97.2	99.1	96.9	99.8
30.3167	96.1	100.9	98	97.6	95.8	99.6	96.8	96.4
30.7	96	101.2	98.5	98.6	97.7	98.1	96.7	100
31.0833	96.1	98.5	97.9	99	98.2	97.2	98.2	97.8
31.4667	97.4	101.6	98.7	99.2	97.5	100.7	96.7	97.5
31.85	98.1	99.7	98.2	100.9	98.8	97.9	97.9	99.3
32.2333	96.1	100	96.8	99.6	97.2	99.6	97	98.8
32.6167	96.8	98.7	95.6	100.3	97.9	98.3	98.2	99.1
33	97.1	98.3	97.2	97.8	97.3	99.4	98.8	100.2
33.3833	98.4	98.8	96.3	97.1	97.8	99	98.5	99.6
33.7667	96	99.1	97.1	99.1	97.3	99.3	97.6	98.1
34.15	97.1	98.9	97.9	99.6	98.1	98.3	98.7	97.5
34.5333	95.8	98.9	98.4	101.3	98	100.5	97.8	97.6
34.9167	97.2	99.8	97.2	98.1	97.9	98.8	96.9	98.7
35.3	97.8	98.9	97.4	98.8	96.7	99	97.7	99.4
35.6833	97.9	99.8	98.6	100.1	97	99.5	98.8	99
36.0667	97.2	101	97.7	100	96.6	99.4	99.1	101
36.45	96.1	99.8	96.8	100.4	95.1	100.5	98.7	97.7
36.8333	97.1	99.9	97.4	99	98.9	100.3	97.4	97.9
37.2167	98.5	99.6	97.8	98.7	97.2	99.1	96.6	98.9
37.6	97.9	100.5	97.3	99.8	97.8	99.8	97.5	97.9
37.9833	96.7	100.3	96.3	99.2	99.7	99.6	98.2	99.8
38.3667	97.3	99.7	98.4	98.9	98.4	97.9	97.8	100.5
38.75	97.4	98.5	95	99.5	96.6	99.8	98.2	100.6
39.1333	95.8	100.9	98.7	98	99	99.9	98.6	99.2
39.5167	98.8	100	98.4	99.9	96.9	100.9	98.6	97.7
39.9	96.1	98.9	97.6	98	99.1	100.6	100	99.3
40.2833	96.3	100.3	95.8	99.2	98.5	99	99.5	100.2
40.6667	97.1	98.7	97.5	101.7	96.7	98.9	99.2	99.3
41.05	96.4	98.4	96.6	100.7	96.5	99.1	99.3	99
41.4333	95.6	99.5	98.1	99	96.2	100.4	99.2	99.4
41.8167	97.3	100.7	95.5	98	97.7	99.2	97.2	100.3
42.2	95.3	97.8	96.9	98.7	98	99.6	97.6	101.1
42.5833	99	100.3	98.1	99.3	99.7	99.7	96.8	99.6
42.9667	97.4	100.4	98.1	99.7	96.9	100.6	98.9	99.2
43.35	95.4	100.7	96.7	99.2	98.8	100.1	97.3	99.4
43.7333	97.6	98.9	97.2	100.5	98.3	99.8	98.6	99.5
44.1167	97	98.8	96.7	99.9	97.8	98.3	98	98.6
44.5	98.8	100.1	97.3	98	99.6	100.4	97.8	98
44.8833	97.3	100.8	96.5	100.3	97.4	97.9	99	102
45.2667	96.4	102	100.4	100	97.1	101.8	98.2	99.7
45.65	97.4	101.6	96.7	99	97.8	98.5	96.4	99.8
46.0333	96.8	99.4	97.6	100.4	97.8	100.2	99.1	97.9
46.4167	96.9	100.5	97.3	99.7	97.2	100	99.4	100.6
46.8	96.4	101.4	97.6	99.6	97.6	100.7	98.3	100
47.1833	97.7	101	97.7	98.4	97.2	100.9	98	101.2
47.5667	97.9	100.1	97.1	100.5	97.9	101	96.4	99.8
47.95	97.5	98.2	95.9	98.6	97.6	101.4	97.5	101.7
48.3333	96.7	99.9	99	102.1	97.9	101.7	99.1	100.9
48.7167	98.6	100.2	96.4	100.9	97.9	101.8	98.7	99.7
49.1	96.6	99.1	96.5	99.9	97.1	98.2	98.3	101.6
49.4833	97.3	99.1	97.4	99.9	98.3	100.6	97.9	99.4
49.8667	96.9	101.3	97.1	99.5	98.3	99	98.2	101
50.25	96.8	99.9	97.2	99	95.9	101.1	97.7	100.1
50.6333	97.2	101.6	98.8	99.4	98.2	101.1	98	100.2
51.0167	98.3	99.8	97.8	98.3	96.9	99.7	98.2	99.8
51.4	97	99.6	97	99.9	96.2	102	99.6	101.3
51.7833	98.1	100.4	96.6	99.8	99.8	99.8	98.7	100.4
52.1667	96.7	100.4	97.8	99.4	99.3	101	97.8	99.2
52.55	98.7	100.4	97.2	99	98.1	100.8	99.3	101.9
52.9333	97.2	100.9	99.1	99.3	97	99.5	99.8	99.3
53.3167	100.6	100.6	98.2	101.1	97.1	101.5	97.7	99.1
53.7	98.8	102.3	98.3	101	98.9	100.3	99.4	100.2
54.0833	97.4	100.8	97.1	101.5	97.5	98	99.4	100.2
54.4667	97.2	101.1	99.1	100.7	98.7	101.1	101.3	101.7
54.85	96.5	101	96.9	100.9	96.2	100.7	98.4	98.5
55.2333	97.1	101.3	99.9	99.7	98.7	99.7	98.3	98.9
55.6167	98	98.3	97.4	102.1	98	98.7	98.4	101.5
56	98.5	101.4	97.5	102	97.3	100.1	98.5	100
56.3833	98.9	98.8	97.4	100.1	98.9	101.6	100	101.2
56.7667	97.2	101.2	97.3	99.2	98.4	100.5	99.7	102.3
57.15	97.8	101.2	97.2	99.8	99.3	101	100.6	100.7
57.5333	97.1	101.3	98.2	102	97.9	101.4	96.5	99.7
57.9167	97.9	100.7	98.2	101.8	98.4	99.7	98.7	102
58.3	96.3	101	98.7	100.1	97.7	99.9	99.5	101.3
58.6833	99	100.2	99.3	98.9	98.4	101.6	98	100.9
59.0667	97.3	100.8	97	101.6	97.8	101.7	97.5	103.4
59.45	96.7	100.7	98.4	100.5	95.4	100.2	97.8	100.4
59.8333	97.9	100.9	97.2	101.6	99.7	102.6	98.2	100.4
60.2167	98.3	99.3	99.8	100.3	97	102.4	100.2	100.5
60.6	97.7	101	97.8	100.2	96.9	100.3	97.4	100.9
60.9833	98.6	99.9	97.4	100	98.8	100.8	100.8	101.7
61.3667	97.8	99.9	98.4	100.4	97.1	102.2	98.2	100.3
61.75	97.4	100.9	98.4	101	97.9	99.8	99.4	98.9
62.1333	96.5	99.8	98.3	101.1	97.2	100.8	98.8	101.5
62.5167	96.7	101.6	96.5	98.4	100.2	101.4	98.5	98.7
62.9	98.3	99.8	98.8	101.3	97.5	100.5	97.3	100.3
63.2833	97.1	100.1	98.8	100.2	97.3	101.6	98.5	101.3
63.6667	98.4	101.5	98.4	102.2	98.9	101.3	99.2	101.6
64.05	98.6	100.8	98.8	100.5	98.6	98.2	99.9	103
64.4333	97.9	103.9	99.9	100	97.4	100.7	98.9	100.6
64.8167	97.7	101.3	99.3	99.8	97.7	100	98.2	99.6
65.2	97	99.8	97.7	101.2	100.5	101.4	98.3	102.7
65.5833	98.1	100.8	99.3	100	98.9	101.9	99.9	100.7
65.9667	98.5	99.7	97.7	102.1	97.9	99.4	99.3	102.6
66.35	99.8	101.6	98.6	100.1	98.3	101.9	97.5	101.7
66.7333	98.3	101	97.9	101.6	99.8	101	97.6	101.2
67.1167	97.3	101.2	97.6	100.5	99.4	99.8	97.8	101.3
67.5	98.2	100.7	97	99.4	98.8	100.7	98.9	100.8
67.8833	98.5	100.5	98.1	99.3	98.8	99.6	99.2	101.5
68.2667	98.5	100.8	97.6	100.9	98.7	99.5	98.6	102.8
68.65	98.3	102	99.7	100.6	98.2	100.2	99.4	100.1
69.0333	97.6	100.6	97.4	101.6	96.4	102.3	99.5	102.3
69.4167	100.1	102	99.7	100.7	97.6	101	99	100.3
69.8	99.6	102.9	98.3	100.2	98.7	100.5	100.2	100.9
70.1833	97.7	100.1	96.1	101.8	99.3	101.3	99.9	99.9
70.5667	97.5	100.4	100.5	101.3	100.5	101.7	99.6	102.7
70.95	97.5	100.3	98.8	100.9	99.5	100.7	100.1	101.7
71.3333	97.9	101.6	98.3	100.7	100	101.1	99.9	100.4
71.7167	98.1	100.3	98.3	99.8	97.6	99.7	99.6	99.4
72.1	97.7	99.8	97	102.5	99.7	101	100.8	101.1
72.4833	98.3	101.6	100.5	100.9	99.4	100.2	98.1	102.8
72.8667	97.1	100.7	97.9	101.3	99.3	101.8	100.2	100.8
73.25	99.5	101.4	97.9	101.4	100	99.2	98.9	99.7
73.6333	99.4	101.5	99.1	103.2	97.9	100.6	100.3	101.6
74.0167	97.9	101.1	98.5	102.2	98	101.1	97.5	102.1
74.4	98.7	101.1	98.4	101.5	99.4	99.9	100.6	101.9
74.7833	97.2	102	97.7	101.1	97.9	100.8	99.4	101
75.1667	100.1	100.2	99.1	98.5	99.3	100.6	100.7	102.2
75.55	98.8	101.3	97.8	100.1	97.6	103.1	97.7	101.2
75.9333	99.6	100.1	98.3	101.2	97.3	101.2	100.2	100.4
76.3167	98.7	99.6	98.2	100.6	99	101.2	99.3	100.4
76.7	96.9	101	99.1	102	98.4	101.6	100.8	101.4
77.0833	98	102.2	101.3	101.3	98.2	101.1	99.3	101.2
77.4667	99	101.1	96.8	102.1	98	100.3	99.9	100.1
77.85	100.1	103	97.8	102.6	99.5	102.6	99.1	101.9
78.2333	99	101.2	98	101.6	98.2	100.2	98.2	102.7
78.6167	100.7	100.4	99.9	101.1	100.4	101.3	100.8	99.7
79	98.1	101.3	99.7	102.4	97.7	101	101.5	100.5
79.3833	99.5	102.3	98.8	101.2	98.2	100.2	100.4	103.1
79.7667	98.7	102.8	98.4	101.7	98.4	100.5	98.8	102.5
80.15	98.5	99.1	99.5	101.5	98.8	99.8	99.8	101
80.5333	99.8	101.2	97.6	101.7	99.8	100.3	99.3	101.5
80.9167	98.2	100.5	97.6	100.4	98.8	102.4	100.5	102.5
81.3	99	100.8	101	100.4	99	101	101	100.9
81.6833	97.5	100.8	97.7	104.2	98.4	101.4	96.8	101.4
82.0667	100.4	100.3	99.1	100.8	100.7	101.9	98.8	100.6
82.45	100.1	102.2	98.7	102.1	99	100	99.7	102.2
82.8333	98.1	99.8	99.9	101	97.8	102	98.3	102.9
83.2167	100.7	100.8	96.7	101.6	99.8	100.6	99.7	103.2
83.6	100	102.1	98.8	102.2	98.9	101.9	100.7	100.2
83.9833	99.4	101.2	98	99.4	98.8	101.7	99	100
84.3667	98.1	101.5	100	102.5	98.6	101.1	98.6	102.1
84.75	99.7	98.7	98.3	102	100.7	100.9	98.2	102.5
85.1333	99.9	101.5	101.2	101.6	99.9	101.3	98.3	102.3
85.5167	97.9	100.9	97.5	101.4	99.4	101.9	100.4	101.8
85.9	99.5	102	98.5	103	99.4	101.8	100.7	102.4
86.2833	99.3	100.5	99.3	101.7	98.8	102.4	97.1	102.4
86.6667	97.8	101.1	98.2	100.3	98.5	100.1	99.3	101.7
87.05	98.5	99.7	99.3	101.9	99.4	102.5	98.7	99.5
87.4333	100.1	101.8	98.8	101.9	100.5	103.1	100.2	102
87.8167	97.1	99.4	100.3	101.6	100.3	100.4	99	102.1
88.2	99.7	100.8	99.6	102.3	98.8	100.9	100	102.3
88.5833	98	100.9	97.8	99.8	99	102.5	101.7	101.5
88.9667	97.9	100.7	98.3	99.2	100.5	103	97	101.6
89.35	98.9	100	100.2	102.9	97.9	103	99.6	102.4
89.7333	96.4	102.4	99.6	101.1	100.2	101.8	99.3	103.2
90.1167	98.7	101.4	99.5	102.3	100.5	102.5	100.7	101.1
90.5	99.6	102.2	97.9	101.7	100.9	102.1	98.4	101.4
90.8833	97.9	103.3	99.9	103.4	98.7	101.7	99.6	102.6
91.2667	98.3	102	99.9	101.3	97.3	102.9	103.2	102.1
91.65	99.2	101.4	97.9	101.8	98.4	99.1	99.9	101.2
92.0333	97.6	99.7	100.7	100.5	100	101	100.8	101.9
92.4167	99.8	102.7	99.5	101.8	100.8	103	98.3	102
92.8	97.3	102.5	99.1	101.4	99.2	103.5	98.9	103
93.1833	99.7	101.7	99.3	102	100	101.9	99.6	100.5
93.5667	100.7	102.3	98.7	100.9	97.6	102.5	100.7	101.9
93.95	100.2	102.2	99.6	101.6	99.2	101.5	98.5	102.7
94.3333	100.4	102.8	98	103.2	100.2	101.4	99.8	103
94.7167	98.4	100.4	97.7	101.5	99.5	102.3	100.3	102.4
95.1	100.2	100.4	99.4	101.1	101.2	100.4	100.4	100.7
95.4833	97.7	101.5	100	100.9	99	101.8	98.5	101.2
95.8667	98	101	100.2	102.9	98.9	103	101.3	101.5
96.25	99.9	101.5	99	102.6	99.4	100.4	98.9	102.1
96.6333	98.7	102.2	98.4	102.5	98.9	102.7	102.6	102.4
97.0167	98.9	100.1	98	100.6	98.3	102.1	99.4	102.6
97.4	99.7	101.6	100.4	103.8	100.9	101.3	99.1	102.4
97.7833	100.3	101.8	99.2	102.4	99.1	102	101.8	103
98.1667	99.7	102	99	100.5	99.2	102.3	100.5	102.6
98.55	99.7	103.2	98.4	101.8	100.6	102.5	100.6	102.6
98.9333	98.6	102.6	100.2	102.2	100.1	102.1	101.9	103.8
99.3167	99.6	100.1	100.7	100.6	98.4	101.3	99.8	103.4
99.7	99.9	102.4	99.9	103.2	99.9	103.1	101.4	103
100.083	96.6	100.9	100.7	101.3	99.6	102.9	100.6	103.2
100.467	100.1	102.2	98.5	102.2	99.5	102.2	100	104
100.85	98.6	103.9	102.1	101.7	99.9	100.2	100.5	102.2
101.233	99.9	102	100.9	102.6	99.8	101.2	101.6	101.9
101.617	98.9	104.2	100.4	101.3	100.6	102.3	100.1	104.5
102	99.6	101.3	98.4	102.2	100.4	102.9	101.3	102.8
102.383	98.9	102.1	101	102.1	101.4	101.4	101.3	102.5
102.767	99.6	104.1	100.6	102.6	99.1	100.8	99.7	102.8
103.15	99.8	101.3	99.1	101.7	97.4	104.1	100.8	103.5
103.533	99.3	102.8	100.4	102.3	101.5	102.6	99	102.6
103.917	99	102.3	99.6	101.5	100	100.2	100.3	102.3
104.3	99	103.8	100.8	102.5	99.3	101.9	102.2	103.7
104.683	99.4	101.1	100.6	99.1	99.7	102.7	101.3	101.7
105.067	99.8	101.5	99.5	102.6	100	102.3	100.8	101.5
105.45	101	103.4	99.8	102.4	99.4	101.3	99.5	102.8
105.833	98	102.4	99.4	102.2	100.4	102.8	101.6	102.3
106.217	100.7	101.8	98.8	103.1	98.4	103	100.9	101.8
106.6	99.4	100.8	100.7	103	99.5	103.5	101.2	102.9
106.983	101.8	102.5	98.3	103.9	99.6	102.7	101.5	102.5
107.367	99.9	102	100	102.2	99.1	101.4	100.7	104.2
107.75	100.2	103.2	102.8	103.6	101.7	101.9	101.2	102.4
108.133	100.2	102.7	100.5	103.6	100.2	101.3	102	103.8
108.517	100.6	101.7	97.8	103.6	99.5	102.7	102.1	103.5
108.9	100.3	103.6	98.1	102.2	98.4	102.2	100.3	103.6
109.283	101.6	103.6	98.6	101.2	99.3	103.6	101	104.6
109.667	99.5	101.1	99.8	102.1	99.9	100	101.5	102.3
110.05	100.3	101.3	100.7	103.6	101.1	103.5	101.5	101.9
110.433	98.8	101.2	100.7	101.5	99.2	101.6	100.2	103.3

## Sheet: R3 HSFs+HSF1
Time [min]	-	+4 mM MgCl2	+buffer	+ATP/MgCl2	HSECtrl-ATP/MgCl2	HSECtrl+ATP/MgCl2	HSE-ATP/MgCl2	HSE+ATP/MgCl2
0	177.3	176.2	178.2	177.6	177.2	178.4	178.5	177.8
0.366667	178.5	177.6	178.9	177.6	177.8	178	177.8	176.7
0.733333	177.6	179.1	176.6	177.6	179.3	178.6	175.9	177.2
1.1	178.6	178.2	176.1	176.2	179	177.8	177.5	176.9
1.46667	176	175.8	177.4	176.6	176	177.6	175.8	175.7
1.83333	176.9	176.3	175.9	176.7	177.1	175.9	177.4	175.4
2.2	176.2	175.4	178.4	179.1	176	177.5	175.2	176.2
2.56667	175.4	177.5	177.3	175.1	176.4	175.6	175.4	173.5
2.93333	176	176.6	177.7	175.8	176.6	175.9	176.4	173.5
3.3	176.2	175.4	174.6	176.4	174.9	173.4	175	173.9
3.66667	175	176.6	175.6	175.8	176.6	174.9	175.4	173.3
4.03333	173.9	176.3	176.4	174	176.9	175.1	174.3	173.8
4.4	174.3	175.4	176.2	176.7	174.3	176.1	175.8	173.2
4.76667	173.9	176.4	174.7	175.6	175.9	176.2	174.7	172.9
5.13333	174.4	173.9	175.7	175	173.9	174.6	172.7	172.7
5.5	173.1	177.4	177.4	174.1	175.6	175.3	173.3	172.3
5.86667	175	174.8	174.8	174.8	174	174.9	172.5	171.7
6.23333	173.8	173.4	177	173.5	175.5	174.2	171	172.2
6.6	176.2	174.4	177.7	173.4	174.1	175.3	173.4	171.2
6.96667	174.8	174.7	175.3	175.2	173	174.8	172.8	173.4
7.33333	173.5	174.6	174.3	175	174.9	172	172.6	172.7
7.7	172	173.7	174.1	174.3	173.3	173.8	172.8	172.7
8.06667	174	174.3	173	173.1	173.3	172.8	172.9	170.6
8.43333	174.4	175.9	173.5	172.8	172.7	173	173.2	171.7
8.8	171.7	172.4	175	173.6	172.4	173.8	173.4	173.5
9.16667	173	171.8	173.6	172.2	174.7	173.1	170.6	172.4
9.53333	173.9	171	174.6	173.9	171.9	175.3	172.4	171.6
9.9	172	173.4	172.2	172.3	173	173.3	171.9	173.1
10.2667	173.2	172.3	172.5	174.7	173.3	171.8	171.9	172.1
10.6333	173.5	173.4	172.8	174.2	172.1	173.1	171.9	171.4
14.3833	173	173.6	172.5	173.1	174.4	172.4	169.8	171.3
14.75	174.5	173.2	174.8	170.7	174.1	170.1	165.9	168.1
15.1167	173.8	173.2	172.6	170.2	173.8	170.2	163.1	169.3
15.5	174.2	172.4	173.3	170.4	173.8	171.5	159	167.7
15.8667	173.2	173.3	172.9	169.9	172.8	169	157.2	167.5
16.2333	173.6	171.2	174.4	170.2	172.4	169.7	156.4	165.4
16.6167	171.9	172.4	172.8	169	172.4	169.9	153.4	165.4
16.9833	172.5	171.9	175	170.3	172.5	170.9	150.8	165.2
17.35	172.8	171.8	173.1	168.8	172.1	169.5	146.3	165.7
17.7333	171.8	174.5	174.1	169.8	172.4	171.1	141.8	164.9
18.1	172.3	173	171.6	171.5	175.4	167.7	138.7	163.9
18.4833	169.8	171.5	173.1	171.1	173.4	170.7	136.9	163.5
18.85	171.5	172.7	172.9	168.6	171.6	169.1	133.2	163.7
19.2167	171.9	170.6	173.1	168.1	172.2	168.1	133.3	164.7
19.6	171.2	171.9	171.7	168.4	171.3	168.9	130.8	165.3
19.9667	171.9	170.3	172.4	168.9	174.7	169.6	132.6	163.5
20.3333	172.2	172.1	172.4	168.4	172.3	169.4	127.5	163
20.7167	171.6	171.4	170.9	169.2	174.1	168.4	125.1	162.4
21.0833	170.8	172	170.7	169.1	171.7	170.2	124.7	163.7
21.45	172.2	170.4	173.6	165.9	172.6	167.8	122.8	162.9
21.8333	171.2	170.4	171.9	168.7	172.5	170	123	162
22.2	172.8	171.8	169.6	167.7	173.2	169.4	120.5	162.4
22.5667	170.5	172.5	173.2	168.4	173.2	167.9	118.5	161.4
22.95	170.5	172.7	172.8	168.2	170.9	169.1	116.3	160.9
23.3167	172.6	169.5	173.5	169.7	172.8	167.3	116.3	160.7
23.7	174.1	169.9	170.4	169.8	173.8	168	115.3	161.7
24.0667	170.6	169.8	172.2	169.5	169.5	167.2	115.5	160.6
24.4333	170.6	168.8	173	167.6	172.1	167.6	113	161
24.8167	171	170.7	170.8	168.9	170.8	166.9	112.6	161
25.1833	171.1	170.1	172.5	167.7	172.5	169.1	111.4	160.1
25.55	171.6	170.1	172.3	167.2	170.6	169.3	111.2	160.4
25.9333	171.4	171.7	171	167.9	170.9	168.2	111.5	159.9
26.3	172	170.3	172.3	168.4	170.2	167.5	111.2	159.6
26.6667	171.6	172.3	172.6	167.2	171.7	168.2	109.3	158.6
27.05	171.7	171.1	172.8	166.7	173.7	166.5	109.6	159.8
27.4167	173	171.3	171.9	169	172	167	109.8	158.1
27.7833	171.8	168.8	171.9	167.9	170.4	167.3	110.6	159.2
28.1667	171.4	169.3	173.3	167.9	170.4	168	113.5	158.6
28.5333	170.3	170.2	171.4	169.2	172.1	166.6	111.2	156.8
28.9167	172	168.3	172.7	168.2	170.4	166.9	111.9	158.4
29.2833	171.8	170.5	172.3	166.9	171.8	167.2	109	158.3
29.65	172.1	169.8	172.8	168.3	170.6	166.5	110	157.3
30.0333	172	169.7	172.4	168.5	172.6	167.6	109.3	156.2
30.4	170.2	168.2	170.7	168.2	172.5	166.7	109.7	156.2
30.7667	171	168.9	170.5	169.5	171	167.6	109.4	154.5
31.15	169.2	168.8	171	167.9	172.6	168.2	111	153.9
31.5167	171.2	169.3	172.3	166.3	170.5	165.6	110.5	154
31.8833	170.7	169	171.1	167.3	172.5	168.7	107.4	155.6
32.2667	172.5	169.9	171.2	167.4	172.1	167.4	111.1	153.5
32.6333	170.5	168.2	171.6	167.3	170.5	168.4	109.5	153.7
33.0167	171.8	168.6	170.7	167.2	170.2	166	109.8	154.3
33.3833	169.9	168	171.5	166.2	171.3	168.4	108.6	153.6
33.75	169.5	170.1	171.3	166.7	170.2	167.3	109.9	155.1
34.1333	170.8	168.6	171.2	167.4	171.5	167.1	109.7	150.8
34.5	170.3	169.4	172	167.3	169.7	165	111.2	151.1
34.8667	171.6	169.5	171.5	167.5	168.8	166.6	111.2	152.6
35.25	169.4	168.2	170.5	167.8	171.3	167.5	112.8	151.7
35.6167	170.7	169.6	171.4	167.7	170.2	167.6	110	151.4
35.9833	169.9	168.8	171.9	168.2	171.9	168.4	110.1	149.5
36.3667	171.1	169.7	169.6	167.2	171.3	167	109.1	149.6
36.7333	170.8	168.6	171	165.6	170.5	169.1	110.9	149.5
37.1	170.9	169.6	170.5	168.7	169.6	167.2	109.7	149.1
37.4833	171	168.6	170.4	168.3	172.6	167.5	110.5	148.9
37.85	169.8	168.7	171.4	165.6	170.4	167.3	110.7	148.5
38.2333	170.3	169.5	172	165.9	169.4	168.5	110.5	146.7
38.6	170.6	167.9	171.7	166.3	170.8	167.2	108.8	146.3
38.9667	169.8	167.8	172.6	168.3	170.2	167.2	109.6	145.5
39.35	172.2	168.3	170.6	167.5	170.9	168.7	110.7	143.5
39.7167	170.2	169	172.4	168.3	170.9	166.1	109.9	140.8
40.0833	171.2	167.2	171.5	166.6	169.8	166.6	110.6	142.1
40.4667	171	168.9	169.2	167.1	171.1	167.6	110.4	141.4
40.8333	169.8	168.2	171.5	166.9	169.8	166.6	110.6	144.1
41.2	168.2	168.5	170.8	166.8	171.3	166.7	109.3	142.8
41.5833	170.9	170	172.7	166.5	169.8	168.2	111	141.1
41.95	169.2	169	169	165.6	171.9	167.6	110.3	137.9
42.3167	169.2	168.4	171.3	165.1	169.6	168.1	111.1	140
42.7	168.3	170.1	172.5	166.1	170	167.2	110.4	138.8
43.0667	171	168.1	171.6	165.6	169.2	165.8	110.5	137.6
43.45	172.2	169.8	169.5	164.9	169.8	167.7	112.6	136.1
43.8167	171.7	168.7	170.7	166.2	170.6	166.7	111.2	134
44.1833	170.2	169.2	169.7	167.5	172.9	166.1	110.7	135.2
44.5667	171.7	168.5	170.6	166.2	170.7	166.1	110.5	136
44.9333	170.3	167	169.5	168.1	171.2	166.5	110.6	133.9
45.3	169.4	167.7	171	166	170.5	167.2	110.1	134.3
45.6833	170.8	169.1	171.6	165.6	169.7	165.7	110.5	133.2
46.05	172.1	167.5	169.1	166	170.7	165.5	110.5	134.6
46.4167	171.6	167.4	170.2	167.2	170.3	165.9	109.6	132.8
46.8	170.3	166.6	171.3	167	170.8	165.3	109.9	131.6
47.1667	170	167.5	170	166.3	170	166.8	111.7	130.9
47.5333	170.5	168.8	170.2	165.1	170.9	165	109.9	131.5
47.9167	169.7	167.7	168	165.9	171.7	165.9	109.8	129.2
48.2833	170.3	167.3	171	166.7	170.5	166.6	110.6	128.8
48.6667	170.1	168.6	170.3	165.8	169.4	165.5	110	128.9
49.0333	169.8	168.8	169.2	165	170.4	163.9	110.6	129.4
49.4	170.5	166.1	170.1	165.7	170.1	166.2	110.9	125.4
49.7833	169.3	166.3	171.6	165.9	170.7	166.3	108.8	128.2
50.15	172.2	167.1	168.7	164.7	170.7	164.7	111.1	128.8
50.5167	169.8	167.3	171.1	165.3	170.6	164.9	109.3	130
50.9	169.5	167.6	171.2	165.3	171.4	167	110.4	126.8
51.2667	170.6	167.8	169.5	164.5	170.5	164.5	111.6	126.4
51.6333	169.6	165.6	168	166	169	166.7	110.9	126.2
52.0167	170.2	166.3	171	164.2	171.1	165	110.8	124.3
52.3833	169.3	167	169.7	165.8	169.9	163.9	109.8	123.4
52.7667	168.3	169.6	170.6	164.7	170.3	164.9	109.8	122.9
53.1333	168.8	165.1	170.8	165.3	169.4	164.2	110.4	122.8
53.5	171.2	166.2	170.4	165	169.4	164.4	110	123.8
53.8833	168.8	165.7	169.3	165	170.5	164.2	110.5	121.8
54.25	169.6	166.1	170.6	165.4	168.8	164.7	111.6	122.1
54.6167	171.4	167.3	169.9	164.1	169.7	164.2	110.1	121.6
55	169.2	167.1	170.7	164.2	169.8	163.6	110.5	119.9
55.3667	170.3	166.2	170.5	163.2	171.1	164.5	111	120.8
55.7333	168.1	167.4	169.5	163	169.2	164.9	109.5	118.6
56.1167	171.7	165.3	170.7	166.8	170.3	162.9	111.7	120.9
56.4833	170	168	168.7	162	169.2	165.1	111.6	118.1
56.85	169.2	167.6	170.3	163.4	169.8	164.7	110.6	120.7
57.2333	169.8	166.7	171.5	163.1	170.8	165.2	111.2	118.6
57.6	170.1	164.3	169.8	162.8	171.1	164.5	111.7	119.2
57.9833	169.3	166.2	169.8	164.6	170.2	163	111.4	117
58.35	170.7	165.9	171	163.8	170.8	163.3	110.6	116.3
58.7167	169	167.1	170.8	163.7	169.4	162	108.9	119.2
59.1	171.5	167.8	170.2	163.3	170	162.3	113	116.5
59.4667	169.3	168.1	170.8	163.5	168.3	162.7	111.4	115.1
59.8333	168.1	165.7	170.4	164.3	169.6	162.3	111.5	115.5
60.2167	169.3	166.5	171.6	163.8	170.2	164.3	111	116.4
60.5833	170.5	166.6	170.8	163.1	169	162.1	111	117.4
60.95	169.2	165.9	170.3	162.4	169	161.7	111.7	114.8
61.3333	171.1	167	168.3	162.6	171.2	162.4	109.7	115.5
61.7	168.7	166.9	168.6	162.9	169.8	162.5	111.8	114.5
62.0833	169.2	165.9	169.4	162.7	170.8	162.8	109.5	114.4
62.45	168.9	165.9	169.5	160.6	167.6	162.2	111.2	116.9
62.8167	169.3	167.3	169.4	162	168.8	163.2	111.4	117
63.2	168.2	165.2	169	163.1	170.5	162.7	110.9	115.4
63.5667	169	165.8	170.7	163.6	169.3	162.9	110.9	114.2
63.9333	169.4	166.2	167.3	164.7	168.9	162.1	111.1	114.8
64.3167	169.3	164.5	170.2	161.6	169.1	161.4	109.8	113.1
64.6833	170.6	164.8	169.4	162.3	169.9	160.4	111.6	113.9
65.05	167.1	165.1	167.7	162.5	170.2	161	110.4	113.6
65.4333	169.5	164.3	169.3	161.9	168.5	162.2	112.1	114.3
65.8	170.2	165.2	170.7	163.7	168.5	160.8	110.4	112.6
66.1667	169.4	164.7	169.8	162.2	169.6	163.1	112.1	113.3
66.55	166.4	164.1	167.9	162.2	170	161.2	110.2	114.1
66.9167	168.6	163.7	172	163	170.6	162.2	109.1	114.5
67.3	167.1	166.3	168.4	162.1	169.3	160.2	111.7	114.1
67.6667	169.4	166.1	169.6	161.8	169.2	162.5	110.9	113.7
68.0333	167.7	164.1	171.5	160.8	167.8	160	110.6	113.7
68.4167	167.7	164.1	169.6	161.5	168.1	161.4	111	112.9
68.7833	169.8	165.3	169.8	160.3	169.2	160.9	111.1	111.9
69.15	169.1	165	171	160.5	169.4	162.4	111.5	113.2
69.5333	169.7	162.2	170	161.6	167.5	160.6	111.2	112
69.9	168.5	166.6	168	159.7	169.8	161.5	110.5	111.8
70.2667	169.5	164.9	169.4	160.7	170.3	159.6	111.6	113.4
70.65	170.2	161.5	170.6	160.5	168.8	158.4	109.9	112.6
71.0167	168.8	164.2	168.9	160.2	169.5	161.5	112.5	114.3
71.4	169	164.7	169.2	162.4	167.4	160	110.7	112.7
71.7667	168.8	165.4	169.8	160.4	170.2	161.9	111.1	112.4
72.1333	168.2	163.6	171.8	160.2	169.1	161	110.5	113.2
72.5167	168.8	166.2	167.3	161	168.6	159.5	111.5	112.9
72.8833	165.3	163.7	169.1	161.3	169.9	160.5	111.1	113.5
73.25	166.8	164.7	168.9	159.6	169.1	160	109.5	113.7
73.6333	168.3	164.2	170	158.2	167.6	160.7	111.8	112.6
74	168.2	165	167.5	160	169.3	159.8	111.6	112.7
74.3667	168.4	165.6	169.1	159.5	171	158.2	112.4	112.7
74.75	168.1	162.2	170.5	159.6	169.7	159	108.9	114
75.1167	167.8	164.9	168.2	160.1	168.6	159.2	110	113.8
75.4833	170	162.9	169	157.9	170.2	159.6	111.4	112.4
75.8667	168.5	164.9	168.1	162.2	170.4	159.6	109.7	111
76.2333	169.2	164	170.6	158.6	167.5	160.3	110.3	111.8
76.6167	169	164.3	168.9	160.2	170.1	159.3	110.6	111.8
76.9833	168.1	162.8	169.9	160.6	167.7	161.5	110.6	111.1
77.35	167.5	162.8	169.1	159.6	167.9	159.3	111	113.2
77.7333	168.5	163.2	167.4	160.1	169.4	158.8	111.4	112.6
78.1	168.6	165.8	166.4	158.1	168.1	158.7	112.2	115.3
78.4667	167.1	163.4	167.9	159.1	169.7	159.1	110.7	110.5
78.85	168	163	167.5	156.8	168.4	159.2	111.9	113.3
79.2167	166.5	164.6	169.2	158.6	170.2	158.2	110.9	112
79.5833	166.3	163	169.8	157.2	170.6	160.2	111.4	113.4
79.9667	168.3	163.4	169.7	158.5	169.2	158.4	112.1	113.4
80.3333	169.5	162.8	168.2	156.8	169.2	157.5	110.3	113.3
80.7	169.7	164.1	169.3	159.8	167.8	160.4	109.5	113
81.0833	169.2	163	167.9	158.7	167	158.3	110.1	113
81.45	167.7	162.7	168.2	158.1	167.1	158.6	110.6	112.5
81.8333	167	162	169.1	158.1	169.8	158.2	111.8	113.2
82.2	167.7	162.8	166.9	159.8	167.7	157.7	111.6	112
82.5667	169	164.6	170.2	156.4	169.2	159.4	110.3	113.2
82.95	168.9	160.9	168.9	158.9	168	159	111.1	112.3
83.3167	167.1	160.8	166.9	156.5	168.8	159.6	110.9	112.2
83.6833	167.6	161.9	168.7	159.3	168.9	159.2	113.7	112.6
84.0667	167.5	162.8	167.5	156.9	167.5	157.9	111.8	112.9
84.4333	167.6	161.9	169.7	158.1	167.8	158	110.7	113.9
84.8	166.9	161.3	170.2	158.9	168.1	157.2	112.7	114.2
85.1833	168.4	162.7	168.3	158	169.2	157.8	111.9	113.2
85.55	167.4	161.2	167.8	157.6	168.5	158.6	110.5	113.2
85.9167	167.2	161.1	168.4	156.5	169.9	158.1	110.1	113.4
86.3	166.4	161.9	168.4	157.9	168.7	159.5	111	111.2
86.6667	166.2	160.8	166.9	158.6	167.2	158.5	112.3	114.4
87.05	167	160.9	166.9	158.2	168.6	158.1	110.3	114.5
87.4167	168.1	160.1	167.9	158.6	166.3	157.4	111.8	111.5
87.7833	167.6	160.6	167.6	156.4	169.7	158	112.3	111.8
88.1667	167.3	163.5	169.2	157.6	168.3	156.9	110.6	112.5
88.5333	167.5	161.9	168.3	157.2	168.4	157.6	110.2	114.6
88.9	169	161.5	168.8	156.5	167.4	158.3	110.2	112.6
89.2833	166.6	161.2	166.7	154.5	167.9	158.5	110	112.8
89.65	167.4	161.6	167.2	156.5	168.4	156.2	111.1	114
90.0167	168.9	160.9	167.4	156.6	168.1	155.9	111.1	110.2
90.4	166.6	161.8	168.7	156	167.6	156.5	112.3	115.8
90.7667	168.4	161.4	169.5	154.8	167.4	155.8	111.7	111.7
91.15	166.9	161.2	169.9	153.6	169	155.7	111	114.2
91.5167	166.4	161	167.7	156.4	169.7	155.9	110.9	112.8
91.8833	167	160	169.7	156.6	167.3	156.8	112.2	112.8
92.2667	167.3	160	169.1	156.5	168.1	156.7	109.9	113.5
92.6333	168.6	162	169	154.5	167.1	155.2	111.5	112.9
93	167.4	159.7	167.4	154.5	168.3	156	111.9	113
93.3833	165.2	159.5	168.9	155.6	167.1	158.5	109.4	113.9
93.75	166	160	168.3	155.1	167.3	156	111.4	112.8
94.1167	167.1	159.3	167.9	154.4	168.8	154.7	111.4	113.2
94.5	167.1	159.6	169	157.3	167.4	155.8	110.7	113.8
94.8667	168.1	161	167.9	152.8	169.9	155	110.9	111.4
95.2333	166.9	160.1	168.3	154.4	168.9	156.7	110.1	111.9
95.6167	167.2	160.3	166.8	154.7	166.9	154.7	110.3	113.4
95.9833	166.6	159.5	166.5	155	167.8	155.9	110	113.1
96.3667	167	158.9	168.9	154.3	167.4	154.4	111.2	113.2
96.7333	167.5	160.5	167	154	168.5	154.4	112.7	113.1
97.1	167.9	161	167.6	155.2	166	156.9	110.6	112.2
97.4833	168.5	159	166.6	153.5	167	155.5	110.4	114.3
97.85	167.2	158.6	166	154.7	169.3	153.6	111.5	113.3
98.2167	166.8	158.6	168	152.5	168.1	156.1	112.2	113.8
98.6	166.6	159.7	167.8	154.7	168.7	155.6	110.9	113
98.9667	167.4	160.2	166.3	155	168.1	154.7	112.1	113.9
99.3333	167.4	157.8	167.2	154.1	167.3	154.7	113.6	113.8
99.7167	167.6	158.3	167.6	154.9	168.7	154.6	110.6	113.1
100.083	166.9	158.8	167.9	154.7	169.4	155.6	111.8	112.8
100.467	166	160.3	167.5	154.8	165.1	153.3	110	114.4
100.833	167.2	160.4	165.6	153.2	168.5	154.8	112.3	112.6
101.2	167.4	160.3	166.6	154.8	167.2	154	112.8	113.5
101.583	165.8	159.3	167.5	152.7	169.3	154.8	111.4	112
101.95	166.8	158.9	165.7	152.8	167.1	152.5	112	111.9
102.317	166.3	158.2	168	153	166.4	153.3	113.3	113.1
102.7	166.7	157.2	167	154.4	167.2	152.2	112.4	113.8
103.067	164.4	159.6	167.5	151.3	167.6	153.8	112.4	112.1
103.433	166.1	158.6	166.6	152.4	167.4	154.5	111.2	113
103.817	165.8	158.5	167.8	152.2	168	153.7	112.1	111
104.183	165.5	159.1	166.4	151.9	168.4	154.7	110.7	114.5
104.55	165.9	157.2	167.3	151.6	168.2	152.7	113.3	114.3
104.933	165.1	160.9	166	152.4	166.9	152.7	111.4	113.3
105.3	165.6	158.1	168.7	153	167.3	153	110.9	113.4
105.683	165.5	159.1	166.2	151.5	168.2	152.8	110.6	112.3
106.05	167	159	167.3	151.2	167.6	151.3	111.7	112.1
106.417	164.4	159.2	166	153.6	168.1	152.2	114.1	110.4
106.8	164.4	159	164.2	151.1	168.3	151.8	111.3	114.6
107.167	164.9	159.1	167.4	152	168.4	152.5	112.6	114.8

## Sheet: R3 HSEs
Time [min]	-	+4 mM MgCl2	-ATP/MgCl2	+ATP/MgCl2	HSECtrl-ATP/MgCl2	HSECtrl+ATP/MgCl2	HSE-ATP/MgCl2	HSE+ATP/MgCl2
0	99	100.3	100.5	101.5	100.7	100.3	101.1	102.6
0.366667	99.8	99.6	100	102.1	101.1	99.9	99.5	100.9
0.733333	100.4	100.2	100	101.2	101.2	99	99.1	100.2
1.1	99.8	99.8	102	101.7	100.2	98.4	99.5	100.6
1.46667	99.9	99.1	98.9	99.6	99.8	99.9	98.8	100
1.83333	99.8	99.3	98.7	99.3	99.3	98.9	100.7	97.3
2.2	98.5	99.9	99.3	99.9	99.8	100.1	99.8	98.1
2.56667	97.2	98.9	98.4	99.5	99	99.5	99.8	98.6
2.93333	100.8	101.2	98.1	98.9	98.7	99.3	97.6	99.2
3.3	99.2	98.2	98.2	97.8	99.3	99.6	98.9	98.4
3.66667	99.7	97.4	98.2	99.1	99.4	99.3	99.2	97.5
4.03333	96.4	98.4	98	99.1	99.2	98.7	99.1	98.5
4.4	97.5	99.5	96.9	96.2	99	96.9	97.8	97.4
4.76667	97.2	96.7	96.7	98.2	100.5	98.3	97.1	97.9
5.13333	96.9	97.7	98.3	99.5	99.8	97	98	98.3
5.5	97.8	96.9	97.6	99	98.7	98.5	100	98.8
5.86667	98.1	99.5	97	97	97.3	97.6	98.8	100
6.23333	97.1	98.1	99.2	98.2	97.6	97.4	98.1	97.9
6.6	97.2	97.5	96.3	98	98.7	97.6	96.6	98.3
6.96667	97.7	99	97.6	98.5	97.4	97.2	96.8	97.7
7.33333	97.3	97.6	96.9	98.7	99.5	99.3	98.4	97.8
7.7	95.6	98	98.5	96.6	97.2	100.1	97.4	97.7
8.06667	96.5	97.5	97.6	97.5	96.5	97.1	99.5	97.6
8.43333	98	96.4	97.9	96.6	97.8	97	97.8	97.9
8.8	96.5	97.4	96.7	97.6	97.7	96.8	96.6	96.2
9.16667	97.9	94.6	96	97.3	97.9	97.6	96.6	98.5
9.53333	95.7	97.6	97	97.7	97	98.3	96.1	97.3
9.9	95.7	97	96.5	97.7	97.5	96.4	99.1	95.5
10.2667	96.2	96	95.4	96	98.8	99.4	98	96.9
10.6333	96.4	95.3	98.1	96.5	97.5	97.6	96.8	97.7
14.3833	94.1	96.3	99.1	97.5	98	99.9	98.4	99.8
14.75	97.4	95.9	96.8	97.7	98	98.9	97.2	98.3
15.1167	96.2	96.6	95.7	98.1	98.1	98.7	98.2	99.2
15.5	95.6	97.8	96.9	98.9	97.8	100.2	97.5	98.4
15.8667	96.9	97.1	96.3	97.5	97.2	97.5	96.2	97.1
16.2333	96.8	97.2	96.8	96.6	96	97.3	97.5	97.3
16.6167	97.8	97.5	94.9	96.3	98.3	97.9	98.1	98.2
16.9833	96.3	97.4	92.8	98.3	95.5	98.4	97.9	97.4
17.35	99	98.1	95.4	99	96.7	98.7	98.2	98.5
17.7333	96.5	100	96.3	97.4	96.8	98.6	97.3	98.6
18.1	97.3	98.7	96.1	97.2	98.1	98.2	98.8	100.5
18.4833	95.8	98.3	97.7	97.2	97.9	97.7	98.8	97.1
18.85	95.6	98.2	96.9	98.4	97.3	98.7	99.2	96.9
19.2167	97.5	98	96.9	97.8	97.3	98.5	98.9	98.9
19.6	96.2	96.5	96.3	98.7	96.3	96.2	98	96.6
19.9667	97.1	97.6	97.1	97.8	97.1	99.1	98.4	98.5
20.3333	94.8	96	95.7	99	95.6	98	98.6	99.7
20.7167	96.3	98.1	96.9	97.1	96.4	98.5	97	98.1
21.0833	96.4	97.6	96.3	97.5	96.2	98.9	96.9	98.5
21.45	96.4	97.8	96.8	98.3	97.1	98.6	96	97.8
21.8333	97.5	99	95.6	97.3	97.3	97.7	98.2	97.1
22.2	95.9	98.2	97.8	98.6	98.5	98.6	97.5	97.9
22.5667	97.5	98.7	96.8	96.9	97.9	97.9	97.3	98.8
22.95	97.9	97.4	96.9	100.2	98.9	98.3	97.5	97.8
23.3167	94.9	97.2	96.4	98.4	95.6	99.3	96.2	100.3
23.7	97.7	98.3	96.4	96.3	97.4	98.7	97.2	98.4
24.0667	95.6	97.4	96.9	96.1	95.5	98.2	98.6	98.8
24.4333	95.5	96.1	95.7	98	97.2	98.5	98.6	98.9
24.8167	97.1	98.4	96.5	96.2	96.3	97.7	96.8	98.3
25.1833	94.8	97.5	97.4	99.5	97	97.3	97.7	99.1
25.55	95.1	98.1	97.1	98.9	97.5	98.4	98.5	98.3
25.9333	96.1	97.8	96.3	97.4	95.6	97.6	97	98.9
26.3	96.7	98.1	96.6	97.5	97.2	97.6	96.1	98.3
26.6667	97.1	98.7	97.3	96.9	94.9	98	96.5	98.8
27.05	97.9	97.9	96.7	98.2	95.4	98.4	95.9	97.5
27.4167	94.4	98.6	94.9	96.8	96.5	98.1	97.8	97.3
27.7833	96.1	98	95.5	97.7	97.4	98.9	97.8	98.5
28.1667	95.3	98.1	94.7	97.7	95.8	97.3	96.7	98.2
28.5333	96.3	99.7	97.9	96.1	97.1	98.7	96.7	99.5
28.9167	98.4	98.8	95.2	99.1	98.8	98.1	98.4	97.2
29.2833	95.7	96.8	96.4	97.1	94.3	97.9	98.4	96.9
29.65	95.3	97.7	95.3	98.4	97	100.1	95.9	99.3
30.0333	97.6	97.8	96.1	97.1	95.8	98.6	95.4	99.1
30.4	96.5	97.9	96.8	97.2	95.6	98.1	96	98.4
30.7667	97.1	97.6	95.4	98.8	97.9	99.8	98.7	98.5
31.15	97.4	99.3	97.2	99.1	96.5	98.5	98	98
31.5167	96.6	97.7	95.1	98.1	97.2	98.9	96.8	98.8
31.8833	96.3	95.5	96.8	98.2	94	97.1	98.3	97.3
32.2667	95.6	99.9	96.1	99.7	95.6	96.5	97.5	97.4
32.6333	97.3	96.9	95.3	97.6	94.6	99	95.7	98.5
33.0167	95.4	97.3	94.5	99	96.6	98.2	97.5	99
33.3833	95.8	97.3	95.6	100.7	95.9	99.4	97.6	97.8
33.75	95.6	97.3	95.7	98.8	95.9	97.7	99	98.6
34.1333	96.7	97.5	95.4	98.6	97.9	98.9	96.6	98.2
34.5	97.5	99.8	96.2	100.4	96.1	99	97.9	98
34.8667	95.9	99.4	97.5	97.6	96.1	97.7	96.6	98.8
35.25	97.1	97.7	96.8	98.2	96.3	98.8	96.8	99.5
35.6167	95.9	98.6	96.6	98.7	96.1	98.6	99.3	100.3
35.9833	95.8	97.8	95.8	98.6	97.4	99	98.1	99.2
36.3667	97.5	97.5	95.4	99.8	97.3	98.7	96.4	99.1
36.7333	96.4	99	97.8	100.1	96.8	98	98.7	99.9
37.1	96.3	98.1	99.1	99.4	97.8	98.1	99.4	97.8
37.4833	98.3	98.4	97.3	100.5	95.8	98.2	98.1	98.8
37.85	99.3	99.7	96.6	97.8	96.7	98.2	97.7	98.9
38.2333	95.6	100.1	96.3	100	96.3	99.6	97.5	99.7
38.6	98.1	98	97	99.1	99.1	97.6	98.5	98.9
38.9667	96.5	98.8	94.8	98.9	96.9	99	96.4	99.8
39.35	96.6	100.4	98.3	98.6	95.1	99.4	97.5	100.9
39.7167	96.2	97.5	97.4	99.6	96.5	100.4	97.2	99.9
40.0833	96.6	97.7	96.4	97.9	96.4	98.5	97.4	99.6
40.4667	98.2	98.4	96.8	99	96.2	99.5	97.1	98.2
40.8333	96.2	99.2	97.6	99.7	96.4	99.1	97.6	99.4
41.2	98.5	97.2	97	98.6	95	100.2	97.9	98.7
41.5833	99	97.8	96.7	98.8	96.9	97.3	100.4	102.1
41.95	95.8	98.2	95.4	99	94.8	98.6	98.2	100.6
42.3167	96.6	98.4	96.7	98.9	98	99.5	97.5	101.1
42.7	95.8	98.6	97.4	100.1	97.4	99.6	96.5	98.7
43.0667	96.6	100.1	97.2	97.8	97.4	100.3	97.2	100.2
43.45	96.9	97.9	97.1	99.9	97.2	99.5	96	100.3
43.8167	98.1	98.9	96.4	98.3	96.8	99.4	99.1	98
44.1833	97.4	97.9	96.9	99.6	95.6	99.6	99.8	99.3
44.5667	96.2	97.2	96.6	100.7	95.6	99.8	98.1	100.7
44.9333	97.5	97.1	98	98	97.9	100.3	95.3	100.5
45.3	96.5	99.5	96.5	99.1	96.3	99.1	98.7	100.2
45.6833	97.1	97.9	96.1	100.8	97	98.8	97.5	100.6
46.05	96.7	98.5	96.9	96.9	96.6	98.8	97	99.4
46.4167	97.5	98.2	97.2	99.3	96.4	98.5	97.7	100.7
46.8	97.9	100.2	97.8	100.9	96.9	99.5	95.6	99.4
47.1667	96.7	97.3	96.3	100.1	97.5	99	97.8	99.2
47.5333	97.8	99.3	98.1	99.8	97.7	98.9	96.7	100
47.9167	97.1	96.8	96.7	96	97.9	100.1	97.6	99.7
48.2833	98.5	97.8	96.3	100.1	98.8	99.5	97.9	99.6
48.6667	98.2	98.6	97.2	100.2	97.3	100	96.4	97.3
49.0333	96.5	99.7	97	99.9	97.3	98.9	97.7	99.6
49.4	97.8	98.1	98.7	98	99.3	99.4	98.5	99.2
49.7833	96.5	97.7	96	101.7	98.9	98.2	98.7	100.4
50.15	98.3	99.5	96.2	100.2	97.8	99.2	97.8	98.9
50.5167	95.3	97.8	97.9	98.9	97.1	99.7	98.5	100.4
50.9	97.1	99.3	98.3	100.1	97.5	99.8	97.4	99.6
51.2667	97.8	99.9	97.6	98.4	99.7	97.5	98.1	100
51.6333	96.4	98	96.8	99.4	96.2	96.9	97.4	99.8
52.0167	96.5	98.6	97.4	98.1	98.1	100.4	98.1	101.5
52.3833	96.5	97.5	96.7	99	96.7	101.9	98.9	101.4
52.7667	96.7	96.1	96.5	97.8	97	100.6	97.9	100.3
53.1333	97.2	99.3	97.8	98.9	97.9	99.6	99.3	100.6
53.5	100	99.4	98.2	98.8	96.9	98.6	99.6	100.2
53.8833	98	98.1	97.6	99.3	95.5	99.1	99.6	101.1
54.25	97.4	97	96.4	98.4	97.7	97.2	99.5	100.9
54.6167	99.3	100	97.7	100.8	96.7	100.5	97.3	98.9
55	96.9	98.8	96.3	100	96	99.8	98	99.5
55.3667	97.1	100.5	95.7	99.5	97.3	100.4	97.6	100.4
55.7333	97.3	100.3	98.1	100.5	98.9	101.7	97.5	100.9
56.1167	97.7	98.9	95.5	99.8	97	99	97.4	100.1
56.4833	98.4	98.1	96.6	99.5	98.4	98.6	99.9	101.8
56.85	97.9	100.5	97.9	99.2	96	98.1	96.6	99.6
57.2333	97.2	99.5	97.8	99.2	98	99.9	100.8	100.6
57.6	97.2	97.6	95.8	99.7	97	100.7	97.9	99.9
57.9833	95.7	99.6	97.1	98.8	96.3	98.3	96.8	99.8
58.35	95.9	97.7	98.3	99.9	96.6	99.6	97.5	100.2
58.7167	99.9	99.3	97	99.5	100.2	99.7	98.8	101.6
59.1	98.4	99.3	97.8	100.6	97.6	101.2	98	100.4
59.4667	95.7	97.6	95	100.2	97.7	100	97.9	101.8
59.8333	98.5	97.8	94.6	100.5	98.3	99.7	98.5	100.9
60.2167	98.2	99.1	96.5	100.2	99.9	100.2	96.6	100.3
60.5833	98.6	98.1	98.8	98.5	98.1	99.1	98.8	99.2
60.95	100.1	98.8	95.8	99.7	96.3	102.5	100.6	101.6
61.3333	97.9	99.2	97.8	99.9	98.7	99.1	96.4	101.2
61.7	97.1	98.8	99.5	98.8	98.1	99.9	100.6	98.6
62.0833	97.9	98.7	96.8	99.1	97.8	99.4	99.9	99
62.45	96.9	98.5	95.1	99.7	96.7	100.4	99	100.7
62.8167	99.3	100.3	97.1	98.4	97.1	101.8	98.5	101.4
63.2	98.6	99	95	100.9	98.9	101	98.9	99.6
63.5667	96.9	98.9	96.6	100.7	98.7	100.5	99.6	101.8
63.9333	95.6	100.4	97.3	99.8	97.8	100.6	98.3	99
64.3167	96.6	98.4	96.6	101.5	96.5	100.4	98.1	99.6
64.6833	99.6	100.9	96.9	101	98.5	100.6	98.8	100.5
65.05	98.3	97.8	97	99.7	99	99.7	97	99.7
65.4333	95.9	101.1	97.7	100.4	98.3	100	98.8	99.5
65.8	97.3	99.2	97.2	100.9	99.6	99.6	98.7	101.1
66.1667	97.5	99.5	98.5	99.2	97.4	99.5	99.2	98.7
66.55	99.2	101.2	95.5	100.5	96.9	98.7	97.7	101.8
66.9167	98.3	98.4	97.2	99.4	97	100	99	100.1
67.3	97.1	98.5	98.1	99.7	96.7	100.6	98.5	100.5
67.6667	98.4	100.7	97.8	99.3	96.6	99.8	98.5	100.9
68.0333	97.4	100.3	96.7	100.7	99	98.9	97.7	100.2
68.4167	95.4	99.8	98.8	100.6	98.2	98.4	101.2	98.7
68.7833	96.6	98.2	97.4	99.7	97.6	101.1	98	101.6
69.15	97.2	100.5	96.5	101	97	100.7	98.3	101.1
69.5333	98.7	100.5	97.6	100.3	98.5	99.4	98.6	102.1
69.9	98.4	101.3	96.6	100.1	97	99.1	99.4	101.9
70.2667	98	99.1	96.3	99.2	97.9	100.1	98.2	101.3
70.65	98.3	100.8	96.5	100.6	97.7	100.4	97.6	101.5
71.0167	100.3	100.6	98.4	102.2	99.4	99.6	96.6	100.4
71.4	99.5	97	98.6	100.5	99.9	99.5	98.1	100.3
71.7667	97	98.8	97.1	100.7	99.3	101	98	100
72.1333	100	98.9	97.8	101.5	99.8	99.2	99	101.1
72.5167	100.1	100.3	97.1	101.5	96.6	100.2	99.8	101.5
72.8833	99.3	101.5	98.6	102.1	98.8	99.2	98.2	101.1
73.25	97.3	99.1	97.5	100.9	98	100.8	98.9	100.7
73.6333	98.6	99.5	98	99.6	97.9	100.1	98.4	100
74	97.7	99.6	97.6	99.5	98.8	102.2	97.7	101.6
74.3667	100.2	97.6	98.8	100.8	97	101	99.8	100.9
74.75	98.2	98.7	95.2	100.8	97.8	102	98.1	101.9
75.1167	96.2	100.4	96.4	102.1	97.1	99.4	98.7	102.7
75.4833	99.2	99	99.3	102.2	98.2	100.7	100.7	101.6
75.8667	97.2	101.6	96.9	99.7	99.1	100.6	97.4	101.7
76.2333	96.4	100.2	98	98.6	99.2	101.9	99	102
76.6167	99	100.5	98.9	100	97.4	101	98.8	100.7
76.9833	98.8	101	98	100	99	101.3	100.4	102.5
77.35	97.8	99.9	98.3	99.9	98.7	100	100.2	101.2
77.7333	99.4	100.4	97.2	99.5	97.5	98.9	99.8	101.3
78.1	98.9	99.9	96.9	100.9	98.2	100	99.2	102.6
78.4667	98.7	99.1	96.2	100.2	100.4	100.5	98.8	101.8
78.85	98.4	98.2	99.5	99.2	100	100.7	98.9	102.5
79.2167	98.4	99.1	98	100.2	99.2	101.4	99.7	99.9
79.5833	99.7	99	98.4	101.6	98.4	101.3	99	101.3
79.9667	98.4	98.3	98.9	100.6	100.5	100.6	98.8	101
80.3333	98.3	99.4	100.4	100.3	99.1	101	98.4	101.5
80.7	98.1	99.7	98.7	101.7	99.1	100.8	99.8	102
81.0833	99.3	100.3	96.6	100.7	96.5	100.9	100.4	104.4
81.45	97.9	100	97.7	101.7	98.5	101.2	99.6	103.9
81.8333	98.3	99.6	97	100.8	100.7	101	100.5	102.4
82.2	98.1	99.7	98.1	101.6	98.8	101	98.9	102.3
82.5667	99.2	102.2	99.4	102	98.4	101.1	100	100.8
82.95	96.7	98	98	99.7	97.8	101.5	100.8	101.2
83.3167	99.5	99	98.9	101.2	97.9	102.6	97.6	101.4
83.6833	99.3	99.4	98.2	99.9	99	101.9	98.5	100.2
84.0667	96.6	97.1	99.3	99.6	100.4	100.8	99.2	102.8
84.4333	99	100.2	97.3	101.3	99	99.9	99.5	101.9
84.8	98.4	100.3	97.5	101.2	99.2	100.7	99.2	101.3
85.1833	99.6	99.7	99.2	101	98.9	101.7	97.6	102.1
85.55	98.6	100.3	98.7	100.8	98.7	101.8	99	102.3
85.9167	99.7	100.5	99.3	101.8	100.2	101	99.6	101.3
86.3	99.7	100.6	100.2	101.9	98.1	103.6	99.1	101.7
86.6667	98.9	99.9	98	101.1	98.8	100.7	99.7	101.9
87.05	99.9	100	97.7	100.7	100.3	100.9	98.5	103.5
87.4167	98.7	100.1	99.1	100.6	98.9	100.1	99	102.3
87.7833	99.5	101.1	99	100.9	100.7	103.1	100.2	102.3
88.1667	97.8	100.5	99.9	100.5	98.8	101	100.7	101.7
88.5333	99.2	99.6	97.8	100	98.9	99.6	100.6	102.9
88.9	98.4	100.8	101.5	101.8	98.6	101.1	99.5	101.5
89.2833	99.2	100.6	100	101.5	100	100.6	100	103.1
89.65	99.1	101.7	99.5	100.9	99.4	102.2	100.1	101.7
90.0167	101.2	101.8	96.6	101.5	98.8	101.2	99.1	102.3
90.4	99.1	100.4	100.9	101.9	99.3	100.9	98.1	102.2
90.7667	99.2	100.3	100.1	102.5	98.9	100.7	99.7	103.3
91.15	98.1	100.3	98.1	103.5	99.2	101.5	99.9	101.7
91.5167	98.4	100.7	97.2	100.5	97.5	103	101	101.4
91.8833	99.7	99.4	98.2	101.1	98.4	101.4	100	101.8
92.2667	99.5	101.4	97.8	100.9	98.6	102.2	99.5	102.2
92.6333	99.6	100.6	98.2	102.6	97.7	102.4	99.8	101.4
93	100.6	99.4	99.3	100.7	99.2	100.5	98.2	102.8
93.3833	99.8	102.5	98.3	101.6	99.3	100.7	100.3	101
93.75	100.8	99	98.8	102.4	98.3	100.2	99.9	103.2
94.1167	98.5	100	97.6	102.7	100.1	103.2	99.2	103
94.5	100.6	101.5	99.4	101.8	98.1	102.8	100.8	101.4
94.8667	100.2	100.6	99.2	101.8	99.9	101.5	98.8	102.2
95.2333	97.3	100.8	98.1	104	99.9	99.8	100.1	102.4
95.6167	99.1	99.8	98.4	101.1	101.5	103.3	98.8	100.7
95.9833	99.1	100.3	98.1	101.8	99.4	101.8	99.3	102.3
96.3667	98.7	100.8	99.1	101.8	101.2	102.5	99.7	102.5
96.7333	99.1	101	98.8	101.3	97.7	101.5	101.4	103.5
97.1	99.5	99.3	98.8	101.2	99.9	100.9	100.5	101.5
97.4833	98.9	100.8	99.3	100.8	98.5	101.2	99.1	103.1
97.85	100.4	101.3	99.7	102.4	100	102	100.4	104.9
98.2167	100.7	102.9	98.5	100.7	100	98.9	100.1	103.6
98.6	99.5	101.4	97.2	102.6	101.1	104	99.4	103.6
98.9667	99	101.2	101.4	100.8	99.8	100	99.1	100.8
99.3333	99.3	100.8	97.9	103.6	98.5	104.8	100.5	104.2
99.7167	99.5	101.3	98.3	103	97	103.1	98.9	100.3
100.083	100.4	100.9	99.8	101.7	100.3	102.7	99.5	103.1
100.467	100.4	101	101	103.5	98.9	101.3	99.3	103.3
100.833	99.8	101.1	98.8	99.7	99.1	100.9	100.6	102.1
101.2	97.5	100.5	98.8	102.7	99.6	101.3	100	102.6
101.583	99.9	102.1	98.9	100.8	99.4	103.2	101.9	103.1
101.95	101	101.3	97.9	103.2	98.2	101.4	99.9	102.9
102.317	101.2	101.5	99.1	101.8	99.7	101.3	98	103.5
102.7	100.1	101	99.4	100.6	98.9	101.4	99.5	103.8
103.067	99.7	101.7	99.7	102.8	100.9	101.2	100.1	102.9
103.433	98.3	101.8	98	101.3	100	103.5	101	101.6
103.817	101.2	100	98	101.6	98.8	102.2	99.7	101.1
104.183	99.7	100.9	101.1	102.2	98.3	101	101.5	101.6
104.55	99.4	99.9	99.4	100.8	100.8	102	98.9	103.7
104.933	100.3	100.7	100.5	102.6	100.9	102.6	102.6	103.2
105.3	98.1	100.5	100.2	102	99.5	101.2	100.8	101.8
105.683	98.7	100.7	99.4	102.7	101	101.6	101.3	101.8
106.05	101.5	100.8	98.6	101.8	98.8	101.5	100.9	103
106.417	102.2	100.2	99.3	103	99.7	103.4	100.2	102.1
106.8	100.9	101.9	99.1	100.9	100.2	101.7	100.5	102.5
107.167	100.7	102.3	100.4	102.4	98	103.2	100	103
