# Supplementary material for: Feedback regulation of heat shock factor 1 (Hsf1) activity by Hsp70‐mediated trimer unzipping and dissociation from DNA
Source: EMBO J. 2020 Jun 3;39(14):e104096. doi: 10.15252/embj.2019104096 (PMC7360973; doi:10.15252/embj.2019104096)
Supplement: Supplementary file 5 — Source Data for Figure 1 [file EMBJ-39-e104096-s003.zip › EMBOJ-2019-104096R_Figure 1_SourceData/EMBOJ-2019-104096__SourceDataForFig1D.xlsx]

## Sheet: Sheet1
Time [min]	Hsc70 + ATP	DnaJB1 + ATP	Hsc70 DnaJB1 - ATP	Hsc70 DnaJB1 + ATP	ATP
0	160.633	160.667	160.033	160.233	160.133
1.06667	159.033	158.633	160.033	159.6	158.767
2.13333	158.8	159.2	158.7	159.1	158.833
3.2	157.8	156.967	157.833	157.4	156.733
4.26667	156.733	156.867	157.133	158.033	155.867
5.33333	156.1	156.533	157.067	157.7	156.067
6.4	156.3	156.567	157.033	156.767	154.667
7.46667	154.8	153.833	156.267	154.867	154.9
8.53333	155.1	155.067	156.367	154.267	155
9.6	154.133	154.567	155.7	151.733	154.3
10.6667	155.667	154	156.1	149.6	154.9
11.7333	154.6	153.667	154.667	146.4	153.233
12.8	154.467	154.067	154.167	144.3	153.667
13.8667	154.333	153.833	153.933	139.633	153
14.9333	153.567	153.833	154.133	137.2	152.567
16	152.767	153.4	154.133	134.6	152.867
17.0667	153.133	153.633	153.433	131.033	153.3
18.1333	153.233	152.967	153.833	127.967	153.167
19.2	153	153	153.667	125.5	153.033
20.2667	153.3	152.7	154.567	123.167	153.467
21.3333	153.267	151.833	153.9	121.1	152.533
22.4	153.333	152.333	153.2	119.6	152.633
23.4667	152.7	152.3	153.867	117.633	151.967
24.5333	151.533	152.467	153.233	115.833	152.2
25.6	152.567	151.6	154	113.567	152.8
26.6667	151.733	150.633	154.233	112.167	151.8
27.7333	151.133	152.3	153.567	111.333	152.167
28.8	152.267	152.7	152.8	110.233	151.7
29.8667	152.267	152.233	152.5	109.833	152.533
30.9333	151.233	151.067	153.2	109.333	152.567
32	152.333	152.233	153.333	107.967	151.533
33.0667	152.3	151.567	153.1	107.267	151.533
34.1333	152.933	151.933	152.733	106.5	151.167
35.2	151.933	151.667	152.067	105.133	151.5
36.2667	151.7	151.5	153.367	105.7	151.9
37.3333	152.033	151.867	153.167	104.7	151.5
38.4	151.267	152.1	152.733	104.633	151.067
39.4667	151.6	150.9	152.967	103.767	151.067
40.5333	151.433	150.733	153.6	104.5	151.033
41.6	151.2	150.1	153	104	151.033
42.6667	151.067	151.067	153.533	103.667	150.6
43.7333	151.2	150	153.4	102.767	150.4
44.8	150.667	151.5	153.133	102.833	151.4
45.8667	150.533	150.6	153.333	102.567	151.633
46.9333	151.533	150.967	154.067	103.067	150.667
48	150.567	150.967	152.433	102.567	150.467
49.0667	150.1	150.233	152.267	102.4	151.067
50.1333	151.733	150.9	152.9	102.333	150.867
51.2	150.933	150.833	152.967	101.9	151.433
52.2667	151.5	150.567	151.7	101.2	150.633
53.3333	150.433	150.3	152.933	102.167	151.233
54.4	150.733	149.867	152.967	101.5	150.433
55.4667	150.667	150.8	153	102.1	151.333
56.5333	150.567	150.767	152.4	100.633	150.167
57.6	151.533	149.667	152.9	101.333	150.067
58.6667	150.4	150.033	152.233	100.967	150.433
59.7333	150.667	150.567	153.1	101.3	151.033
60.8	149.733	149.5	152.4	101.933	149.367
61.8667	150.733	149.733	152.2	100.167	149.8
62.9333	149.967	149.8	151.9	99.8333	149.967
64	149.967	150.067	153.1	101.633	150.167
65.0667	150.133	149.7	152.9	100.267	150.967
66.1333	149.633	149.133	152.6	101.867	148.633
67.2	149.733	149.333	152.367	101.6	150.167
68.2667	151.033	150.067	152.4	100.9	150.233
69.3333	150.633	150.233	151.267	100.933	149.333
70.4	149.8	149.6	153.2	101.167	149.067
71.4667	149.533	149.7	152.767	100.133	149.7
72.5333	149.167	149.3	153.033	100.367	148.967
73.6	148.933	149.6	152.367	100.1	149.467
74.6667	150.233	149.633	152.133	101.167	149.533
75.7333	148.933	150.3	152.633	101.167	149.533
76.8	150.367	148.933	151.933	100.567	149.067
77.8667	149.733	149.9	151.933	101.8	149.033
78.9333	149.7	149.567	152.067	101	148.867
80	148.567	148.067	153.333	100.6	148.5
81.0667	148	147.733	151.667	101.667	149.033
82.1333	148.5	148.4	153.333	101.1	148.933
83.2	148.733	148.8	152.233	100.467	148.667
84.2667	149.033	149.1	152.267	100.633	149.167
85.3333	149.767	148.133	153.2	100.933	148.9
86.4	148.333	148.5	153.267	101.4	148.333
87.4667	148.533	148.267	151.867	100.833	148.7
88.5333	148.7	147.7	152.133	100.867	148.133
89.6	148.567	147.933	151.633	100.9	148.667
