# Supplementary material for: Feedback regulation of heat shock factor 1 (Hsf1) activity by Hsp70‐mediated trimer unzipping and dissociation from DNA
Source: EMBO J. 2020 Jun 3;39(14):e104096. doi: 10.15252/embj.2019104096 (PMC7360973; doi:10.15252/embj.2019104096)
Supplement: Supplementary file 5 — Source Data for Figure 1 [file EMBJ-39-e104096-s003.zip › EMBOJ-2019-104096R_Figure 1_SourceData/EMBOJ-2019-104096__SourceDataForFig1E.xlsx]

## Sheet: Sheet1
Time [min]	Hsc70-1	Time [min]	Hsc70-2	Time [min]	Hsc70-3		Time [min]	Hsp70-1	Time [min]	Hsp70-2	Time [min]	Hsp70-3
0	160.667	0	158.45	0	158.067		0	158.033	0	159.3	0	156.567
1.267	161.2	1.317	160.1	1.683	157.667		1.267	159.233	1.317	159.8	1.683	156.233
2.533	159.1	2.633	159.55	3.367	158.033		2.533	157.3	2.633	157.7	3.367	153.467
3.8	159.033	3.95	159.6	5.05	158.067		3.8	157.433	3.95	157.8	5.05	150.9
5.067	156.233	5.267	159.15	6.733	157.433		5.067	155.4	5.267	156.15	6.733	148.5
6.333	155.3	6.583	159.8	8.417	157.3		6.333	154.933	6.583	155.95	8.417	145.767
7.6	151.7	7.9	160.35	10.1	157.167		7.6	152.767	7.9	156.15	10.1	142.7
8.867	150.967	9.217	159.25	11.783	157.7		8.867	151.567	9.217	154.85	11.783	140.667
10.133	146.9	10.533	159.5	13.467	156.7		10.133	147.7	10.533	154.25	13.467	138.733
11.4	143.833	11.85	159.05	15.15	156.267		11.4	145.1	11.85	153.55	15.15	135.367
12.667	140.267	13.167	159	16.833	154.9		12.667	142.4	13.167	153.3	16.833	134.067
13.933	136.9	14.483	158	18.517	152.967		13.933	139.767	14.483	154.4	18.517	131.567
15.2	133.767	15.8	156.7	20.2	150.367		15.2	136.4	15.8	153.5	20.2	128.9
16.467	130.567	17.117	153.65	21.883	146.367		16.467	133.967	17.117	152.35	21.883	127.567
17.733	127.567	18.433	152.8	23.567	142.767		17.733	129.667	18.433	153.3	23.567	126
19	124.767	19.75	151.25	25.25	139.2		19	127.7	19.75	152.35	25.25	124.5
20.267	121.467	21.067	149.65	26.933	133.7		20.267	124.467	21.067	152.3	26.933	123
21.533	119.267	22.383	147.3	28.617	130.533		21.533	121.767	22.383	150.8	28.617	122
22.8	116.767	23.7	144.65	30.3	126.8		22.8	119.733	23.7	149.4	30.3	121.033
24.067	114.733	25.017	142.05	31.983	122.5		24.067	117.6	25.017	146.5	31.983	119.533
25.333	113.2	26.333	140.8	33.667	119.433		25.333	115.067	26.333	145.85	33.667	118.567
26.6	112.1	27.65	136.95	35.35	117.5		26.6	114.3	27.65	143	35.35	116.7
27.867	109.233	28.967	135.55	37.033	115.667		27.867	112.167	28.967	140.15	37.033	114.833
29.133	107.733	30.283	133.05	38.717	113.833		29.133	110.667	30.283	137.5	38.717	113.233
30.4	107.267	31.6	129.85	40.4	111.9		30.4	109.333	31.6	136.5	40.4	111.733
31.667	106.7	32.917	128.15	42.083	110.767		31.667	107.9	32.917	131.75	42.083	110.367
32.933	105.267	34.233	125.8	43.767	110.467		32.933	108.533	34.233	130.55	43.767	109.933
34.2	104.533	35.55	124.75	45.45	108.933		34.2	107.867	35.55	128.25	45.45	109.633
35.467	103.8	36.867	122.65	47.133	107.667		35.467	105.433	36.867	124.9	47.133	108.533
36.733	103.267	38.183	121	48.817	107.167		36.733	104.7	38.183	125.3	48.817	108
38	102.467	39.5	117.9	50.5	106.9		38	104.2	39.5	121.2	50.5	106.833
39.267	102.367	40.817	116.4	52.183	105.767		39.267	104.467	40.817	121.05	52.183	106.3
40.533	101.6	42.133	114.35	53.867	105.967		40.533	103.667	42.133	117.9	53.867	105.1
41.8	101.133	43.45	114.75	55.55	106.133		41.8	104.233	43.45	116.25	55.55	105.7
43.067	101.367	44.767	112.8	57.233	104.7		43.067	102.933	44.767	114.55	57.233	104.067
44.333	101.467	46.083	111.7	58.917	105.533		44.333	103.3	46.083	113.5	58.917	105.167
45.6	100.633	47.4	111.75	60.6	105.967		45.6	102.533	47.4	112.2	60.6	104.867
46.867	99.567	48.717	110.55	62.283	105.533		46.867	101.767	48.717	112.05	62.283	104.333
48.133	100.3	50.033	109.85	63.967	104.533		48.133	101.433	50.033	112.3	63.967	104.033
49.4	100.433	51.35	108.9	65.65	106.067		49.4	101.5	51.35	111.7	65.65	104.433
50.667	99.333	52.667	108.2	67.333	104.367		50.667	102.167	52.667	110.9	67.333	103.833
51.933	99.733	53.983	107.15	69.017	105.167		51.933	101.833	53.983	109.6	69.017	104.3
53.2	100.133	55.3	107.65	70.7	104.633		53.2	101.6	55.3	108.85	70.7	104.033
54.467	99.067	56.617	107.4	72.383	104.567		54.467	101.633	56.617	109.4	72.383	103.1
55.733	98.667	57.933	105.85	74.067	104.867		55.733	100.633	57.933	109.25	74.067	103.033
57	99.633	59.25	107.35	75.75	104.867		57	100.6	59.25	107.7	75.75	102.9
58.267	99.7	60.567	107	77.433	104.933		58.267	100.3	60.567	108.5	77.433	103.3
59.533	99.767	61.883	106.45	79.117	105.067		59.533	101.167	61.883	106.8	79.117	102.8
60.8	99.4	63.2	106	80.8	105.067		60.8	100.567	63.2	105.7	80.8	103.633
62.067	98.567	64.517	105.55	82.483	104.3		62.067	100.9	64.517	106.05	82.483	103.733
63.333	98.567	65.833	105.3	84.167	105.067		63.333	99.5	65.833	106.3	84.167	103.233
64.6	98.9	67.15	107.2	85.85	104.7		64.6	99.867	67.15	107.1	85.85	103.5
65.867	99.167	68.467	106.05	87.533	105.8		65.867	100.133	68.467	105	87.533	103.5
67.133	99.5	69.783	104.65	89.217	104.9		67.133	98.733	69.783	105.35	89.217	103.4
68.4	99.633	71.1	105.95				68.4	100	71.1	106.45
69.667	98.867	72.417	105.6				69.667	99.733	72.417	105.4
70.933	99	73.733	104.8				70.933	100.6	73.733	105.35
72.2	98.533	75.05	105.8				72.2	100.133	75.05	105
73.467	98	76.367	104.6				73.467	98.433	76.367	106.55
74.733	98.5	77.683	105.8				74.733	98.9	77.683	106.6
76	99.1	79	103.65				76	98.9	79	106
77.267	99.267	80.317	105.65				77.267	98.7	80.317	106.45
78.533	99.133	81.633	104.75				78.533	98.967	81.633	106.1
79.8	98.567	82.95	105				79.8	99.3	82.95	105.95
81.067	98.767	84.267	104.55				81.067	99.133	84.267	104.55
82.333	97.867	85.583	105.1				82.333	98.667	85.583	105
83.6	98.733	86.9	104.35				83.6	98.1	86.9	104.3
84.867	99.033	88.217	104.6				84.867	98.8	88.217	105.75
86.133	99.2	89.533	105.3				86.133	98.3	89.533	105.55
87.4	97.833	90.85	104.35				87.4	98.233	90.85	104.6
88.667	98.4						88.667	98.1
89.933	97.7						89.933	98.867
91.2	98.067						91.2	98.5
92.467	98.833						92.467	98.467
93.733	98.2						93.733	98.9
95	98.967						95	98
96.267	99.167						96.267	97.933
97.533	97.467						97.533	98.867
98.8	98.033						98.8	98.033
100.067	98.1						100.067	99.4
