# Supplementary material for: Feedback regulation of heat shock factor 1 (Hsf1) activity by Hsp70‐mediated trimer unzipping and dissociation from DNA
Source: EMBO J. 2020 Jun 3;39(14):e104096. doi: 10.15252/embj.2019104096 (PMC7360973; doi:10.15252/embj.2019104096)
Supplement: Supplementary file 5 — Source Data for Figure 1 [file EMBJ-39-e104096-s003.zip › EMBOJ-2019-104096R_Figure 1_SourceData/EMBOJ-2019-104096__SourceDataForFig1F.xlsx]

## Sheet: Sheet1
Time [min]	25-1	Time [min]	25-2	Time [min]	25-3	time [min]	25-4	time [min]	25-5	time [min]	25-6		Time [min]	37-1	Time [min]	37-2	Time [min]	37-3	Time [min]	37-4	Time [min]	37-5
0	160.667	0	158.45	0	158.067	0	160	0	163.05	0	159.55		0	156.033	0	159.567	0		0	177	0	170.15
1.267	161.2	1.317	160.1	1.683	157.667	1.13333	161.05	1.13333	163.1	1.13333	160.6		0.717	153.033	0.717	157.633	0.717		0.216667	176.35	0.216667	170.75
2.533	159.1	2.633	159.55	3.367	158.033	2.26667	158.6	2.26667	161.5	2.26667	157.55		1.433	151.133	1.433	155.333	1.433		0.433333	176.7	0.433333	168.95
3.8	159.033	3.95	159.6	5.05	158.067	3.4	159.45	3.4	161.7	3.4	159.35		2.15	148.667	2.15	151.667	2.15		0.65	173.55	0.65	169.9
5.067	156.233	5.267	159.15	6.733	157.433	4.53333	158.85	4.53333	160.85	4.53333	159		2.867	145.367	2.867	148.667	2.867		0.866667	174.15	0.866667	169.4
6.333	155.3	6.583	159.8	8.417	157.3	5.66667	158.4	5.66667	161.6	5.66667	158.2		3.583	144.333	3.583	147.667	3.583		1.08333	173.35	1.08333	170.45
7.6	151.7	7.9	160.35	10.1	157.167	6.8	159.15	6.8	161.35	6.8	158.05		4.3	141.5	4.3	144.333	4.3		1.3	173.55	1.3	169.4
8.867	150.967	9.217	159.25	11.783	157.7	7.93333	158.25	7.93333	159.15	7.93333	156.4		5.017	140	5.017	142.1	5.017		1.51667	173.35	1.51667	168.55
10.133	146.9	10.533	159.5	13.467	156.7	9.06667	158.1	9.06667	158.35	9.06667	157.05		5.733	136.867	5.733	138	5.733	137.367	1.73333	173	1.73333	166.65
11.4	143.833	11.85	159.05	15.15	156.267	10.2	157.3	10.2	158.1	10.2	156.6		6.45	135	6.45	133.4	6.45	135.133	1.95	171.55	1.95	165.75
12.667	140.267	13.167	159	16.833	154.9	11.3333	157.5	11.3333	155.75	11.3333	152.85		7.167	133	7.167	129.933	7.167	133.8	2.16667	171	2.16667	164.45
13.933	136.9	14.483	158	18.517	152.967	12.4667	154.45	12.4667	153	12.4667	151.95		7.883	130	7.883	125.833	7.883	133.133	2.38333	172.15	2.38333	165.2
15.2	133.767	15.8	156.7	20.2	150.367	13.6	153.45	13.6	152.3	13.6	149		8.6	128.367	8.6	122.167	8.6	131.1	2.6	170.15	2.6	163.9
16.467	130.567	17.117	153.65	21.883	146.367	14.7333	151.95	14.7333	149.75	14.7333	147.6		9.317	124.367	9.317	118.433	9.317	130.333	2.81667	168.55	2.81667	162.3
17.733	127.567	18.433	152.8	23.567	142.767	15.8667	150.45	15.8667	147.3	15.8667	143		10.033	122.133	10.033	114.833	10.033	129.367	3.03333	168.35	3.03333	162.1
19	124.767	19.75	151.25	25.25	139.2	17	147.85	17	145.95	17	141.3		10.75	118.467	10.75	111.433	10.75	129.033	3.25	167.55	3.25	161.35
20.267	121.467	21.067	149.65	26.933	133.7	18.1333	146.4	18.1333	142.6	18.1333	139.1		11.467	114.6	11.467	108.9	11.467	128.433	3.46667	168.6	3.46667	159.65
21.533	119.267	22.383	147.3	28.617	130.533	19.2667	142.9	19.2667	140.3	19.2667	135.6		12.183	113.733	12.183	105.9	12.183	126.867	3.68333	166.35	3.68333	159.2
22.8	116.767	23.7	144.65	30.3	126.8	20.4	140.8	20.4	137.4	20.4	134.1		12.9	111.067	12.9	104.667	12.9	125.767	3.9	166.1	3.9	157.85
24.067	114.733	25.017	142.05	31.983	122.5	21.5333	139.05	21.5333	134.2	21.5333	130.7		13.617	108.933	13.617	101.133	13.617	124.6	4.11667	165.9	4.11667	157.55
25.333	113.2	26.333	140.8	33.667	119.433	22.6667	135.75	22.6667	132.65	22.6667	128.35		14.333	105.8	14.333	99.667	14.333	123.367	4.33333	164.35	4.33333	156.75
26.6	112.1	27.65	136.95	35.35	117.5	23.8	133.5	23.8	130.7	23.8	125.95		15.05	104.2	15.05	97.6	15.05	121.567	4.55	165.9	4.55	156
27.867	109.233	28.967	135.55	37.033	115.667	24.9333	132.2	24.9333	128.8	24.9333	122.55		15.767	102.733	15.767	95.9	15.767	120.7	4.76667	165.9	4.76667	155
29.133	107.733	30.283	133.05	38.717	113.833	26.0667	131.15	26.0667	127.85	26.0667	122.25		16.483	100.033	16.483	94.8	16.483	118.433	4.98333	164.5	4.98333	152.95
30.4	107.267	31.6	129.85	40.4	111.9	27.2	128.4	27.2	125.85	27.2	121.05		17.2	99.2	17.2	94.267	17.2	117.167	5.2	163.5	5.2	152.45
31.667	106.7	32.917	128.15	42.083	110.767	28.3333	127.65	28.3333	124.6	28.3333	121.2		17.917	97.667	17.917	92.767	17.917	116	5.41667	164.05	5.41667	151.55
32.933	105.267	34.233	125.8	43.767	110.467	29.4667	126.25	29.4667	122.95	29.4667	116.9		18.633	97.367	18.633	91.067	18.633	113.9	5.63333	162.2	5.63333	149.25
34.2	104.533	35.55	124.75	45.45	108.933	30.6	124.3	30.6	120.8	30.6	116		19.35	96.033	19.35	91.733	19.35	113.033	5.85	162.15	5.85	148.9
35.467	103.8	36.867	122.65	47.133	107.667	31.7333	124.25	31.7333	121.35	31.7333	115.85		20.067	94.5	20.067	90.133	20.067	111.3	6.06667	161.9	6.06667	147.65
36.733	103.267	38.183	121	48.817	107.167	32.8667	121.7	32.8667	119.9	32.8667	112.95		20.783	94.033	20.783	90.1	20.783	109.133	6.28333	161.85	6.28333	146.5
38	102.467	39.5	117.9	50.5	106.9	34	119.85	34	118.85	34	113.05		21.5	93.067	21.5	89.9	21.5	108.867	6.5	160.7	6.5	144.75
39.267	102.367	40.817	116.4	52.183	105.767	35.1333	119.55	35.1333	118.35	35.1333	112.1		22.217	92.333	22.217	89.367	22.217	106.933	6.71667	161.1	6.71667	143.95
40.533	101.6	42.133	114.35	53.867	105.967	36.2667	119.45	36.2667	117.5	36.2667	111.45		22.933	91.733	22.933	87.933	22.933	105.3	6.93333	161.55	6.93333	142.9
41.8	101.133	43.45	114.75	55.55	106.133	37.4	117.9	37.4	116.45	37.4	110.95		23.65	92.7	23.65	88.2	23.65	103.833	7.15	160.7	7.15	141.85
43.067	101.367	44.767	112.8	57.233	104.7	38.5333	117.45	38.5333	116.05	38.5333	110.05		24.367	91.1	24.367	87.667	24.367	103.933	7.36667	159.7	7.36667	141.05
44.333	101.467	46.083	111.7	58.917	105.533	39.6667	115.8	39.6667	115.4	39.6667	110.95		25.083	90.567	25.083	88.5	25.083	103.333	7.58333	159.3	7.58333	139.9
45.6	100.633	47.4	111.75	60.6	105.967	40.8	115.65	40.8	114.95	40.8	110.95		25.8	90.567	25.8	87.333	25.8	101.2	7.8	159.45	7.8	138.25
46.867	99.567	48.717	110.55	62.283	105.533	41.9333	114.7	41.9333	114.55	41.9333	110.85		26.517	90.6	26.517	87.433	26.517	100.1	8.01667	158.45	8.01667	138.55
48.133	100.3	50.033	109.85	63.967	104.533	43.0667	113.65	43.0667	113.55	43.0667	109.05		27.233	90.267	27.233	87.3	27.233	100.233	8.23333	158.35	8.23333	137.1
49.4	100.433	51.35	108.9	65.65	106.067	44.2	114.25	44.2	113.6	44.2	107.55		27.95	91	27.95	86.6	27.95	98.733	8.45	156.65	8.45	136.1
50.667	99.333	52.667	108.2	67.333	104.367	45.3333	114.1	45.3333	113.6	45.3333	108.8		28.667	90.5	28.667	86.367	28.667	98	8.66667	156.55	8.66667	133.55
51.933	99.733	53.983	107.15	69.017	105.167	46.4667	113.6	46.4667	113.7	46.4667	107.75		29.383	89.333	29.383	86.3	29.383	97.567	8.88333	156.1	8.88333	133.7
53.2	100.133	55.3	107.65	70.7	104.633	47.6	112.75	47.6	112.95	47.6	108.45		30.1	89.467	30.1	87.267	30.1	96.233	9.1	154.35	9.1	132.8
54.467	99.067	56.617	107.4	72.383	104.567	48.7333	112.35	48.7333	113.45	48.7333	106.85		30.817	89.7	30.817	87.633	30.817	95.267	9.31667	155.15	9.31667	132.4
55.733	98.667	57.933	105.85	74.067	104.867	49.8667	111.2	49.8667	111.95	49.8667	107.7		31.533	88.4	31.533	88.033	31.533	97.033	9.53333	152.45	9.53333	131.15
57	99.633	59.25	107.35	75.75	104.867	51	111.65	51	111.25	51	107.3		32.25	88.867	32.25	87	32.25	96.267	9.75	153.2	9.75	129.85
58.267	99.7	60.567	107	77.433	104.933	52.1333	110.3	52.1333	112.2	52.1333	107.3		32.967	89.533	32.967	86.667	32.967	95.833	9.96667	152.6	9.96667	127.5
59.533	99.767	61.883	106.45	79.117	105.067	53.2667	110.65	53.2667	111.6	53.2667	106.5		33.683	89.067	33.683	86.933	33.683	94.433	10.1833	151.45	10.1833	128.85
60.8	99.4	63.2	106	80.8	105.067	54.4	110.35	54.4	111.85	54.4	106		34.4	89.3			34.4	94.567	10.4	151.05	10.4	126.6
62.067	98.567	64.517	105.55	82.483	104.3	55.5333	110.3	55.5333	112.15	55.5333	107.25		35.117	88.233			35.117	94.733	10.6167	149.95	10.6167	125.8
63.333	98.567	65.833	105.3	84.167	105.067	56.6667	109.8	56.6667	113.1	56.6667	106.75		35.833	88.733			35.833	93.533	10.8333	149.25	10.8333	124.75
64.6	98.9	67.15	107.2	85.85	104.7	57.8	110.85	57.8	111.3	57.8	106.15		36.55	88.6			36.55	93.233	11.05	147.55	11.05	124.05
65.867	99.167	68.467	106.05	87.533	105.8	58.9333	109.75	58.9333	111.45	58.9333	107.55		37.267	88.433			37.267	93.3	11.2667	147.75	11.2667	123.25
67.133	99.5	69.783	104.65	89.217	104.9	60.0667	109.5	60.0667	110.7	60.0667	106.15		37.983	88.167			37.983	93.467	11.4833	146.9	11.4833	122.05
68.4	99.633	71.1	105.95			61.2	110.3	61.2	109.95	61.2	107.1		38.7	88.6			38.7	92.833	11.7	145.4	11.7	122
69.667	98.867	72.417	105.6			62.3333	108.45	62.3333	111	62.3333	105.55		39.417	89.467			39.417	92.167	11.9167	143.65	11.9167	121.05
70.933	99	73.733	104.8			63.4667	109.05	63.4667	110.7	63.4667	106.2		40.133	87.8			40.133	91.767	12.1333	143.5	12.1333	120.3
72.2	98.533	75.05	105.8			64.6	108.5	64.6	109.95	64.6	105.7		40.85	89.367			40.85	92.6	12.35	140.85	12.35	119
73.467	98	76.367	104.6			65.7333	109.65	65.7333	109.65	65.7333	106.65		41.567	88.533			41.567	91.567	12.5667	140.8	12.5667	117.85
74.733	98.5	77.683	105.8			66.8667	109.4	66.8667	110.6	66.8667	106.05		42.283	88.433			42.283	92	12.7833	140.95	12.7833	118.95
76	99.1	79	103.65			68	110.3	68	109.25	68	105.25		43	88.767			43	91.633	13	139.7	13	118
77.267	99.267	80.317	105.65			69.1333	110.1	69.1333	110.35	69.1333	106.1		43.717	88.4			43.717	92.133	13.2167	137.85	13.2167	116.85
78.533	99.133	81.633	104.75			70.2667	108.95	70.2667	110.75	70.2667	105.05		44.433	88.433			44.433	91.933	13.4333	137.8	13.4333	116.95
79.8	98.567	82.95	105			71.4	110.05	71.4	109.85	71.4	105.2		45.15	89.367			45.15	90.7	13.65	136.25	13.65	115.75
81.067	98.767	84.267	104.55			72.5333	109.9	72.5333	109.25	72.5333	106.65		45.867	89.9			45.867	91.6	13.8667	135.65	13.8667	115.2
82.333	97.867	85.583	105.1			73.6667	110.1	73.6667	109.3	73.6667	106		46.583	89.367			46.583	92.333	14.0833	133.9	14.0833	115.45
83.6	98.733	86.9	104.35			74.8	108.8	74.8	109.65	74.8	106.35		47.3	89.833			47.3	90.833	14.3	133.55	14.3	115.6
84.867	99.033	88.217	104.6			75.9333	108.3	75.9333	109.9	75.9333	105.1		48.017	88.567			48.017	90.967	14.5167	131.7	14.5167	113.8
86.133	99.2	89.533	105.3			77.0667	109.05	77.0667	109.6	77.0667	105.7		48.733	89.3			48.733	90.967	14.7333	131.2	14.7333	113.4
87.4	97.833	90.85	104.35			78.2	108.65	78.2	109.95	78.2	106.35		49.45	88.233			49.45	92	14.95	129.75	14.95	113.5
88.667	98.4					79.3333	109.45	79.3333	110.2	79.3333	106.75		50.167	89.133			50.167	89.967	15.1667	128.6	15.1667	113.55
89.933	97.7					80.4667	107.4	80.4667	110.3	80.4667	106.65		50.883	87.733			50.883	90.567	15.3833	127.1	15.3833	113.55
91.2	98.067					81.6	109.2	81.6	111.55	81.6	105.95		51.6	89.867			51.6	90.8	15.6	127.45	15.6	112.05
92.467	98.833					82.7333	108.6	82.7333	109.8	82.7333	106.4		52.317	88			52.317	91.3	15.8167	126.45	15.8167	112.9
93.733	98.2					83.8667	108.75	83.8667	110.4	83.8667	104.45		53.033	89			53.033	90.433	16.0333	124.2	16.0333	111.4
95	98.967					85	108.4	85	109.55	85	105.35		53.75	88.367			53.75	91.067	16.25	123.3	16.25	109.4
96.267	99.167					86.1333	108.75	86.1333	109.95	86.1333	107.2		54.467	89.067			54.467	90.533	16.4667	122.1	16.4667	110.6
97.533	97.467					87.2667	108.5	87.2667	109.35	87.2667	106.4		55.183	89.267			55.183	90.967	16.6833	120.6	16.6833	109.9
98.8	98.033					88.4	108.25	88.4	109.75	88.4	106.2		55.9	88.933			55.9	91.033	16.9	119.45	16.9	109.25
100.067	98.1					89.5333	107.75	89.5333	109.4	89.5333	106.1		56.617	88.467			56.617	91.5	17.1167	119.55	17.1167	110.05
						90.6667	108.3	90.6667	109.8	90.6667	105.9		57.333	88.733			57.333	90.1	17.3333	118.35	17.3333	109.85
						91.8	108.9	91.8	110.6	91.8	105.8		58.05	89.033			58.05	90.067	17.55	117.15	17.55	108.65
						92.9333	108.2	92.9333	109.85	92.9333	105.6		58.767	88.867			58.767	90.867	17.7667	115.65	17.7667	108
						94.0667	109.1	94.0667	110.25	94.0667	105		59.483	89.433			59.483	89.733	17.9833	115.4	17.9833	109
						95.2	108.8	95.2	110.1	95.2	105.1		60.2	87.933			60.2	90.067	18.2	113.8	18.2	107.95
						96.3333	108.2	96.3333	111.35	96.3333	106.1		60.917	88.5			60.917	90.133	18.4167	114.45	18.4167	107.55
						97.4667	108.3	97.4667	110.95	97.4667	106.3		61.633	89.333			61.633	91.8	18.6333	112.4	18.6333	107.5
						98.6	109.3	98.6	110.05	98.6	105.85		62.35	88.533			62.35	90.1	18.85	111.1	18.85	107.95
						99.7333	108.95	99.7333	109.15	99.7333	106.4		63.067	89.067			63.067	89.9	19.0667	112.45	19.0667	107.75
						100.867	109.1	100.867	109.95	100.867	105		63.783	88.533			63.783	90.267	19.2833	111.2	19.2833	106.6
						102	108.7	102	109.65	102	106.6		64.5	88.1			64.5	90.2	19.5	109.1	19.5	107.55
						103.133	108.05	103.133	109.8	103.133	106.3		65.217	88.8			65.217	89.767	19.7167	111.2	19.7167	107
						104.267	108.7	104.267	111.4	104.267	106.5		65.933	88.733			65.933	89.433	19.9333	110.25	19.9333	106.4
						105.4	110.9	105.4	109.35	105.4	105.15		66.65	88.2			66.65	89.233	20.15	109.1	20.15	105.95
						106.533	108.7	106.533	109	106.533	106.35		67.367	88.1			67.367	89.667	20.3667	108.05	20.3667	107.1
						107.667	109.5	107.667	108.9	107.667	105.5		68.083	88.5			68.083	90.033	20.5833	108.2	20.5833	105.6
						108.8	108.35	108.8	109.35	108.8	106.5		68.8	88.033			68.8	89.867	20.8	106.5	20.8	104.2
						109.933	109	109.933	109.8	109.933	106.2		69.517	88.433			69.517	89.567	21.0167	105.9	21.0167	105.1
						111.067	108.1	111.067	111.3	111.067	107.15		70.233	87.1			70.233	89.167	21.2333	107.05	21.2333	104.9
						112.2	108.8	112.2	110.5	112.2	105.7		70.95	87.8			70.95	89.967	21.45	106.1	21.45	104.4
						113.333	109.05	113.333	109.95	113.333	106.05		71.667	87.933			71.667	89.233	21.6667	105.5	21.6667	105.7
						114.467	108.9	114.467	110.45	114.467	107.35		72.383	88.133			72.383	89.333	21.8833	105.25	21.8833	104.25
						115.6	108.15	115.6	109.6	115.6	106.4		73.1	87.367			73.1	90.033	22.1	104.85	22.1	104
						116.733	109.35	116.733	110.6	116.733	105.9		73.817	88.1			73.817	89.033	22.3167	104	22.3167	103.45
						117.867	108.7	117.867	110.45	117.867	106.15		74.533	86.833			74.533	90.333	22.5333	104.45	22.5333	104.25
						119	108.65	119	109.5	119	106.1		75.25	89.167			75.25	88.367	22.75	104	22.75	104.05
						120.133	109.15	120.133	110.05	120.133	106.6		75.967	88.3			75.967	88.5	22.9667	103.1	22.9667	104.45
						121.267	109.15	121.267	110.1	121.267	105.6		76.683	87.5			76.683	89.167	23.1833	103.15	23.1833	104.75
						122.4	108.2	122.4	111.55	122.4	106.35		77.4	86.9			77.4	89.133	23.4	102.7	23.4	102.2
						123.533	109.75	123.533	110.5	123.533	105.5		78.117	87.167			78.117	88.3	23.6167	103.45	23.6167	103.4
						124.667	108.95	124.667	111.15	124.667	105.7		78.833	87.233			78.833	88.5	23.8333	102	23.8333	102.55
						125.8	108.7	125.8	110.75	125.8	106.4		79.55	87.633			79.55	89.1	24.05	100.8	24.05	101.75
						126.933	109.35	126.933	110.45	126.933	106.75		80.267	87.2			80.267	88.833	24.2667	102.4	24.2667	103.5
						128.067	108.45	128.067	110.55	128.067	105.85		80.983	87.5			80.983	88.533	24.4833	101.05	24.4833	102.3
						129.2	108.75	129.2	110	129.2	106.1		81.7	87.367			81.7	89.033	24.7	101	24.7	103.4
						130.333	111.4	130.333	110.65	130.333	106.9		82.417	87.4			82.417	88.2	24.9167	101.15	24.9167	102.15
						131.467	108.85	131.467	111.45	131.467	107.3		83.133	87.067			83.133	88.067	25.1333	100.55	25.1333	102.75
						132.6	109.95	132.6	110.7	132.6	106.5		83.85	87.167			83.85	88.9	25.35	100.3	25.35	101.55
						133.733	108.75	133.733	110.45	133.733	106.75		84.567	87.3			84.567	88.367	25.5667	99.5	25.5667	102.75
						134.867	109.45	134.867	109.8	134.867	106.4		85.283	87.567			85.283	88.267	25.7833	99.45	25.7833	102.15
						136	109.1	136	111	136	105.45		86	86.833			86	88	26	100.95	26	102.5
								137.133	110.35	137.133	107.35		86.717	86.233			86.717	88.767	26.2167	99.6	26.2167	102.95
								138.267	112.45	138.267	107.1		87.433	88.333			87.433	88.567	26.4333	98.95	26.4333	102.35
								139.4	110.9	139.4	107.5		88.15	86.933			88.15	88.3	26.65	98.3	26.65	101.45
								140.533	112.05	140.533	107.5		88.867	86.3			88.867	87.3	26.8667	99.1	26.8667	102.35
								141.667	109.95	141.667	106.95		89.583	87.333			89.583	87.167	27.0833	98.95	27.0833	102.8
								142.8	110.15	142.8	106.15						90.3	87.8	27.3	99.2	27.3	102.85
								143.933	111.8	143.933	106.6						91.017	88.1	27.5167	99	27.5167	102.25
								145.067	109	145.067	107.65						91.733	88.3	27.7333	98.5	27.7333	101.4
								146.2	111.6	146.2	106.45						92.45	87.867	27.95	98.6	27.95	101.35
								147.333	111.35	147.333	107.5						93.167	87.267	28.1667	97.85	28.1667	102.25
								148.467	110.6	148.467	106.95						93.883	87.6	28.3833	97.3	28.3833	100.35
								149.6	110.9	149.6	106.95						94.6	87.933	28.6	97.1	28.6	101.05
																	95.317	88.3	28.8167	97.6	28.8167	101.15
																	96.033	87.367	29.0333	97.7	29.0333	100.75
																	96.75	86	29.25	97.1	29.25	101.05
																	97.467	86.833	29.4667	96.75	29.4667	102.1
																	98.183	87.4	29.6833	96.75	29.6833	101.65
																	98.9	87.333	29.9	96.3	29.9	101.65
																	99.617	86.767	30.1167	96.35	30.1167	100.85
																	100.333	87.167	30.3333	96.2	30.3333	101.8
																	101.05	86.5	30.55	96.05	30.55	100.05
																	101.767	87.033	30.7667	96.35	30.7667	100.6
																	102.483	87.333	30.9833	95.35	30.9833	100.95
																	103.2	86.7	31.2	94.8	31.2	100.95
																	103.917	87.9	31.4167	96.5	31.4167	100.1
																	104.633	86.1	31.6333	95	31.6333	101.75
																	105.35	87.2	31.85	95.7	31.85	100.65
																	106.067	86.333	32.0667	95.25	32.0667	100.15
																	106.783	86.8	32.2833	96.15	32.2833	100.8
																	107.5	86.6	32.5	95.45	32.5	101.1
																	108.217	85.5	32.7167	95.15	32.7167	100.05
																	108.933	85.433	32.9333	94.6	32.9333	100.75
																	109.65	85.933	33.15	94.4	33.15	100.6
																	110.367	84.8	33.3667	94.45	33.3667	99.8
																	111.083	86.367	33.5833	95	33.5833	101.1
																	111.8	85.767	33.8	94.3	33.8	100.9
																	112.517	86.267	34.0167	93.95	34.0167	100.75
																	113.233	85.233	34.2333	94.25	34.2333	101.1
																	113.95	86.867	34.45	94	34.45	100.7
																	114.667	86.6	34.6667	93.35	34.6667	99.85
																	115.383	86.567	34.8833	93.75	34.8833	101.7
																	116.1	86.033	35.1	94.65	35.1	100.95
																	116.817	85.833	35.3167	94.45	35.3167	101.6
																	117.533	86.8	35.5333	92.9	35.5333	100.1
																	118.25	86.333	35.75	94.1	35.75	101.15
																	118.967	86.4	35.9667	91.85	35.9667	100.9
																	119.683	86.733	36.1833	93.4	36.1833	100.45
																	120.4	85.6	36.4	93.25	36.4	101.65
																	121.117	84.9	36.6167	94.35	36.6167	101.1
																	36.8333	93.8	36.8333	100.75
																	37.05	92.75	37.05	100.7
																	37.2667	92.9	37.2667	100.7
																	37.4833	92.45	37.4833	100.6
																	37.7	93	37.7	100.3
																	37.9167	92.7	37.9167	100.95
																	38.1333	92.35	38.1333	101.55
																	38.35	93.35	38.35	99.4
																	38.5667	93.7	38.5667	101
																	38.7833	92.35	38.7833	99.5
																	39	92.45	39	100.65
																	39.2167	93.65	39.2167	100.7
																	39.4333	91.3	39.4333	100.8
																	39.65	92.65	39.65	100.35
																	39.8667	92.85	39.8667	99.65
																	40.0833	91.95	40.0833	99.6
																	40.3	91.25	40.3	99.95
																	40.5167	92	40.5167	100.25
																	40.7333	92.55	40.7333	99.6
																	40.95	93.4	40.95	101.1
																	41.1667	92.3	41.1667	100.6
																	41.3833	93.2	41.3833	100.75
																	41.6	91.25	41.6	99.85
																	41.8167	92.25	41.8167	100.2
																	42.0333	91.9	42.0333	99.25
																	42.25	92.3	42.25	99.25
																	42.4667	93.5	42.4667	99.5
																	42.6833	92.45	42.6833	100.7
																	42.9	92.45	42.9	99.25
																	43.1167	92.6	43.1167	99.5
