# Supplementary material for: Feedback regulation of heat shock factor 1 (Hsf1) activity by Hsp70‐mediated trimer unzipping and dissociation from DNA
Source: EMBO J. 2020 Jun 3;39(14):e104096. doi: 10.15252/embj.2019104096 (PMC7360973; doi:10.15252/embj.2019104096)
Supplement: Supplementary file 5 — Source Data for Figure 1 [file EMBJ-39-e104096-s003.zip › EMBOJ-2019-104096R_Figure 1_SourceData/EMBOJ-2019-104096__SourceDataForFig1G.xlsx]

## Sheet: 5 Hsc70_2.5 DnaJB1
Time [min]	1	Time [min]	2	Time [min]	3	Time [min]	4	Time [min]	5	Time [min]	6	Time [min]	7	Time [min]	8	Time [min]	9	Time [min]	10	Time [min]	11	Time [min]	12	Time [min]	13	Time [min]	14	Time [min]	15
0	158.45	0	152.067	0	156.733	0	160.667	0	158.45	0	158.067	0	157.6	0	159.167	0	155.467	0	159	0	158.233	0	162.733	0	155.933	0	159.8	0	156.633
0.933	158.1	0.933	151.9	0.933	157.733	1.267	161.2	1.317	160.1	1.683	157.667	0.867	158.433	0.717	157.4	1	155.833	1.067	158.767	1.067	157.6	1.067	163.1	1	155.6	1	159.5	1	156.733
1.867	157.8	1.867	151.8	1.867	157.833	2.533	159.1	2.633	159.55	3.367	158.033	1.733	157.967	1.433	158.733	2	156.367	2.133	158.3	2.133	157.1	2.133	162.667	2	154.067	2	160.1	2	155.6
2.8	156.6	2.8	150.067	2.8	155.2	3.8	159.033	3.95	159.6	5.05	158.067	2.6	155.333	2.15	158.467	3	154.9	3.2	158.767	3.2	155.4	3.2	161.7	3	153.5	3	158.333	3	153.333
3.733	155.1	3.733	150.3	3.733	155.5	5.067	156.233	5.267	159.15	6.733	157.433	3.467	156.333	2.867	158.333	4	153.833	4.267	158.267	4.267	156.033	4.267	161.8	4	151.967	4	158.8	4	154.167
4.667	155.9	4.667	149.567	4.667	155.867	6.333	155.3	6.583	159.8	8.417	157.3	4.333	155	3.583	157.433	5	153.767	5.333	157.733	5.333	155.7	5.333	160.8	5	151.967	5	157.533	5	153.1
5.6	154.75	5.6	149.033	5.6	154.467	7.6	151.7	7.9	160.35	10.1	157.167	5.2	153.567	4.3	156.5	6	154.733	6.4	157.4	6.4	154.767	6.4	159.967	6	149.767	6	156	6	150.4
6.533	153.45	6.533	147.967	6.533	153.1	8.867	150.967	9.217	159.25	11.783	157.7	6.067	154.1	5.017	157.867	7	153.633	7.467	156.5	7.467	152.867	7.467	160.833	7	150.333	7	155.933	7	150.8
7.467	152.55	7.467	146.567	7.467	151.7	10.133	146.9	10.533	159.5	13.467	156.7	6.933	153.033	5.733	156.4	8	153.067	8.533	157.733	8.533	152.267	8.533	158.367	8	146.833	8	153.833	8	148.3
8.4	150.6	8.4	146.8	8.4	151.933	11.4	143.833	11.85	159.05	15.15	156.267	7.8	151.933	6.45	157.733	9	152.5	9.6	156.4	9.6	149.733	9.6	158	9	145.233	9	153.233	9	146.767
9.333	151.4	9.733	144.167	9.333	151.1	12.667	140.267	13.167	159	16.833	154.9	8.667	151.7	7.167	157.3	10	152.9	10.667	156.567	10.667	147.6	10.667	154.933	10	144.067	10	150.767	10	145.1
10.267	150.9	10.667	144.133	10.267	149.933	13.933	136.9	14.483	158	18.517	152.967	9.533	152.867	7.883	155.833	11	152	11.733	156.333	11.733	144.4	11.733	154.433	11	142.567	11	149.533	11	142.733
11.6	149.25	11.6	143.333	11.633	147.233	15.2	133.767	15.8	156.7	20.2	150.367	10.4	151.9	8.6	157.333	12	151.3	12.8	156.167	12.8	142.3	12.8	153.1	12	138.733	12	147.933	12	140.867
12.533	148.1	12.533	142.067	12.567	147.133	16.467	130.567	17.117	153.65	21.883	146.367	11.267	149.867	9.317	155.667	13	150.833	13.867	156.9	13.867	137.633	13.867	151.4	13	136.133	13	144.733	13	139.2
13.467	147.5	13.467	142.633	13.5	145.867	17.733	127.567	18.433	152.8	23.567	142.767	12.133	150.4	10.033	156.2	14	150.167	14.933	155.333	14.933	135.2	14.933	150	14	134.633	14	143.367	14	138.033
14.4	146.3	14.4	140.7	14.433	145.267	19	124.767	19.75	151.25	25.25	139.2	13	150.533	10.75	155.9	15	148.767	16	155.833	16	132.6	16	146.567	15	132.867	15	140.6	15	136.5
15.333	147.1	15.333	139.167	15.367	143.9	20.267	121.467	21.067	149.65	26.933	133.7	13.867	150.1	11.467	156.233	16	147.467	17.067	154.533	17.067	129.033	17.067	144.467	16	131.133	16	139.167	16	134.667
16.267	145.8	16.267	138.333	16.3	141.833	21.533	119.267	22.383	147.3	28.617	130.533	14.733	149.133	12.183	155.533	17	146.4	18.133	154.133	18.133	125.967	18.133	141.333	17	129.067	17	137.167	17	132.4
17.2	144.8	17.2	137.933	17.233	141.7	22.8	116.767	23.7	144.65	30.3	126.8	15.6	150.333	12.9	155.233	18	144.367	19.2	153.333	19.2	123.5	19.2	139.033	18	127.767	18	135.133	18	130.567
18.133	144.75	18.133	135.367	18.167	139.667	24.067	114.733	25.017	142.05	31.983	122.5	16.467	149.1	13.617	155.033	19	143.067	20.267	151.267	20.267	121.167	20.267	136	19	126.6	19	134.133	19	129.433
19.067	144.05	19.067	134.433	19.1	138.2	25.333	113.2	26.333	140.8	33.667	119.433	17.333	149.167	14.333	155.7	20	141.367	21.333	151.033	21.333	119.1	21.333	134.333	20	125.2	20	132.233	20	126.867
20	142.3	20.483	131.8	20.033	136.733	26.6	112.1	27.65	136.95	35.35	117.5	18.2	149.267	15.05	155.967	21	140	22.4	148.9	22.4	117.6	22.4	130.567	21	123.6	21	130.867	21	126.3
21.533	140.7	21.417	130.8	21.433	133.9	27.867	109.233	28.967	135.55	37.033	115.667	19.067	148.133	15.767	153.767	22	139.067	23.467	147.767	23.467	115.633	23.467	129.433	22	121.667	22	129.233	22	125.6
22.467	139.8	22.35	129.033	22.367	133.5	29.133	107.733	30.283	133.05	38.717	113.833	19.933	148.067	16.483	153.333	23	135.733	24.533	144.633	24.533	113.833	24.533	127.933	23	120.133	23	127.867	23	123.333
23.4	140.7	23.283	127.7	23.3	131.633	30.4	107.267	31.6	129.85	40.4	111.9	20.8	147.967	17.2	154.3	24	134.1	25.6	142.733	25.6	111.567	25.6	125.567	24	119.767	24	126.467	24	123.367
24.333	137.85	24.217	127.2	24.233	130.2	31.667	106.7	32.917	128.15	42.083	110.767	21.667	147.233	17.917	154.367	25	133.233	26.667	139.9	26.667	110.167	26.667	124.2	25	118	25	126.233	25	121.467
25.267	136.7	25.15	124.533	25.167	128	32.933	105.267	34.233	125.8	43.767	110.467	22.533	147.3	18.633	153.4	26	130.733	27.733	137.2	27.733	109.333	27.733	121.933	26	116.533	26	124.8	26	119.467
26.2	135.5	26.083	122.9	26.1	126.9	34.2	104.533	35.55	124.75	45.45	108.933	23.4	146.033	19.35	153.667	27	129.933	28.8	135.5	28.8	108.233	28.8	121.533	27	118.167	27	123.833	27	118.9
27.133	135.45	27.017	121.267	27.033	125.4	35.467	103.8	36.867	122.65	47.133	107.667	24.267	145.767	20.067	152.467	28	127.6	29.867	133.467	29.867	107.833	29.867	118.133	28	115.733	28	121.9	28	118.233
28.067	132.85	27.95	119.7	27.967	124.567	36.733	103.267	38.183	121	48.817	107.167	25.133	144.767	20.783	150.733	29	126.533	30.933	130.6	30.933	107.333	30.933	118.667	29	115.433	29	120.933	29	116.8
29	132	28.883	118.567	28.9	122.8	38	102.467	39.5	117.9	50.5	106.9	26	143	21.5	151.5	30	125.633	32	128.7	32	105.967	32	116.3	30	112.633	30	120.567	30	116.367
29.933	131.3	30.217	115.733	29.833	121.7	39.267	102.367	40.817	116.4	52.183	105.767	26.867	143.1	22.217	150.667	31	124.2	33.067	126.633	33.067	105.267	33.067	116.233	31	112.667	31	118.833	31	115.2
30.867	130.1	31.15	115.267	30.767	120.5	40.533	101.6	42.133	114.35	53.867	105.967	27.733	142.3	22.933	149.633	32	122.533	34.133	124.8	34.133	104.5	34.133	114.133	32	111.933	32	118.1	32	114.867
31.8	128.45	32.083	113.6	32.15	118.033	41.8	101.133	43.45	114.75	55.55	106.133	28.6	141.767	23.65	149.833	33	121.2	35.2	122.8	35.2	103.133	35.2	114.567	33	110.733	33	117.833	33	113.833
33.25	126.45	33.017	112.367	33.083	118.267	43.067	101.367	44.767	112.8	57.233	104.7	29.467	140.533	24.367	149.533	34	119.833	36.267	121.433	36.267	103.7	36.267	113.833	34	110.9	34	116.867	34	113.367
34.183	124.8	33.95	112.067	34.017	117.467	44.333	101.467	46.083	111.7	58.917	105.533	30.333	138.5	25.083	149.067	35	118.4	37.333	119.9	37.333	102.7	37.333	112.8	35	109.733	35	115.133	35	111.9
35.117	123.55	34.883	110.133	34.95	115.3	45.6	100.633	47.4	111.75	60.6	105.967	31.2	137.667	25.8	146.3	36	117.1	38.4	118	38.4	102.633	38.4	111.467	36	110.833	36	115.767	36	111.4
36.05	122.35	35.817	109.067	35.883	115.433	46.867	99.567	48.717	110.55	62.283	105.533	32.067	135.333	26.517	146.367	37	116.467	39.467	116.5	39.467	101.767	39.467	110.833	37	108.333	37	114.4	37	110.467
36.983	122.5	36.75	109	36.817	113.9	48.133	100.3	50.033	109.85	63.967	104.533	32.933	134.133	27.233	145.3	38	115.533	40.533	114.667	40.533	102.5	40.533	109.9	38	108.533	38	113.1	38	110.4
37.917	122.25	37.683	108.633	37.75	113.367	49.4	100.433	51.35	108.9	65.65	106.067	33.8	132.4	27.95	144.2	39	114.867	41.6	114.9	41.6	102	41.6	110.233	39	108.733	39	113.433	39	109.533
38.85	120.75	38.617	107.167	38.683	113	50.667	99.333	52.667	108.2	67.333	104.367	34.667	130.9	28.667	141.833	40	114.267	42.667	114.033	42.667	101.667	42.667	109.567	40	107.7	40	112.633	40	109.767
39.783	118.45	39.55	106.3	39.617	112.133	51.933	99.733	53.983	107.15	69.017	105.167	35.533	128.6	29.383	141.1	41	112.867	43.733	112.5	43.733	100.767	43.733	109.033	41	107.7	41	113.033	41	109.8
40.717	119.15	40.883	104.133	40.55	111.467	53.2	100.133	55.3	107.65	70.7	104.633	36.4	128.533	30.1	140.2	42	112.667	44.8	113.033	44.8	100.833	44.8	109.267	42	107.033	42	113.033	42	109.433
41.65	118.2	41.817	104.233	41.483	110.2	54.467	99.067	56.617	107.4	72.383	104.567	37.267	125.367	30.817	139.2	43	111.733	45.867	112.133	45.867	100.567	45.867	108.667	43	106.7	43	111.633	43	109
42.583	116	42.75	103.767	42.883	109.4	55.733	98.667	57.933	105.85	74.067	104.867	38.133	124.233	31.533	138.233	44	111.2	46.933	109.933	46.933	101.067	46.933	107.5	44	105.867	44	110.133	44	107.633
43.517	116.65	43.683	103	43.817	109.7	57	99.633	59.25	107.35	75.75	104.867	39	122.467	32.25	136.8	45	110.833	48	109.1	48	100.567	48	107.867	45	106.967	45	110.467	45	106.933
44.883	114.75	44.617	103.7	44.75	108.733	58.267	99.7	60.567	107	77.433	104.933	39.867	122.533	32.967	134.967	46	110.533	49.067	108.8	49.067	100.4	49.067	107.933	46	105.367	46	109.8	46	108.133
45.817	114.75	45.55	101.833	45.683	109.1	59.533	99.767	61.883	106.45	79.117	105.067	40.733	119.367	33.683	134.5	47	109.1	50.133	108.633	50.133	100.333	50.133	107.2	47	105.9	47	110.4	47	107.3
46.75	114.05	46.483	101.733	46.617	108.267	60.8	99.4	63.2	106	80.8	105.067	41.6	118.667	34.4	132.267	48	108.733	51.2	108.567	51.2	99.9	51.2	107.1	48	104.7	48	109.367	48	106.667
47.683	112.9	47.417	101.433	47.55	107.467	62.067	98.567	64.517	105.55	82.483	104.3	42.467	118.467	35.117	131.6	49	107.867	52.267	107.233	52.267	99.2	52.267	106.767	49	107.033	49	109.7	49	106.467
48.617	112.2	48.35	100.1	48.483	107.2	63.333	98.567	65.833	105.3	84.167	105.067	43.333	115.667	35.833	131.5	50	108.067	53.333	107.133	53.333	100.167	53.333	106.933	50	104.633	50	109.9	50	106.1
49.55	112.55	49.717	99.7	49.417	106.1	64.6	98.9	67.15	107.2	85.85	104.7	44.2	114.6	36.55	130.1	51	107.033	54.4	106.767	54.4	99.5	54.4	107.233	51	105.767	51	108.967	51	106.167
50.483	111.75	50.65	99.167	50.35	106.4	65.867	99.167	68.467	106.05	87.533	105.8	45.067	115.2	37.267	129.267	52	107.4	55.467	106.5	55.467	100.1	55.467	107.067	52	104.767	52	109.233	52	106.333
51.417	112.05	51.583	99.4	51.767	105.3	67.133	99.5	69.783	104.65	89.217	104.9	45.933	111.633	37.983	127.1	53	106.267	56.533	106.033	56.533	98.633	56.533	106.533	53	105.233	53	108.133	53	104.933
52.35	110.7	52.517	98.6	52.7	104.4	68.4	99.633	71.1	105.95			46.8	110.933	38.7	126	54	106.333	57.6	105	57.6	99.333	57.6	105.967	54	104.5	54	107.3	54	104.933
53.283	111.2	53.45	98.733	53.633	105.833	69.667	98.867	72.417	105.6			47.667	110.2	39.417	125.533	55	105.4	58.667	105.667	58.667	98.967	58.667	106.733	55	104.9	55	107.8	55	104.233
54.733	108.8	54.383	99.133	54.567	104.8	70.933	99	73.733	104.8			48.533	109.733	40.133	124.7	56	106.033	59.733	105.367	59.733	99.3	59.733	105.633	56	104.433	56	108	56	105.267
55.667	108.95	55.317	98.567	55.5	104.8	72.2	98.533	75.05	105.8			49.4	108.3	40.85	123.067	57	105.467	60.8	105.133	60.8	99.933	60.8	106	57	103.633	57	107.767	57	105.167
56.6	108.65	56.25	98.5	56.433	104.067	73.467	98	76.367	104.6			50.267	108.167	41.567	122.6	58	104.467	61.867	104.3	61.867	98.167	61.867	104.767	58	103.1	58	107.133	58	106.333
57.533	108.05	57.183	98.167	57.367	103.733	74.733	98.5	77.683	105.8			51.133	106.667	42.283	121.567	59	105.4	62.933	104.667	62.933	97.833	62.933	106.367	59	103.567	59	107.567	59	104.667
58.467	108.4	58.117	97.233	58.3	102.667	76	99.1	79	103.65			52	105.167	43	121.2	60	104.3	64	104.9	64	99.633	64	105.933	60	104.5	60	107.333	60	103.867
59.4	106.5	59.05	97.5	59.233	104	77.267	99.267	80.317	105.65			52.867	105.767	43.717	121.133	61	103.867	65.067	104.067	65.067	98.267	65.067	106.033	61	103.3	61	107.733	61	104.2
60.333	107.2	59.983	97.667	60.167	104.033	78.533	99.133	81.633	104.75			53.733	104.933	44.433	120.1	62	104.667	66.133	105.1	66.133	99.867	66.133	106.267	62	104.333	62	106.6	62	104
61.267	107.1	61.35	96.167	61.617	103.267	79.8	98.567	82.95	105			54.6	104.1	45.15	118	63	103.7	67.2	104.233	67.2	99.6	67.2	104.033	63	103.467	63	106.667	63	104.533
62.2	106.1	62.283	96.4	62.55	102	81.067	98.767	84.267	104.55			55.467	104.433	45.867	117.333	64	103.867	68.267	103.867	68.267	98.9	68.267	105.233	64	102.433	64	106.233	64	103.767
63.133	105.9	63.217	96.733	63.483	102.8	82.333	97.867	85.583	105.1			56.333	103.967	46.583	115.433	65	104.367	69.333	104.133	69.333	98.933	69.333	105.067	65	103.967	65	106.367	65	104.3
64.667	105	64.15	97.033	64.417	102.4	83.6	98.733	86.9	104.35			57.2	102.233	47.3	116.067	66	103.667	70.4	103.5	70.4	99.167	70.4	104.6	66	103.5	66	105.733	66	103.967
65.6	104.9	65.083	96.833	65.35	102.967	84.867	99.033	88.217	104.6			58.067	102.433	48.017	116.033	67	102.4	71.467	103.6	71.467	98.133	71.467	104.8	67	102.533	67	106.967	67	104.333
66.533	105.45	66.017	96.333	66.283	103.067	86.133	99.2	89.533	105.3			58.933	102.967	48.733	114.733	68	103.533	72.533	103.4	72.533	98.367	72.533	106.167	68	103.167	68	105.833	68	104.467
67.467	103.7	66.95	95.4	67.217	101.8	87.4	97.833	90.85	104.35			59.8	101.933	49.45	112.9	69	103.233	73.6	103.4	73.6	98.1	73.6	104	69	104.033	69	106.667	69	104.333
68.4	104.2	67.883	95.167	68.15	101.733	88.667	98.4					60.667	101.8	50.167	113.633	70	103.467	74.667	104.467	74.667	99.167	74.667	105.467	70	103.4	70	106.1	70	103.2
69.333	104.55	68.817	95.467	69.083	101.833	89.933	97.7					61.533	101.233	50.883	112.733	71	103.3	75.733	103.867	75.733	99.167	75.733	105.167	71	103.033	71	106.467	71	103.867
70.267	103.4	70.5	96.433	70.017	100.933	91.2	98.067					62.4	100.867	51.6	112.3	72	103.533	76.8	103.133	76.8	98.567	76.8	105.433	72	103.4	72	105.067	72	103.7
71.2	103.35	71.433	96.233	71.367	100.967	92.467	98.833					63.267	101.033	52.317	112.467	73	102.467	77.867	103.8	77.867	99.8	77.867	105	73	103.067	73	105.267	73	103.9
72.133	105.45	72.367	96.167	72.3	101.833	93.733	98.2					64.133	100.267	53.033	111.1	74	102.933	78.933	104.033	78.933	99	78.933	105.367	74	102.533	74	106.5	74	103.733
73.067	103.7	73.3	95.833	73.233	102.5	95	98.967					65	100.5	53.75	110.867	75	103.667	80	103.3	80	98.6	80	104.5	75	102.9	75	106.2	75	102.867
74.467	103.65	74.233	96.3	74.167	100.867	96.267	99.167					65.867	100.267	54.467	110.667	76	102.267	81.067	104.2	81.067	99.667	81.067	105.9	76	103.333	76	105.333	76	103.433
75.4	103.4	75.167	94.267	75.1	101.833	97.533	97.467					66.733	99.9	55.183	110.9	77	103.5	82.133	102.533	82.133	99.1	82.133	105.567	77	102.8	77	105.933	77	102.533
76.333	103.65	76.1	95.967	76.033	100.933	98.8	98.033					67.6	98.967	55.9	110	78	103.2	83.2	103.067	83.2	98.467	83.2	104.867	78	102.667	78	106.833	78	103.733
77.267	104.1	77.033	94.833	76.967	101.367	100.067	98.1					68.467	99.2	56.617	108.667	79	102.9	84.267	102.933	84.267	98.633	84.267	105.833	79	101.867	79	106.467	79	102.7
78.2	103.25	77.967	95.467	77.9	100.8							69.333	98.067	57.333	109.2	80	102.6	85.333	103.067	85.333	98.933	85.333	105.833	80	103.067	80	106.833	80	102.8
79.133	103.5	78.9	95.667	78.833	99.933							70.2	98.6	58.05	108.7	81	103.633	86.4	103.033	86.4	99.4	86.4	105.367	81	103.567	81	105.833	81	102.733
80.067	102.25	81.8	95.767	79.767	101.367							71.067	99.467	58.767	108	82	103	87.467	102.6	87.467	98.833	87.467	104.967	82	103.2	82	106.3	82	103.133
83.033	104.3	82.733	95.467	82.5	101.9							71.933	97.3	59.483	108.733	83	102.767	88.533	103.267	88.533	98.867	88.533	106.133	83	103.467	83	106.733	83	103.767
83.967	104.05	83.667	95.6	83.433	101.3							72.8	98.067	60.2	107.033	84	103.6	89.6	102.4	89.6	98.9	89.6	105.133	84	102.833	84	106.433	84	104.2
84.9	103.05	84.6	95.467	84.367	101.733							73.667	98.567	60.917	108.3	85	102.167	90.667	102.933					85	103.567	85	105.833	85	103.333
85.833	103.85	85.533	95.9	85.3	101.433							74.533	98.367	61.633	107.067	86	102.933							86	103	86	106.3	86	103.5
86.767	104.25	86.467	95.7	86.233	102.133							75.4	96.833	62.35	107.367	87	102							87	103.533	87	105.267	87	102.7
87.7	103.3	87.4	95.467	87.167	101.133							76.267	98.433	63.067	106.967	88	103.133							88	103.867	88	106.433	88	102.6
88.633	104	88.333	95	88.1	101.233							77.133	97.067	63.783	106.033	89	101.733							89	102.2	89	105.733	89	103.567
89.567	102.85	89.267	95.067	89.033	101.633							78	97.233	64.5	106.4													90	103.433
90.5	102.85	90.2	95.9	89.967	101.2							78.867	97.767	65.217	106.267
91.433	102.9	91.133	94.8	90.9	102.1							79.733	97.367	65.933	107
92.367	103.55	92.067	95.833	91.833	101.967							80.6	98.2	66.65	105.9
93.3	102.95	93	95.433	92.767	100.367							81.467	97.233	67.367	105.2
94.233	102.55	93.933	95.167	93.7	100.533							82.333	97	68.083	105.1
95.167	101.65	94.867	95.2	94.633	100.867							83.2	97.167	68.8	105.1
												84.067	97.167	69.517	105.067
												84.933	96.767	70.233	104.233
												85.8	96.333	70.95	104.733
												86.667	98.367	71.667	104.467
												87.533	96.633	72.383	104.733
												88.4	97.367	73.1	104.433
												89.267	97.367	73.817	103.3
												90.133	97.3	74.533	103.9
														75.25	103.967
														75.967	104.133
														76.683	103.133
														77.4	103.567
														78.117	103.933
														78.833	102.533
														79.55	103.633
														80.267	103.1
														80.983	102.567
														81.7	101.967
														82.417	101.8
														83.133	102.1
														83.85	101.633
														84.567	102.3
														85.283	102.5
														86	102.367
														86.717	102.767
														87.433	101.767
														88.15	102.6
														88.867	102.5
														89.583	102
														90.3	102.333

## Sheet: 5 Hsc70_5 DnaJB1
Time [min]	5 uM Hsc70, 5 uM DnaJB1	Time [min]	5 uM Hsc70, 5 uM DnaJB1	Time [min]	5 uM Hsc70, 5 uM DnaJB1
0	157.333	0	160.25	0	158.3
1.317	156.833	1.683	158.95	0.867	158.467
2.633	155.5	3.367	157.05	1.733	158.5
3.95	155.567	5.05	153.75	2.6	157.1
5.267	153.167	6.733	150.9	3.467	156.7
6.583	153.667	8.417	144.75	4.333	156.133
7.9	149.733	10.1	142.4	5.2	156.533
9.217	146.667	11.783	139.2	6.067	156.2
10.533	143.733	13.467	136.25	6.933	155.3
11.85	140.333	15.15	133.65	7.8	155.367
13.167	136	16.833	130.4	8.667	153.233
14.483	132.267	18.517	127.45	9.533	151.533
15.8	130.7	20.2	122.85	10.4	149.667
17.117	125.433	21.883	120.9	11.267	148.967
18.433	122.933	23.567	119.4	12.133	144.633
19.75	120.7	25.25	115	13	143.633
21.067	118.033	26.933	114.35	13.867	140.3
22.383	115.8	28.617	112.05	14.733	137.533
23.7	113.367	30.3	110.35	15.6	134.667
25.017	112.033	31.983	109.55	16.467	132.167
26.333	111	33.667	108.2	17.333	128.367
27.65	109.033	35.35	108.05	18.2	124.7
28.967	109.5	37.033	106.2	19.067	121.9
30.283	108.333	38.717	106.55	19.933	117.5
31.6	106.667	40.4	106.1	20.8	116.1
32.917	107.733	42.083	106.15	21.667	114.4
34.233	106.233	43.767	104.45	22.533	112
35.55	106.033	45.45	104.9	23.4	109.7
36.867	105.967	47.133	104.75	24.267	108.333
38.183	105.733	48.817	104.7	25.133	107.8
39.5	105.433	50.5	104.75	26	105.333
40.817	104.7	52.183	103.75	26.867	104.233
42.133	104.767	53.867	103.9	27.733	104.133
43.45	104.8	55.55	103.9	28.6	102.5
44.767	104.267	57.233	104.35	29.467	101.233
46.083	105.033	58.917	103.7	30.333	100.133
47.4	104.533	60.6	103.95	31.2	99.767
48.717	104.033	62.283	103.85	32.067	100.233
50.033	103.6	63.967	103.05	32.933	99.433
51.35	103	65.65	103.25	33.8	98.9
52.667	103.2	67.333	103.65	34.667	98.267
53.983	103.633	69.017	102.4	35.533	98
55.3	103.967	70.7	102.45	36.4	97.6
56.617	103.433	72.383	102.45	37.267	97.733
57.933	103.367	74.067	103.7	38.133	98.567
59.25	103.8	75.75	104.15	39	97.533
60.567	103.033	77.433	102.95	39.867	96.867
61.883	103.967	79.117	103.2	40.733	97.6
63.2	103.533	80.8	102.35	41.6	97.433
64.517	103.133	82.483	102.4	42.467	96.9
65.833	104.4	84.167	103.3	43.333	96.867
67.15	103.933	85.85	103.8	44.2	97.5
68.467	103.7	87.533	103.15	45.067	97.567
69.783	103.933	89.217	103.1	45.933	96.667
71.1	103.633			46.8	97.133
72.417	102.967			47.667	96.4
73.733	102.233			48.533	97.133
75.05	103.533			49.4	97.167
76.367	102.967			50.267	96.467
77.683	102.233			51.133	96.933
79	104.167			52	97.333
80.317	102.933			52.867	97.367
81.633	103.333			53.733	97.267
82.95	102.867			54.6	97.667
84.267	103.333			55.467	96.3
85.583	103.633			56.333	96.467
86.9	102.7			57.2	96.833
88.217	104			58.067	97.2
89.533	103.667			58.933	97.233
90.85	103.067			59.8	96.167
				60.667	96.7
				61.533	97.6
				62.4	97.1
				63.267	97
				64.133	97.467
				65	96.833
				65.867	96.067
				66.733	96.567
				67.6	96.833
				68.467	97.233
				69.333	95.967
				70.2	96.667
				71.067	97.433
				71.933	97
				72.8	96.867
				73.667	97.067
				74.533	96.633
				75.4	97.967
				76.267	97.067
				77.133	97.4
				78	96.867
				78.867	97.233
				79.733	96.4
				80.6	96.8
				81.467	96.767
				82.333	97
				83.2	97.233
				84.067	97.167
				84.933	97.367
				85.8	97.2
				86.667	96.333
				87.533	96.667
				88.4	97.733
				89.267	97.167
					97.167
					97.367
					97.2
					96.333
					96.667
					97.733
					97.167

## Sheet: 5 Hsc70_1.25 dnaJB1
Time [min]	5 uM Hsc70, 1.25 uM DnaJB1	Time [min]	5 uM Hsc70, 1.25 uM DnaJB1	Time [min]	5 uM Hsc70, 1.25 uM DnaJB1
0	159.367	0	157.567	0	156.6
1.317	158.733	1.683	155.5	0.867	156.45
2.633	156.833	3.367	153	1.733	155.8
3.95	155.833	5.05	148.667	2.6	155.9
5.267	155.1	6.733	145.8	3.467	155.65
6.583	153.633	8.417	141.833	4.333	155.6
7.9	152.1	10.1	137.467	5.2	155.6
9.217	152.167	11.783	133.5	6.067	155.05
10.533	148.667	13.467	130.6	6.933	154.65
11.85	147.033	15.15	127.4	7.8	154.95
13.167	146.633	16.833	124.233	8.667	153.6
14.483	144.167	18.517	121.7	9.533	154.15
15.8	142.133	20.2	119.6	10.4	151.95
17.117	140.967	21.883	116.733	11.267	152.15
18.433	137.9	23.567	116.1	12.133	151.35
19.75	136.4	25.25	114.833	13	150.15
21.067	133.867	26.933	112.733	13.867	148.85
22.383	131.833	28.617	110.667	14.733	149.95
23.7	130.9	30.3	110.967	15.6	147.65
25.017	129.067	31.983	109.6	16.467	146.85
26.333	126.3	33.667	108.133	17.333	146.65
27.65	125.4	35.35	107.633	18.2	144.9
28.967	124.567	37.033	107.4	19.067	144.65
30.283	122.9	38.717	107.633	19.933	143.45
31.6	121.1	40.4	106.4	20.8	144
32.917	120.333	42.083	106.8	21.667	143.35
34.233	118.4	43.767	105.933	22.533	142.75
35.55	117.6	45.45	105.167	23.4	142
36.867	115.9	47.133	105.367	24.267	140.95
38.183	115.767	48.817	106.233	25.133	139.2
39.5	114.167	50.5	105.8	26	139.1
40.817	113.333	52.183	106.167	26.867	139.3
42.133	113.5	53.867	105.667	27.733	136.2
43.45	112.767	55.55	104.967	28.6	135.6
44.767	111.7	57.233	104.733	29.467	134.4
46.083	112.767	58.917	106	30.333	133.6
47.4	110.933	60.6	104.767	31.2	132
48.717	111	62.283	104.767	32.067	129.55
50.033	109.733	63.967	105.533	32.933	129.35
51.35	110.633	65.65	105.6	33.8	128.4
52.667	109.5	67.333	105.333	34.667	127.1
53.983	110.267	69.017	104.3	35.533	123.15
55.3	109.8	70.7	104.333	36.4	122.25
56.617	108.5	72.383	105.2	37.267	123.15
57.933	109.633	74.067	104.933	38.133	121.6
59.25	108.333	75.75	105.367	39	120.9
60.567	108.933	77.433	104.8	39.867	119.6
61.883	108.233	79.117	103.4	40.733	118.8
63.2	108.7	80.8	105.067	41.6	117.8
64.517	108.533	82.483	105.4	42.467	116.4
65.833	108.267	84.167	105.167	43.333	114.2
67.15	108.133	85.85	105.467	44.2	114.6
68.467	108.8	87.533	105.433	45.067	113.9
69.783	108.5	89.217	105.667	45.933	112.7
71.1	109.3			46.8	111.95
72.417	108.967			47.667	112.05
73.733	109.167			48.533	111.35
75.05	107.733			49.4	110.25
76.367	108.733			50.267	109.25
77.683	107.933			51.133	110.85
79	108.533			52	110.2
80.317	108.067			52.867	108.5
81.633	109			53.733	108.4
82.95	108.8			54.6	108.95
84.267	109.433			55.467	107.65
85.583	108.167			56.333	107.25
86.9	108.467			57.2	107
88.217	108.9			58.067	106.6
89.533	108.3			58.933	106
90.85	108.533			59.8	107.6
				60.667	107
				61.533	106.35
				62.4	106.1
				63.267	106.75
				64.133	106.05
				65	106.25
				65.867	105.6
				66.733	105.55
				67.6	104.85
				68.467	106.05
				69.333	105
				70.2	105.8
				71.067	105.9
				71.933	105.05
				72.8	106.55
				73.667	105.7
				74.533	105.3
				75.4	105.45
				76.267	104.4
				77.133	105
				78	105.35
				78.867	105.85
				79.733	105.55
				80.6	104.8
				81.467	104.45
				82.333	104.7
				83.2	106.1
				84.067	105.85
				84.933	105.45
				85.8	104.35
				86.667	104.1
				87.533	105.35
				88.4	105.55
				89.267	104.25
					105.85
					105.45
					104.35
					104.1
					105.35
					105.55
					104.25

## Sheet: 2.5 Hsc70_2.5 dnaJB1
Time [min]	2.5 uM Hsc70, 2.5 uM DnaJB1	Time [min]	2.5 uM Hsc70, 2.5 uM DnaJB1	Time [min]	2.5 uM Hsc70, 2.5 uM DnaJB1
0	158.7	0	156.75	0	156.9
1.317	158.6	1.683	156.1	0.867	156.033
2.633	157.1	3.367	156.75	1.733	156.4
3.95	157.133	5.05	156.65	2.6	155.467
5.267	155.8	6.733	156	3.467	155.267
6.583	155.833	8.417	155.35	4.333	154.133
7.9	154	10.1	153.45	5.2	154.167
9.217	153.133	11.783	152.4	6.067	152.7
10.533	153.1	13.467	151.75	6.933	152.567
11.85	151.467	15.15	151.35	7.8	151.867
13.167	151.233	16.833	149.15	8.667	151.4
14.483	150.867	18.517	147.35	9.533	150.9
15.8	151.233	20.2	144.8	10.4	149.6
17.117	150.5	21.883	142.65	11.267	149.167
18.433	149.4	23.567	141.05	12.133	148.433
19.75	149.133	25.25	138.05	13	147.533
21.067	148.333	26.933	137.15	13.867	146.8
22.383	148.3	28.617	133.7	14.733	146.067
23.7	148.5	30.3	131.4	15.6	145.567
25.017	148.767	31.983	129.5	16.467	145.5
26.333	148.6	33.667	126.05	17.333	143.833
27.65	145.467	35.35	124.5	18.2	142.967
28.967	144.7	37.033	122.4	19.067	141.9
30.283	144.633	38.717	120.35	19.933	140.633
31.6	143.7	40.4	120.1	20.8	139.367
32.917	142.267	42.083	117.25	21.667	138.267
34.233	141.567	43.767	117.3	22.533	137.9
35.55	140.033	45.45	114.8	23.4	136.533
36.867	139.067	47.133	114.35	24.267	134.5
38.183	136.567	48.817	112.8	25.133	132.533
39.5	136.2	50.5	112.35	26	131.4
40.817	134.733	52.183	110.8	26.867	130.633
42.133	132.8	53.867	111.1	27.733	128.3
43.45	131.967	55.55	110.5	28.6	127.333
44.767	129.567	57.233	110	29.467	126.067
46.083	129.067	58.917	109.55	30.333	125.633
47.4	127.467	60.6	109.2	31.2	123.767
48.717	126.567	62.283	108.35	32.067	122.4
50.033	126.067	63.967	108.1	32.933	121.3
51.35	124.533	65.65	109.1	33.8	118.933
52.667	122.1	67.333	107.95	34.667	118.733
53.983	122.067	69.017	108.3	35.533	117.233
55.3	121.6	70.7	108.6	36.4	117.567
56.617	120.1	72.383	107.8	37.267	115.267
57.933	119.167	74.067	107.65	38.133	114.4
59.25	119.033	75.75	108.05	39	113.767
60.567	117.7	77.433	106.95	39.867	113.9
61.883	116.933	79.117	105.95	40.733	112.5
63.2	116.8	80.8	106.8	41.6	111.733
64.517	117.533	82.483	106.3	42.467	111.767
65.833	116.033	84.167	107.1	43.333	111.9
67.15	116.367	85.85	107.35	44.2	110.6
68.467	114.6	87.533	107.6	45.067	110.533
69.783	114.8	89.217	107.05	45.933	109.467
71.1	114.767			46.8	110.233
72.417	113.833			47.667	109.433
73.733	114			48.533	108.2
75.05	113.333			49.4	108.3
76.367	113.367			50.267	107.567
77.683	113.967			51.133	108.167
79	113.367			52	108.2
80.317	113.233			52.867	107.6
81.633	113.167			53.733	107.567
82.95	112.967			54.6	107.4
84.267	113.567			55.467	106.967
85.583	112.533			56.333	107.367
86.9	112.633			57.2	107.267
88.217	113.267			58.067	107.933
89.533	112.467			58.933	106.367
90.85	113.2			59.8	106.633
				60.667	107.267
				61.533	107.033
				62.4	107.267
				63.267	106.633
				64.133	107.733
				65	106.533
				65.867	105.933
				66.733	105.333
				67.6	105.867
				68.467	106.4
				69.333	107
				70.2	106.467
				71.067	106.5
				71.933	106.333
				72.8	105.967
				73.667	105.333
				74.533	105.367
				75.4	106.733
				76.267	105.8
				77.133	105.633
				78	106.433
				78.867	105.667
				79.733	106.5
				80.6	106.133
				81.467	104.933
				82.333	105.867
				83.2	105.4
				84.067	105.6
				84.933	105.267
				85.8	105.967
				86.667	106.5
				87.533	106.133
				88.4	105.667
				89.267	107.833
					105.6
					105.267
					105.967
					106.5
					106.133
					105.667
					107.833

## Sheet: 10 Hsc70_2.5 dnaJB1
Time [min]	10 uM Hsc70, 2.5 uM DnaJB1	Time [min]	10 uM Hsc70, 2.5 uM DnaJB1	Time [min]	10 uM Hsc70, 2.5 uM DnaJB1
0	158.367	0	143.45	0	154.233
1.317	156.767	1.683	135.7	0.867	152.967
2.633	154.167	3.367	128.9	1.733	150.933
3.95	150.9	5.05	124.85	2.6	147.233
5.267	145.8	6.733	119.75	3.467	143.333
6.583	141.933	8.417	115.9	4.333	138.4
7.9	136.8	10.1	112.55	5.2	134.233
9.217	132.567	11.783	109.8	6.067	129.5
10.533	127.933	13.467	108.65	6.933	125.867
11.85	124.333	15.15	106.6	7.8	122.333
13.167	121.6	16.833	105	8.667	118.533
14.483	118.067	18.517	104.05	9.533	115.467
15.8	115.133	20.2	102.75	10.4	112.133
17.117	113.933	21.883	103.05	11.267	110.133
18.433	110.6	23.567	101.5	12.133	107.1
19.75	110.2	25.25	101.5	13	106
21.067	107.867	26.933	101.55	13.867	104.133
22.383	108.067	28.617	101.2	14.733	102.2
23.7	106.667	30.3	102.35	15.6	101.1
25.017	106.033	31.983	102.4	16.467	100.7
26.333	105.033	33.667	101.65	17.333	98.867
27.65	104.467	35.35	102.3	18.2	98.867
28.967	104.433	37.033	100.8	19.067	98.2
30.283	103.9	38.717	101.65	19.933	97.167
31.6	103.3	40.4	101.95	20.8	97.367
32.917	102.7	42.083	101.55	21.667	96.1
34.233	103.167	43.767	102	22.533	96.2
35.55	103.4	45.45	100.7	23.4	96.633
36.867	103.467	47.133	101.75	24.267	95.733
38.183	102.5	48.817	102.1	25.133	94.967
39.5	101.9	50.5	101	26	94.367
40.817	101.7	52.183	101.9	26.867	95.1
42.133	102.467	53.867	100.2	27.733	94.433
43.45	102.733	55.55	101.05	28.6	94.567
44.767	102.033	57.233	100.95	29.467	94.467
46.083	102.267	58.917	102.05	30.333	94.067
47.4	102.833	60.6	101.45	31.2	94.433
48.717	102.167	62.283	101.55	32.067	95
50.033	102.833	63.967	101.95	32.933	94.467
51.35	101.9	65.65	101.55	33.8	94.367
52.667	102.033	67.333	101.65	34.667	94.767
53.983	102.333	69.017	99.75	35.533	94.2
55.3	102.133	70.7	101	36.4	94.733
56.617	101.8	72.383	101.15	37.267	93.733
57.933	102.2	74.067	100.35	38.133	94.267
59.25	102.133	75.75	101.7	39	94.767
60.567	101.467	77.433	100.55	39.867	93.567
61.883	101.867	79.117	100.25	40.733	94.567
63.2	101.633	80.8	99.9	41.6	93.767
64.517	101.5	82.483	100.05	42.467	93.033
65.833	101.433	84.167	101.3	43.333	93.2
67.15	101.167	85.85	100.25	44.2	93.833
68.467	100.867	87.533	100.2	45.067	93.833
69.783	102.3	89.217	99.75	45.933	94.6
71.1	101.167			46.8	94.933
72.417	101.533			47.667	93.6
73.733	102.033			48.533	94.267
75.05	101.3			49.4	94.167
76.367	101.933			50.267	94.5
77.683	101.9			51.133	93.933
79	101.4			52	94.567
80.317	100.4			52.867	94.1
81.633	100.4			53.733	94.467
82.95	101.967			54.6	94.167
84.267	101			55.467	93.933
85.583	101.533			56.333	94.333
86.9	101.567			57.2	93.7
88.217	100.933			58.067	93.767
89.533	100.6			58.933	93.733
90.85	100.333			59.8	93.233
				60.667	93.533
				61.533	92.433
				62.4	93.633
				63.267	93.867
				64.133	93.633
				65	93.1
				65.867	92.867
				66.733	94.033
				67.6	94.033
				68.467	94.5
				69.333	93.667
				70.2	93.167
				71.067	92.967
				71.933	93.333
				72.8	93.6
				73.667	93.3
				74.533	94.5
				75.4	93.333
				76.267	94.367
				77.133	94
				78	92.2
				78.867	93
				79.733	92.8
				80.6	93.867
				81.467	93.167
				82.333	93.2
				83.2	93.3
				84.067	93.533
				84.933	94.233
				85.8	93.067
				86.667	93.567
				87.533	92.333
				88.4	93.333
				89.267	92.867
					93.533
					94.233
					93.067
					93.567
					92.333
					93.333
					92.867
