# Supplementary material for: Feedback regulation of heat shock factor 1 (Hsf1) activity by Hsp70‐mediated trimer unzipping and dissociation from DNA
Source: EMBO J. 2020 Jun 3;39(14):e104096. doi: 10.15252/embj.2019104096 (PMC7360973; doi:10.15252/embj.2019104096)
Supplement: Supplementary file 5 — Source Data for Figure 1 [file EMBJ-39-e104096-s003.zip › EMBOJ-2019-104096R_Figure 1_SourceData/EMBOJ-2019-104096__SourceDataForFig1H.xlsx]

## Sheet: ATP-R1
time [min]	no ATP	2.5 mM	2 mM	1.5 mM	1 mM	0.75 mM	0.5 mM	0.25 mM		time [min]	2 mM ATP	0.1 mM	0.05 mM
0	158.1	163	160	160.8	162.6	162.25	160.85	160.7		0	164	164.333	162.167
1.13333	156.55	161.8	161.05	161.45	162.35	162.1	161.65	160.8		1.13333	164.7	164.733	163.067
2.26667	156.6	161.45	158.6	160.7	159.9	160.85	160.3	159.95		2.26667	162.8	163.567	161.467
3.4	155.95	159.4	159.45	159.75	159.35	159.5	159.45	159.5		3.4	162	163.667	162.433
4.53333	155.95	158.55	158.85	160.05	159.7	157.45	158.85	158.55		4.53333	161.1	162.867	161.7
5.66667	155.25	157.3	158.4	161.05	157.95	156.3	157.7	158.9		5.66667	160.567	161.4	161.967
6.8	155.65	155.95	159.15	159.25	155.8	153.95	155.8	157.35		6.8	158.267	161.1	161.167
7.93333	154.7	154.65	158.25	157.65	154.05	150.6	153.2	155.55		7.93333	157.3	158.6	161.4
9.06667	155.15	152.95	158.1	155.45	152.45	147.85	150.65	153.55		9.06667	156.2	156	161.133
10.2	154.75	150.8	157.3	154.15	149.55	144.8	147.25	152.45		10.2	152.4	152.1	160.367
11.3333	155.45	147.45	157.5	151.95	145.4	140.95	144.65	150.4		11.3333	150.933	150.533	159.533
12.4667	155.8	144.8	154.45	148.15	143.55	138.6	142	147.15		12.4667	147.9	147.867	159.233
13.6	155.25	142.8	153.45	146.35	140.6	135.15	138.9	144		13.6	146.5	145.967	159.133
14.7333	155.45	140.05	151.95	143.1	136.9	132.7	136.65	141.55		14.7333	143.133	142.533	157.567
15.8667	153.85	137.6	150.45	142.3	134.5	129.4	134	139.7		15.8667	140.067	140.2	157.6
17	155.3	135.95	147.85	139.85	132.7	128.65	130.65	138		17	137.1	137.133	156.7
18.1333	154.95	133.35	146.4	136.8	129.6	125.8	129.95	135.7		18.1333	135.433	135.533	155.167
19.2667	154.2	132.25	142.9	133.55	128.05	125.15	128.05	133.95		19.2667	132.933	133.433	154.7
20.4	154.75	130.95	140.8	131.55	126.4	122.2	124.25	130.8		20.4	130.767	131.167	153.367
21.5333	154.05	127.25	139.05	129.9	124.95	120.9	123.55	130.5		21.5333	129.333	129.267	152.633
22.6667	154.15	127	135.75	128.25	123	119.3	122.45	128.25		22.6667	128.033	127.567	152.433
23.8	154.55	124.55	133.5	125.1	122.25	117.25	120.3	128.1		23.8	125.533	126.267	149.833
24.9333	154.35	123.1	132.2	125.8	120.85	116.75	119.75	125.05		24.9333	123.7	125.833	148.5
26.0667	154.3	121.8	131.15	122.5	120.3	116.35	118.75	124.3		26.0667	123.267	123.7	147.067
27.2	153.95	119.6	128.4	121.85	118.3	114.15	117.85	122.45		27.2	121.2	123.133	146.6
28.3333	153.35	119.85	127.65	120.1	116.15	114.45	115.8	121.95		28.3333	120.3	122	145.267
29.4667	155.35	117.55	126.25	119.65	115.4	112.4	115.65	120.05		29.4667	120.133	121.367	144.767
30.6	153.6	117.35	124.3	118.05	115.4	111.95	114.9	119.8		30.6	118.967	119.133	142.5
31.7333	153.75	115.85	124.25	116.85	113.65	110.3	113.7	117.75		31.7333	118.2	118.433	143.833
32.8667	154.55	116.1	121.7	115.5	113.1	110.1	114.5	119.2		32.8667	117.167	118.9	141.933
34	153.7	116.7	119.85	115.85	112.65	110.9	112.9	117.35		34	116.9	117.133	141.267
35.1333	153.8	113.45	119.55	115.4	112.3	110.25	112.55	116.25		35.1333	115.467	117.433	140.267
36.2667	154.4	114.2	119.45	113.7	111.75	108.85	110.75	115.15		36.2667	115.033	115.967	139.8
37.4	154.8	112.55	117.9	113.7	110.85	108.7	110.45	114.55		37.4	116.367	116.367	138.267
38.5333	153.85	113.9	117.45	114.05	110.05	108.7	110.3	114.5		38.5333	115.333	115.067	138.367
39.6667	153.9	113.1	115.8	112.55	111.65	108	109.9	113.5		39.6667	114.167	114.733	137.8
40.8	154.2	112.9	115.65	111.65	110.25	108	109.15	113.35		40.8	113.333	113.3	136.7
41.9333	152.85	112.55	114.7	111.1	110.7	106.4	109.35	113		41.9333	113.3	113.4	135.867
43.0667	153.85	113.15	113.65	110.6	109.85	107.2	108.8	112.6		43.0667	114.233	113.233	135.833
44.2	153.7	112.1	114.25	110	109.45	107.35	108.55	111		44.2	113.9	113.467	135.567
45.3333	155.1	112.05	114.1	110.9	108.4	107.65	109.15	112.75		45.3333	112.933	112	133.5
46.4667	153.85	111	113.6	111.2	108.8	105.7	109.2	112.85		46.4667	112.7	111.433	133.667
47.6	154.75	110.1	112.75	109.3	107.3	108.45	107.5	110.8		47.6	113.2	112.133	133.433
48.7333	153.7	110.85	112.35	109.7	108.2	105.6	107.8	111		48.7333	112.567	111.633	132.667
49.8667	153.45	111.15	111.2	109.4	108.5	107.05	108.2	110.25		49.8667	112.767	111.8	131.367
51	154.3	110.2	111.65	110.2	108.2	105.9	107.05	109.95		51	112.233	110.933	130.933
52.1333	154.15	109.4	110.3	109.4	108.05	105.5	107.55	109.2		52.1333	111.5	110.967	131.3
53.2667	152.65	111.4	110.65	107.8	107.8	106.4	106.3	108.85		53.2667	113.4	111.233	130.467
54.4	152.65	109.65	110.35	109.5	108.6	106.4	107.85	108.9		54.4	113	111.067	130.167
55.5333	153.65	109.8	110.3	109.1	106.55	105.8	105.5	110.1		55.5333	111.567	110.833	129.333
56.6667	154	109.6	109.8	109.55	108.1	105.55	106.75	110.2		56.6667	112.367	109.7	129.733
57.8	153.6	110.2	110.85	107.9	107.45	106.45	106.4	108.15		57.8	111.533	110.533	128.933
58.9333	153.65	108.5	109.75	109.05	106.45	105.15	107.15	109.35		58.9333	111.967	110.267	128.433
60.0667	154.7	110.05	109.5	108.95	108.2	105.9	106.6	108.5		60.0667	112	110.167	128.8
61.2	152.95	109.95	110.3	108.25	106.9	106.15	106.15	108.7		61.2	111.367	109.933	127.833
62.3333	153	108.75	108.45	108.4	107.2	106.4	106.75	108.2		62.3333	112.4	109.8	128.367
63.4667	152.8	109.7	109.05	107.95	106.25	105.25	106.4	108.35		63.4667	111.867	109.733	127.433
64.6	153.55	109.25	108.5	107.95	107.45	106.45	106.6	109.1		64.6	112.4	110.067	126.967
65.7333	152.95	108.85	109.65	109.05	106.45	104.9	107.45	107.35		65.7333	111.533	109.4	127.3
66.8667	153.1	110.05	109.4	108.2	107.25	103.9	106.15	108.15		66.8667	112.1	109.333	125.967
68	152.8	109.35	110.3	108.4	107.6	104.9	105.4	108		68	110.833	108.633	126.633
69.1333	154.1	110.35	110.1	108.4	106.75	105.7	106.5	107.3		69.1333	111.567	109.267	125.5
70.2667	152.95	108.9	108.95	107.75	107.25	105.4	106.7	107.15		70.2667	111.4	109.367	125.7
71.4	152.75	108.5	110.05	107.5	106.3	105.65	106.35	105.95		71.4	111.333	108.333	126.067
72.5333	153.9	109.35	109.9	108.85	107.05	104.85	106.55	108.4		72.5333	110.733	109.5	125.067
73.6667	153.75	109.35	110.1	107.3	107.2	105.85	106.2	106.95		73.6667	111.9	108.333	125.933
74.8	152.45	109.4	108.8	107.9	106.45	104.9	106.1	107.95		74.8	111.833	108.9	125.1
75.9333	152.5	109.2	108.3	108.5	106.5	106.65	106.1	107.45		75.9333	111.5	108.533	124.533
77.0667	153.65	108.05	109.05	106.75	105.25	105	105.8	106.3		77.0667	112.4	109.433	124.3
78.2	153.25	110.05	108.65	107.75	107.4	106.65	106.45	108.1		78.2	112.333	109.1	124.7
79.3333	153.05	109.35	109.45	107.6	106.35	105.65	106.1	108.25		79.3333	111.2	109.333	124.067
80.4667	153.3	109.35	107.4	108.25	106.8	104.9	105.65	106.65		80.4667	111.967	108.433	124.933
81.6	153.75	110.1	109.2	107.8	105.65	105.75	106.7	107.7		81.6	111.167	108.533	125.233
82.7333	152.95	109.4	108.6	108.9	107	105.45	106.2	107.3		82.7333	111.3	109.233	124.167
83.8667	152.8	107.7	108.75	106.85	106.15	105.3	105.6	107.85		83.8667	111.867	109.2	124.667
85	153.35	108	108.4	106.75	105.2	105	106.35	107.7		85	112.167	109.067	123.9
86.1333	152.65	109.95	108.75	107.55	106.85	104.65	107.55	108.25		86.1333	112.967	109.7	124.667
87.2667	152.5	109.85	108.5	106.85	106.95	105.95	106.25	106.7		87.2667	111.233	108.867	123.533
88.4	153.15	108.8	108.25	107.5	107.35	105.25	104.85	106.25		88.4	111.6	109.4	122.8
89.5333	152.4	108.6	107.75	107.4	107.75	105.95	105.15	107.65		89.5333	112.367	108.333	123.033
90.6667	152.25	108.6	108.3	107.65	106.5	106.6	106.6	108		90.6667	111.9	109.2	123.033
91.8	153	108.85	108.9	108.25	106.75	105.6	106	107		91.8	112	109.033	123.333
92.9333	153	109.15	108.2	107.7	106.3	105.55	106.8	106.95		92.9333	111.9	109.067	123.2
94.0667	153.2	110.35	109.1	107.65	106.2	104.45	106	107.2		94.0667	112.033	108.9	122.833
95.2	152.65	109.85	108.8	107.75	107.45	104.7	106	106.3		95.2	111.8	109.1	123.833
96.3333	152.5	109.5	108.2	107.9	106.45	103.7	105.75	107.6		96.3333	111.433	109.1	122.467
97.4667	151.65	108.75	108.3	107.45	107.55	106.25	106.15	107.9		97.4667	113.233	109.033	122.4
98.6	152.75	109.55	109.3	107.15	106.85	104.85	106.6	107.3		98.6	112.367	109.533	122.3
99.7333	151.95	109.7	108.95	107.5	107.25	105.95	105.95	107.65		99.7333	112.4	109.433	122.633
100.867	153.1	110.55	109.1	108.4	107.1	105.5	106.55	106.6		100.867	111	109.367	122.3
102	152.5	110.1	108.7	109	106.75	103.6	106.55	106.1		102	111.467	109.533	121.833
103.133	151.95	109.55	108.05	108.55	107.35	105.8	106.1	108.1		103.133	112.533	108.933	122.167
104.267	152.45	108.9	108.7	106.85	106.8	105.65	107.05	107.2		104.267	112.367	108.833	121.6
105.4	151.65	108.75	110.9	108.3	107.65	105.85	105.4	107.8		105.4	111.433	109.633	122.2
106.533	151.6	110.5	108.7	107.65	106.95	104.45	106.05	107.4		106.533	112.633	110.3	121.833
107.667	151.3	109.2	109.5	108.1	107.5	105.2	106.7	107.35		107.667	112.7	109.3	122.167
108.8	151.2	109.65	108.35	108.1	106.6	105.85	105.55	107.45		108.8	112.467	109.1	121.133
109.933	151.5	109.15	109	107.6	106.9	105.85	106.05	107.85		109.933	112.4	109.267	122.5
111.067	152.5	110.25	108.1	108.3	107.75	104.45	105.25	107.9		111.067	112	108.9	121.733
112.2	152.9	110.15	108.8	107.8	108	104.95	105.25	107.25		112.2	113.267	110.1	121.333
113.333	151.65	108.55	109.05	107.2	106.65	105.85	106.2	107.05		113.333	112.7	110.533	122.1
114.467	152	110	108.9	108.15	106.55	105.15	106.8	107.55		114.467	112.667	110.433	122.133
115.6	152.2	110.3	108.15	108.6	107.45	106.25	107	106.85		115.6	112.867	109.6	122.4
116.733	150.9	109.5	109.35	109.25	107.9	105.6	107.4	108		116.733	113	108.967	122
117.867	152.35	109.5	108.7	107.5	107.85	106.3	106.1	106.85		117.867	112.9	109.767	121.233
119	151.15	107.9	108.65	107.25	107.05	106.4	107.05	106.2		119	111.867	110.133	122.433
120.133	150.6	109.15	109.15	108.05	106.95	107.15	107.05	107.05
121.267	150.95	109.95	109.15	107.15	107.05	106.45	107.8	108.3
122.4	152.05	109.15	108.2	108.1	107.3	105.4	106.2	108.45
123.533	151.5	110.85	109.75	108.9	107.35	106.05	105.6	108
124.667	150.6	110.05	108.95	108.5	107.65	106.65	107.5	107.6
125.8	150.55	109.35	108.7	107.95	108.25	106.65	107.3	107.55
126.933	151.05	110.45	109.35	107.95	106.6	105.8	107.15	106.8
128.067	151.65	110.9	108.45	107.75	108.2	106.25	106.2	107.7
129.2	151.4	109.15	108.75	108.95	106.85	106	106.85	108
130.333	151.25	109.35	111.4	108.65	106.8	107.2	107.4	107.75
131.467	151	109.1	108.85	108.15	107.6	105.9	108.5	106.85
132.6	150.1	110.1	109.95	107.9	108.5	108.15	108.05	108.15
133.733	149.8	109.35	108.75	108.9	107.7	106.4	106.55	108.9
134.867	149.45	111.15	109.45	108.05	107.75	107.2	106.5	108.4
136	149.35	109.85	109.1	108.25	108.55	106.3	105.8	107.45

## Sheet: ATP-R2
time [min]	no ATP	2.5 mM	2 mM	1.5 mM	1 mM	0.75 mM	0.5 mM	0.25 mM		time [min]	2 mM ATP	0.1 mM	0.05 mM
0	161.1	164.95	163.05	162.75	163.15	163.15	163.95	162.55		0	165.233	164.633	163.6
1.13333	161.85	164.4	163.1	163	163.35	163.25	162.25	162.8		1.13333	164.333	164.533	162.967
2.26667	160.95	162	161.5	162.2	162.75	162.45	161.3	162.2		2.26667	163.8	163.1	162.667
3.4	159.9	161.55	161.7	162.3	163.45	161.3	159.35	161.75		3.4	164.633	163.867	163.067
4.53333	158	160.55	160.85	162.7	159.2	158.1	157.6	160.95		4.53333	164.1	163.5	163.367
5.66667	159.25	159.6	161.6	161.8	158.2	154.8	154.7	159.9		5.66667	163.733	162.1	163.1
6.8	158.3	157.45	161.35	160.3	154.6	151.25	151.55	156.55		6.8	163.633	161.267	162.433
7.93333	158.5	154.85	159.15	159.5	152.9	148.5	148.05	155		7.93333	162.9	158.933	162.867
9.06667	157.9	151.45	158.35	157.85	148.9	145.15	143.9	152.4		9.06667	162.7	156.667	161.9
10.2	158.3	148.9	158.1	158.1	145.55	140.65	140.95	149.3		10.2	160.433	153.967	162.2
11.3333	157.2	146.15	155.75	155.8	143.95	138.15	138.05	147		11.3333	159.5	152.567	160.267
12.4667	156.7	141.75	153	154.25	141.95	135.35	134.25	141.8		12.4667	157.667	151.2	159.967
13.6	157.4	140	152.3	151.8	137.4	132.3	131.35	140.7		13.6	156.1	147.7	159.1
14.7333	157.05	137.1	149.75	148.45	133.4	128.8	129.15	139.25		14.7333	154.333	146.667	158.1
15.8667	156.45	136.2	147.3	145.15	131.6	127.3	126.7	135.65		15.8667	152.167	143.533	157.633
17	157.25	133.15	145.95	142.65	129.5	124.95	124.75	135		17	149.467	141.6	156.6
18.1333	156.35	132.05	142.6	141.3	126.6	122.6	123.65	132.4		18.1333	146.533	140.7	154.767
19.2667	155.35	129.55	140.3	136.6	125.85	122.5	120.7	129.15		19.2667	145.267	138.567	153.7
20.4	155.7	128.2	137.4	135.85	123.85	119.4	120.35	128.4		20.4	142.9	136.533	153.167
21.5333	155.75	126.6	134.2	133.75	123.25	118.15	117.55	128.65		21.5333	140.1	135.833	150.867
22.6667	156	124.35	132.65	131.3	121.55	117.8	116.95	125.05		22.6667	138.567	133.267	150.467
23.8	156.7	122.45	130.7	128.3	118.9	116.6	116.05	124.35		23.8	135.367	133.067	149.8
24.9333	154.85	120.3	128.8	127.65	117.45	115.3	115.35	122.8		24.9333	134.567	130.967	148.3
26.0667	156.95	119.85	127.85	126.5	117.1	115.45	114.65	121.6		26.0667	133.033	129.767	148
27.2	155.45	119.05	125.85	123.4	115.7	114.05	113.35	120.5		27.2	131.2	128.733	147.133
28.3333	155.5	118.5	124.6	123.3	116.05	113.5	112.2	119.85		28.3333	129.633	127.667	145.367
29.4667	155.9	117.7	122.95	121.25	113.8	113.6	111.85	118.45		29.4667	127.867	126.167	144.267
30.6	156.1	117.25	120.8	120.1	113.95	111.2	109.7	118.25		30.6	126.333	125.567	144.133
31.7333	155.8	116.3	121.35	119.2	112.8	112.4	110.65	116.85		31.7333	125	123.867	142.8
32.8667	155.3	115.85	119.9	118.85	112.85	109.9	110.6	116.3		32.8667	124.567	123.3	142
34	155.3	113.7	118.85	116.55	112.75	110.15	110.3	114.9		34	123.567	122.833	141.2
35.1333	156.35	115.15	118.35	116.55	110.95	109.85	109.7	113.9		35.1333	122.433	122.033	140.6
36.2667	154.6	116	117.5	116.15	111.6	109.8	109.85	114.15		36.2667	122	121.433	139.567
37.4	154.85	113.1	116.45	115.1	111.95	109.15	108.85	113.5		37.4	120.9	121.467	139.4
38.5333	154.7	113.5	116.05	113.45	111.6	109.55	107.85	112.95		38.5333	119.267	120	137.833
39.6667	155.2	113.1	115.4	113.3	110.9	109.45	107.45	111.1		39.6667	119.267	119.733	137.2
40.8	156.65	112.25	114.95	112.2	109.8	108.45	108.6	111.3		40.8	117.567	118.533	136.333
41.9333	155.35	113.1	114.55	113.65	110.2	109	107.2	112.7		41.9333	117.967	119.867	136.533
43.0667	155.55	112.95	113.55	112.1	108.8	107.95	106.6	111.15		43.0667	117.3	117.733	135.9
44.2	155.3	112.25	113.6	112.4	109.7	108.15	108.25	111.75		44.2	117.6	117.6	135.667
45.3333	156.4	111.65	113.6	112.35	109	107.55	106.85	110.75		45.3333	116.733	117.8	134.5
46.4667	155.25	111.65	113.7	111.95	109.3	107.75	107.35	110.6		46.4667	116	116.233	134
47.6	155.25	112.45	112.95	112.15	109.9	108.2	107.2	109.2		47.6	116.133	116.833	133.633
48.7333	155.55	113.4	113.45	111.75	108.5	108.75	107.05	109.45		48.7333	116.667	117.533	132.9
49.8667	154.35	111.55	111.95	112.3	109.25	106.9	107.8	109.8		49.8667	115.333	116.367	132.533
51	154.55	111.45	111.25	110.05	108.3	108.4	106.35	108.35		51	114.2	115.467	131.933
52.1333	155.7	110.8	112.2	110.45	109.55	107	108.55	108.7		52.1333	114.433	114.933	131.367
53.2667	155.15	110.6	111.6	111.1	109.05	107.1	106.5	109.05		53.2667	115.567	114.767	131.767
54.4	154.35	111	111.85	110.3	109.9	108.3	106.95	109.05		54.4	113.867	115.033	132.833
55.5333	155.05	111.05	112.15	110.25	109.4	108.5	107	108.45		55.5333	115.433	114.3	130.833
56.6667	155.05	110.5	113.1	109.55	108.1	106.85	107.65	108.55		56.6667	114.1	114.367	130.767
57.8	155.4	110.05	111.3	110.2	107.85	107	105.85	108.4		57.8	113.833	114.167	129.267
58.9333	155.15	111.8	111.45	110.8	108.9	106.35	106.7	108		58.9333	114.1	114.333	129.733
60.0667	154.9	110.15	110.7	109.7	108.6	107	106.95	107.85		60.0667	114.533	114.567	129.1
61.2	154.4	109.85	109.95	108.5	108.65	107.65	106.8	108.8		61.2	113.8	114.133	129.1
62.3333	155.75	110.5	111	109.55	108.15	108.35	106.05	108.5		62.3333	113.167	114.133	129.433
63.4667	154.75	110.35	110.7	109.7	106.65	107.25	106.9	107.35		63.4667	114.767	113.2	128
64.6	154.65	109.85	109.95	110.15	109.45	106.85	107.1	107.8		64.6	113.033	114.2	128
65.7333	155.1	110.55	109.65	108.8	107.35	106.9	105.95	107.85		65.7333	113.7	113.733	128.2
66.8667	154.3	110.05	110.6	109.65	107.7	106.45	106.6	108.35		66.8667	113.533	113.5	127.5
68	153.75	110.7	109.25	109.85	108	106.75	106.3	108.25		68	113.167	113.2	127.033
69.1333	153.55	109.8	110.35	109.6	108.55	105.45	106.4	107.15		69.1333	113.667	113.1	126.7
70.2667	156.1	111.15	110.75	108.7	107.85	106.65	106.95	107.8		70.2667	113.233	113.467	125.367
71.4	154.4	109.7	109.85	108.35	107.55	106.4	105.05	107.9		71.4	113.4	112.1	126.833
72.5333	154.7	110.75	109.25	108.05	107.15	106.65	106.4	106.4		72.5333	113.633	112.2	126.967
73.6667	153.8	109.25	109.3	110.1	106.9	106.4	106.5	108.55		73.6667	113.1	113.3	126
74.8	154.15	110.25	109.65	109.55	107	107.05	105.9	107.35		74.8	112.933	112.933	126.633
75.9333	153.15	110	109.9	108.6	108.5	107.25	106.1	107.55		75.9333	113.733	113.3	126.467
77.0667	154.25	109.75	109.6	109.9	106.9	106.3	107	106.55		77.0667	112.433	113.6	125.867
78.2	152.5	109.9	109.95	110.3	107.9	106.3	105.45	107.85		78.2	112.633	111.733	125.933
79.3333	152.4	110.8	110.2	109.5	107.65	106.55	105.9	107.25		79.3333	112.967	112.5	124.633
80.4667	154.7	110.85	110.3	108.75	109.35	106.8	105.95	107.25		80.4667	112.667	112.6	124.567
81.6	153.95	110.8	111.55	109.4	106.65	107.15	106.15	107		81.6	113.833	112.267	124.033
82.7333	154.85	111.25	109.8	109.6	108	106.15	105.45	106.9		82.7333	112.367	112.533	125
83.8667	154.25	111.75	110.4	108.35	107.75	106.9	105.15	107.6		83.8667	113.333	112.467	124.933
85	153.7	110.95	109.55	108.65	107.65	106.6	105.95	107.4		85	113.133	111.8	124.433
86.1333	154.55	110.5	109.95	109.3	107	107.75	105.35	106.8		86.1333	113.767	111.867	124.567
87.2667	153.6	110.25	109.35	109.65	108.5	106.4	106.7	107.3		87.2667	112	111.7	123.933
88.4	153.7	110.15	109.75	108.35	108.4	105.45	105.9	106.7		88.4	112.9	113.067	124.467
89.5333	153.65	110.35	109.4	108.35	107.85	106.25	106.65	107.05		89.5333	111.567	111.4	123.967
90.6667	153.2	111.1	109.8	108.7	108.6	106.65	106.6	106.7		90.6667	112.9	112.767	124.233
91.8	153.45	110.55	110.6	108.85	108.4	106.1	106.4	106.25		91.8	112.967	111.5	123.2
92.9333	153.6	110.3	109.85	109.1	107.95	107.05	106.75	106.75		92.9333	113.6	112.9	124.133
94.0667	154.65	109.7	110.25	108.8	108.2	107.7	105.9	106.5		94.0667	113.067	113.433	124.3
95.2	154.65	110.15	110.1	109.8	108.45	105.65	106.45	107		95.2	113	112.5	123.167
96.3333	153.6	111.5	111.35	108.85	107.6	106.1	104.4	107.5		96.3333	111.8	112.167	123.567
97.4667	153.35	110.55	110.95	108.7	108	106.75	106.9	107		97.4667	112.867	112.633	123.833
98.6	152.9	109.6	110.05	109.4	107.85	107.15	106.8	106.95		98.6	112.667	111.8	123.567
99.7333	153.7	111.2	109.15	107.8	107.8	106.9	106	107.35		99.7333	112.167	112.1	123.433
100.867	152.85	110.4	109.95	108.15	108.5	106.6	106.3	107.25		100.867	112.5	112.067	123.167
102	153.3	112.05	109.65	109.45	107.8	107.6	105.35	107.05		102	112.767	112.4	122.967
103.133	153.55	110.4	109.8	109.65	107.15	106.55	106.3	105.8		103.133	112	111.733	123.533
104.267	153.6	111.2	111.4	111.05	108.1	107.75	106.1	107.4		104.267	112.933	112.467	123.2
105.4	152.35	110.75	109.35	108.55	107.8	108.1	107.65	107.35		105.4	113.533	112.9	122.8
106.533	152.1	110.15	109	108.1	108.2	108.5	107.95	108.65		106.533	113.433	112.367	123.133
107.667	152.55	111.15	108.9	109.5	107.8	107.1	106.6	107		107.667	113.5	111.9	122.633
108.8	152.1	111	109.35	109.05	107.5	106.45	107.5	107.1		108.8	113.367	112.333	121.6
109.933	153.65	110.2	109.8	109.4	109.1	108.55	106.25	108.25		109.933	113.033	111.2	122.967
111.067	153.15	110.5	111.3	109.25	108.75	107.75	107.55	106.95		111.067	112.4	112.233	122.333
112.2	152	110.4	110.5	108.65	108.25	107.2	107.05	107.3		112.2	112.733	112.4	122.633
113.333	151.95	111.45	109.95	108.75	108.5	106.5	106.2	107.15		113.333	113.5	112.867	122.667
114.467	152.2	110.3	110.45	109.5	108.7	108.15	107.4	108.6		114.467	112	111.9	123.433
115.6	151.25	110.8	109.6	109.15	108.95	107.5	105.85	107.8		115.6	112.8	113.1	122.467
116.733	152.75	110.75	110.6	108.85	107.85	107.2	107.1	107.6		116.733	113.8	111.567	122.433
117.867	151.8	112.1	110.45	109.2	109.1	107.55	106.2	107.3		117.867	113.833	111.267	121.8
119	152.7	111.9	109.5	109.2	108.6	106.7	106.9	107.25		119	113.367	112.433	122.6
120.133	151.65	110.45	110.05	108.65	107.95	107.95	107.85	108.25
121.267	150.95	111.25	110.1	109.2	107.6	107.35	106.25	107.45
122.4	151.4	110.75	111.55	109.6	108.9	107.4	106.6	107.9
123.533	151.55	111.35	110.5	109.8	108	108.1	106.9	108.15
124.667	151.85	111.3	111.15	108.1	107.35	107.55	107.15	106.6
125.8	151.9	111.7	110.75	109.3	108.9	107.1	106.85	107.7
126.933	151.4	110.8	110.45	109.2	108.1	108.45	107.6	108.8
128.067	151.6	110.45	110.55	110.1	107.8	108.05	107.35	107.9
129.2	152.15	111.3	110	109.85	108.45	107.7	107.3	106.5
130.333	151.5	112.45	110.65	109.1	107.9	109	107.55	108.5
131.467	151.55	110.8	111.45	110.1	109.45	107.45	107.2	108.2
132.6	151.85	110.65	110.7	109.95	108.75	107.65	107.85	109.05
133.733	149.85	111.85	110.45	109.5	108.55	109.1	107.35	107.15
134.867	150	111.9	109.8	109.25	109	106.45	107.15	108.5
136	150.85	111.55	111	109.65	109.8	107.6	107.1	109
137.133	151.15	111.2	110.35	110.1	109.2	108.35	108.2	108.1
138.267	150.5	111.45	112.45	109.4	109.4	107.75	108.15	108.9
139.4	150.95	111.7	110.9	110.05	108	107.95	106.05	107.6
140.533	150.3	112.45	112.05	110	108.6	108.6	107.05	108.5
141.667	149.2	111.15	109.95	109.7	108.75	107.25	107.55	108.45
142.8	148.2	110.9	110.15	110.4	108.8	107.4	106.95	109.1
143.933	149.9	111.85	111.8	109.3	108.9	107.9	106.1	107.65
145.067	151.35	111.15	109	110.4	108.85	107.7	109	109.45
146.2	150.05	111.7	111.6	107.8	109.25	105.8	107.5	108.45
147.333	150.55	111.15	111.35	110.35	109	107.6	107.85	108.9
148.467	150.9	111.6	110.6	110.4	110.45	107.2	107.9	107.7
149.6	148.8	110.35	110.9	110.55	109.7	108.9	108.5	108.5

## Sheet: ATP-R3
time [min]	no ATP	2.5 mM	2 mM	1.5 mM	1 mM	0.75 mM	0.5 mM	0.25 mM		time [min]	2 mM ATP	0.1 mM	0.05 mM
0	157.85	161.6	159.55	159.35	161.4	159.6	162.05	160.95		0	161.833	163.333	161.867
1.13333	157.85	160.4	160.6	160.1	161	160.9	161.25	160.55		1.13333	161.7	162.733	161.233
2.26667	156.7	159.3	157.55	157.9	160.55	158.5	159.9	160.85		2.26667	160.133	161.233	160.7
3.4	155.3	159.15	159.35	159.25	160.35	158.5	158.9	159.2		3.4	160.333	161.833	161.133
4.53333	155.8	157.85	159	159	158.75	155.15	155.25	158.3		4.53333	161.167	162.233	161.3
5.66667	155.15	156.15	158.2	158.8	156.25	153.45	153.05	156.95		5.66667	159.5	160.733	160.933
6.8	154.5	155.5	158.05	157.75	154.1	150.2	150.5	154.3		6.8	158.733	161.867	160.067
7.93333	154.9	152.3	156.4	156.05	152.95	144.9	146.15	150.1		7.93333	158.9	161.333	160.4
9.06667	153.5	150.25	157.05	155.65	149.65	142	141.1	146.7		9.06667	159.167	161	160.733
10.2	154.1	145.5	156.6	153.05	144.35	139.1	136.45	142.85		10.2	158.833	160.533	160.233
11.3333	154.4	144.4	152.85	151.7	141.9	134.7	133.6	140.25		11.3333	159.567	159.433	158.967
12.4667	153.95	141	151.95	148.8	137.5	130.45	128.85	135.4		12.4667	158.6	158.767	160.367
13.6	152.15	138.2	149	146.05	134.2	128	124.9	132.4		13.6	156.867	158.3	159.3
14.7333	152.95	136	147.6	144.2	131.45	126.7	124.3	128.55		14.7333	156.8	157.767	158.333
15.8667	153.45	132.15	143	140.55	129.05	122.6	120.95	128.8		15.8667	155.167	157	158.267
17	153.25	129.85	141.3	138.1	126.8	120.25	118.45	124.85		17	154.6	156.633	157.8
18.1333	152.75	127.05	139.1	134.95	124.1	119.2	116.55	122.05		18.1333	152.133	155.533	157.967
19.2667	152.2	125.35	135.6	131.45	121.25	116.35	115.5	119.35		19.2667	150.833	154.767	157.433
20.4	152.7	124.1	134.1	130.25	119.9	114.45	114	117.3		20.4	149.067	153.3	156
21.5333	153.4	120.9	130.7	126.95	117.1	113.35	112.2	117.45		21.5333	147.4	152.467	156.467
22.6667	152.35	119.4	128.35	126.25	114.6	113.25	111.8	115.05		22.6667	145.133	151.333	155.433
23.8	152.65	118.1	125.95	124.4	114.1	111.85	110.5	113.35		23.8	143.333	150.333	156.3
24.9333	152.5	116.6	122.55	121.8	112.55	110.75	108.95	112.1		24.9333	142.067	149.833	155.4
26.0667	152.75	116	122.25	119.65	111.8	111.1	109.45	112.35		26.0667	140.8	148.267	153.5
27.2	151.9	115.8	121.05	117.5	111.2	109	107.25	110.05		27.2	137.033	147.933	154.6
28.3333	153.1	114.05	121.2	114.35	110.25	108.45	107	109.45		28.3333	135.533	146.933	153.233
29.4667	154.15	113.65	116.9	115.25	108.25	106.6	106.4	109.35		29.4667	135.033	145.833	152.867
30.6	151.25	113.1	116	113.5	108.8	108.05	105.3	107.55		30.6	133.467	144.567	152
31.7333	151.95	111.45	115.85	113.1	107.6	106.5	106.05	107.25		31.7333	131.067	144.7	151.433
32.8667	152.3	110.65	112.95	111.65	106.6	106.05	105.2	106.85		32.8667	129.367	144.033	150.567
34	151.8	110.15	113.05	111.9	106.25	106.6	103.75	105.6		34	128.667	141.567	150.133
35.1333	152.1	110.25	112.1	110.8	106.85	104.8	104.05	104.85		35.1333	127.867	142.067	150
36.2667	153.3	108.9	111.45	110.55	105.25	104.3	103.85	105.7		36.2667	125.9	140.867	150.3
37.4	152.1	109.65	110.95	110.4	104.9	105.2	104.15	104.95		37.4	125.9	139.633	147.967
38.5333	153.45	108.9	110.05	109.45	105.5	105.3	103.35	104.85		38.5333	123.533	140.233	148.267
39.6667	152.1	109.15	110.95	108.5	105.8	104.6	103.1	104		39.6667	123.9	138.2	148.6
40.8	151.8	108.15	110.95	107	105.85	104.15	102.7	104.8		40.8	121.567	137.633	146.667
41.9333	151.8	107.75	110.85	108.2	106.35	103.75	102.55	102.95		41.9333	121.233	137.233	147.433
43.0667	152.2	107.75	109.05	106.45	103.7	103.15	102.55	104.5		43.0667	121.067	137.167	146.6
44.2	151.7	109.1	107.55	106.9	105.1	104.05	103.55	103.5		44.2	120.467	135.6	146.267
45.3333	152.45	106.9	108.8	107.6	105.7	102.7	102.85	103.55		45.3333	119.133	134.633	147
46.4667	151.25	108.4	107.75	106.85	103.65	103.15	103.9	102.55		46.4667	118.7	134.967	144.967
47.6	151.1	108.15	108.45	106.3	105.25	102.05	101.75	102.25		47.6	117.7	133.667	144.933
48.7333	152.6	107.1	106.85	105.95	105.7	102	103.75	103.4		48.7333	117.733	133.8	143.733
49.8667	151.3	106.85	107.7	105.9	103.65	102.6	101.8	103.05		49.8667	116.5	133.533	143.433
51	151.5	108.5	107.3	105.25	104.05	103.75	102.3	103.05		51	116.233	132.467	143.2
52.1333	151.3	107.45	107.3	106.35	103.25	103.8	101.75	103.5		52.1333	116.333	132.067	142.7
53.2667	152.25	107.6	106.5	105.3	103.6	102.95	101.65	103.4		53.2667	116.233	132.133	142.3
54.4	151.95	107.4	106	106.6	103.3	102.6	102.85	102.8		54.4	115.367	130.9	142
55.5333	151.55	107.65	107.25	106.2	104.35	102.95	101.55	102.3		55.5333	115.233	130.467	141.3
56.6667	151.3	106.4	106.75	104.9	103.9	103.5	102.55	102.35		56.6667	114.367	130.633	141.467
57.8	152.7	106.85	106.15	105	103.5	103.1	102.3	101.8		57.8	113.933	130.033	140.8
58.9333	152.05	106.75	107.55	104.55	104	103.8	101.45	101.4		58.9333	113.733	129.067	140.667
60.0667	151.35	107.25	106.15	105.2	103.9	102.85	102.85	102.6		60.0667	114	128.733	140.833
61.2	151.85	107.5	107.1	103.95	104.6	102.95	102.65	101.85		61.2	114.267	128.7	139.933
62.3333	152.6	107.85	105.55	105.1	103.2	102.95	101.65	102.85		62.3333	113.633	128.1	138.3
63.4667	150.95	106	106.2	105.45	104.1	102.8	101.6	102.55		63.4667	114.133	127.9	139.167
64.6	151.05	107.15	105.7	103.95	102.75	102.9	101.2	101.8		64.6	113.7	127.8	139.8
65.7333	151.25	106.55	106.65	105.5	104.35	103.45	100.55	103.55		65.7333	113.167	126.867	138.567
66.8667	152.25	105.4	106.05	104.95	103.65	102.6	101.6	102.05		66.8667	113.667	126.1	138.767
68	151	106.8	105.25	105.6	102.75	103.95	102.6	101.7		68	113.667	126.9	137.233
69.1333	151.85	107.4	106.1	105.7	102.25	104.25	102.1	102.85		69.1333	112.967	127.5	136.633
70.2667	150.15	106.8	105.05	104.85	103.4	102.7	101.75	102.05		70.2667	112.5	125.7	137.033
71.4	151.35	105.85	105.2	104.55	102.8	102.8	100.7	102.75		71.4	113.4	125.867	136.867
72.5333	151.5	106.3	106.65	105.35	103.95	103.1	102.75	101.8		72.5333	112.267	125.767	136.633
73.6667	151.55	106.8	106	104.25	104.2	103.45	101.95	102.5		73.6667	112.2	126.4	136.833
74.8	150.4	106.6	106.35	105.8	103.3	102.8	102.3	103.6		74.8	111.967	124.733	136.867
75.9333	151	106.95	105.1	105.05	103	103.25	101.4	102.6		75.9333	112.833	124.233	136.3
77.0667	151.6	106.65	105.7	104.95	103.65	102.45	102.95	102.3		77.0667	111.8	124.6	135.467
78.2	150.1	106.5	106.35	104.8	103.95	103.2	102.65	102.35		78.2	112.567	124.567	136.233
79.3333	151.15	107.5	106.75	104.75	102.9	104	102.85	102.95		79.3333	112.8	124.033	135.967
80.4667	150.55	107.55	106.65	104.7	103.3	103.1	102.1	103.3		80.4667	112.933	123.6	135.667
81.6	151.25	106.65	105.95	105.2	102.7	102.4	103	102.75		81.6	112.267	124.3	135.267
82.7333	151.55	107.3	106.4	103.85	103.75	103.35	103.15	102.75		82.7333	111.533	123.1	135.333
83.8667	151.45	106.7	104.45	104.25	103.5	103	102.75	103		83.8667	111.133	123.667	135.267
85	151	107.15	105.35	104.45	103	102.95	101.2	102.6		85	111.4	123.933	134.533
86.1333	149.5	107.25	107.2	103.95	103.25	104.2	103.6	102.2		86.1333	113.433	123.867	133.9
87.2667	151.6	107	106.4	105.05	103.95	103.7	102	103.15		87.2667	112.333	123.4	133.733
88.4	150.45	105.9	106.2	104.65	102.95	102.45	103.6	103		88.4	113.033	122.7	134.733
89.5333	150.9	106.75	106.1	106.55	103.15	103.85	102.65	102.5		89.5333	111.5	123.4	134.667
90.6667	151.75	106.55	105.9	105.8	103.65	104.3	101.95	101.6		90.6667	111.967	122.967	134.533
91.8	150.5	106.8	105.8	104.3	104.05	104.25	102.85	103.9		91.8	110.933	123.333	133.367
92.9333	150.65	106.35	105.6	105.8	104.6	102.05	104	101.8		92.9333	111.9	122.533	132.433
94.0667	150.4	108.4	105	105.55	103.25	103.9	102.95	103		94.0667	112	122.533	134.4
95.2	150.2	107.1	105.1	105.1	104.3	103.75	102.6	103		95.2	110.933	123.4	133.2
96.3333	150.85	107.25	106.1	104.85	103.55	102.6	101.55	101.55		96.3333	111.5	121.867	133.267
97.4667	150.4	106.4	106.3	105.2	103.65	102.7	102.65	101.85		97.4667	111.2	121.067	133.267
98.6	150.55	106.8	105.85	104.1	104.7	103.2	102.9	103.85		98.6	111.2	122.367	133.233
99.7333	149.7	107.2	106.4	104.6	105.7	104.2	102.6	103.3		99.7333	111.967	122.6	132.133
100.867	150.55	106.2	105	104.85	103.7	104.6	101.55	103.4		100.867	112.333	121.733	133.6
102	149.65	106.75	106.6	105.1	104.7	103.7	102.5	103.7		102	110.6	121.067	132.567
103.133	150.3	107.35	106.3	104.85	104.25	102.9	103.9	103.2		103.133	111.767	121.767	133.133
104.267	149.45	106.4	106.5	104.85	102.7	102.3	102.95	102.5		104.267	111.267	122.033	132.033
105.4	149.95	107.3	105.15	105.4	103.55	103.5	102.2	101.6		105.4	112.3	121.7	132.233
106.533	150.15	107.45	106.35	105.8	104.25	104.25	103.1	104.35		106.533	111.833	121.6	131.833
107.667	151.15	107.1	105.5	105.05	103.65	104.15	103.6	102.5		107.667	112.633	122.2	132.667
108.8	149.6	106.95	106.5	104.65	103.45	102.5	102	103.1		108.8	112.233	121.6	132.033
109.933	149.55	107.1	106.2	104.95	102.6	104.75	102.95	103.95		109.933	111.867	121.7	131.2
111.067	149.4	106.9	107.15	104.6	103.9	104.35	102.2	103.6		111.067	111.1	122.2	132.367
112.2	149.4	107.3	105.7	106.25	104.55	103.15	102.9	101.65		112.2	111.3	121.333	132.2
113.333	148.85	107.6	106.05	104.2	105.1	104.85	102.75	103		113.333	112.2	121.3	131.4
114.467	149.95	107.25	107.35	105.4	104.3	104	103.7	104.3		114.467	112.467	121.333	131.033
115.6	149.05	108.95	106.4	104.75	104.25	103.45	102.45	104		115.6	111.2	121.567	132.367
116.733	148.8	108.4	105.9	105.05	104.3	103.4	103.1	103		116.733	112.767	122.467	132.133
117.867	149.35	105.95	106.15	105.65	104	104.75	102.6	103.75		117.867	111.8	121.133	131.933
119	149.7	107.55	106.1	106.6	103.8	103.65	103.35	103.1		119	112.067	122.167	131.4
120.133	149.2	107.75	106.6	104.7	103.35	104.7	104.15	104.15
121.267	148.15	107.4	105.6	105.95	104.95	103.95	102.1	104.3
122.4	149.1	107.35	106.35	106.25	103.45	104.65	104.6	103.4
123.533	149.9	108.4	105.5	104.9	103.35	104.15	104.2	102.25
124.667	148.2	107.7	105.7	106	105.6	103.8	103.9	103.5
125.8	147.55	108	106.4	105.35	104.25	104.25	104.1	104.75
126.933	149.2	109.2	106.75	106.4	104.4	103.55	103.9	104.35
128.067	148.5	107.8	105.85	105.3	103.65	104.35	103.25	103.5
129.2	148.1	108.1	106.1	105.8	106.75	104.35	103.75	103.15
130.333	149.1	108.45	106.9	105.95	104.35	103.35	103.05	105.55
131.467	148.05	107.45	107.3	105.95	105.45	104.9	103.6	103.6
132.6	148.45	108.4	106.5	105.7	106	104.15	103.05	104.45
133.733	147.75	107.85	106.75	106	104.3	103.6	104.5	104.75
134.867	147.4	108.65	106.4	106.25	104.3	105.3	102.95	104.5
136	149	107.6	105.45	105.05	103.95	104.25	104.65	105.1
137.133	146.55	108.15	107.35	105.7	105.4	105.2	104.65	104.1
138.267	147.65	107.8	107.1	106.35	105.75	104.6	103.45	104.4
139.4	146.8	107.8	107.5	107.1	104.1	104.8	103.25	103.9
140.533	147.15	108.35	107.5	105.65	105.35	104.6	104.9	103.35
141.667	148	108.1	106.95	105.8	103.9	104.05	104.2	104.65
142.8	148.3	107.4	106.15	105.7	104.6	104.6	104.5	105.1
143.933	147.2	108.15	106.6	106.2	105.55	104.9	103.8	104.3
145.067	146.45	108.05	107.65	107	105.8	104.65	104	105.25
146.2	145.6	107.5	106.45	107.25	105.75	106.05	104.65	105
147.333	146.8	107.6	107.5	105.7	104.1	105.2	104.2	104.65
148.467	146.6	107.75	106.95	106.5	104.7	104.85	105	105.7
149.6	145.85	108.1	106.95	105.45	105.65	105.7	103.55	105.1
