# Supplementary material for: Feedback regulation of heat shock factor 1 (Hsf1) activity by Hsp70‐mediated trimer unzipping and dissociation from DNA
Source: EMBO J. 2020 Jun 3;39(14):e104096. doi: 10.15252/embj.2019104096 (PMC7360973; doi:10.15252/embj.2019104096)
Supplement: Supplementary file 5 — Source Data for Figure 1 [file EMBJ-39-e104096-s003.zip › EMBOJ-2019-104096R_Figure 1_SourceData/EMBOJ-2019-104096__SourceDataForFig1I.xlsx]

## Sheet: Apg2-R1
Time [min]	-apg2	2.5 uM apg2	1.25 µM apg2	0.63 uM apg2	0.31 uM apg2	0.16 uM apg2
0	176.65	177.5	177.2	178.75	178	177.55
0.683333	175.05	177.55	177.4	176.15	176.8	176.4
1.36667	176.05	176.95	175.95	174.8	177.15	175.9
2.05	176.35	176.75	175.15	173.2	174.95	174.5
2.73333	174.85	176.25	174.85	174.2	173.4	173.85
3.41667	174.75	175.1	174.2	173.55	172.05	172.2
4.1	174.9	174.75	172.95	171.65	170.85	169.95
4.78333	175.1	172.75	173.45	172.2	169.25	169.55
5.46667	174.3	174.25	174.15	170.35	166.75	169.45
6.15	173.65	172.65	173.2	168.3	165.65	167.1
6.83333	173.95	172.55	170.6	167.6	163	167.6
7.51667	173.9	172.75	170.8	164.35	160.55	165.8
8.2	172.75	172.05	170.95	163.6	158.35	163.1
8.88333	172.8	173.1	169.8	162.55	155.05	161.75
9.56667	172.65	172.75	169.8	160.2	151.5	160.55
10.25	171.05	171.4	168.45	159.05	149.2	156.9
10.9333	171.55	171.45	168.9	157.95	147.75	152.75
11.6167	170.15	171.15	167.35	155.05	145.15	151.4
12.3	168.95	172.1	168.15	153.5	142	147.45
12.9833	167.8	170.9	167.35	150.95	139.75	145.7
13.6667	167.1	170.05	166	149.05	137.65	142.9
14.35	165.95	170.6	165.25	148.25	135.5	139.8
15.0333	163.9	170.05	166.9	145	133	137.45
15.7167	162.55	169.9	166.35	144.45	130.7	135.4
16.4	160.3	170.35	164.6	142.75	128.85	133.15
17.0833	159	169.05	165.35	141.8	127.2	130
17.7667	157.5	170.2	163.1	138.75	125.05	128.65
18.45	155.05	169.15	162.1	138	124.1	125.75
19.1333	153.05	169.3	164	136.8	123.05	123.35
19.8167	150.7	169.5	161.95	135.55	121.65	122.45
20.5	149.15	170.05	162.05	134.25	120.15	121.9
21.1833	147.25	169.1	163.35	133.65	118.2	120
21.8667	144.8	169.1	160.8	130.95	117.5	118.2
22.55	142.1	169.6	160.45	130.85	116.25	115.65
23.2333	141.3	167.7	159.9	128.8	114.7	115.95
23.9167	138.1	167.2	159.95	129.7	114.05	113.55
24.6	137.85	168.55	159.3	127.3	112.95	113.55
25.2833	135.05	168.05	159.05	127.4	112.65	111.5
25.9667	134.05	167.95	159.65	126	112.5	111.95
26.65	131.05	168.2	157.4	124.85	110.15	111.2
27.3333	129.5	166.9	159.45	124.7	110.85	109.25
28.0167	128.1	167.7	157.25	122.9	109.9	109.1
28.7	127.8	166.75	156.75	121.4	110.15	106.4
29.3833	126.65	167.25	155.85	121.25	108.35	107.65
30.0667	124	167.9	155.3	121.1	107.45	106.8
30.75	123.35	166.1	155.1	119.5	107.6	106.7
31.4333	122.05	166.65	154.7	119.15	106.5	106.6
32.1167	120.25	167.25	154.45	118.7	106	105.5
32.8	119.3	166.8	153.65	117.5	106.2	104.6
33.4833	118.4	167.6	153.6	118.55	105.55	104.95
34.1667	117.15	167.45	152.3	117.1	105.7	104.2
34.85	115.7	165.6	152.4	116.25	106.1	103.75
35.5333	114.6	167.05	151.7	115.45	104.95	103
36.2167	114.4	167.35	152.05	115.1	104.95	103.6
36.9	112	166.8	150.4	115.6	103.45	102.2
37.5833	113	167.45	150.6	113.95	104.75	103.2
38.2667	111.25	166.1	150.95	114.9	104.45	101.55
38.95	110.85	167.1	149.9	113.25	104.6	102.05
39.6333	109.55	164.85	150.1	113.9	102.9	101.2
40.3167	109.8	165.55	148.9	113.65	103.45	101.6
41	107.65	165.55	147.5	112.5	102.75	100.85
41.6833	109.75	165.4	147.1	112.5	102.6	101.2
42.3667	108.75	165.1	147.1	113.1	103.75	100.1
43.05	107.05	167.1	147.55	111.1	102.15	101.15
43.7333	106.9	165.7	147.65	111	101.85	101.55
44.4167	106.85	165.4	146.4	110.85	101.25	101
45.1	106.9	165.75	147.3	110.8	101.15	99.6
45.7833	105.5	164.1	146.55	110.15	101.9	99.55
46.4667	105.8	165.4	144.55	109.45	102.55	99.75
47.15	104.8	163.65	146.15	108.85	101.55	99.1
47.8333	103.95	164.7	144.8	109.8	102	98.9
48.5167	104.2	164.55	144.35	109.75	100.8	97.85
49.2	103.9	165.2	144.15	108.8	102.75	99.8
49.8833	103.15	164.25	143	108.05	100.6	98.65
50.5667	102.75	164.9	143.75	109.45	101.45	99.2
51.25	103.05	164.5	142.9	107.6	100.45	99.05
51.9333	102.55	163.35	143.4	109.3	100.85	98.3
52.6167	103.25	164.05	141.95	108.5	101.05	97.95
53.3	101.35	164.4	142.55	107.8	100.3	98.2
53.9833	102.7	163.65	141.85	107.7	100.25	97.95
54.6667	102.1	163.65	141.15	106.95	100.6	98.65
55.35	101.3	163.9	140.85	107.55	100.8	98.15
56.0333	101.45	162.95	141.2	107.5	101.2	97.6
56.7167	101.25	164.25	140.95	107.35	99.75	98.15
57.4	100.5	163.5	139.8	106.65	100.65	96.9
58.0833	100.1	161.95	139.9	106.1	99.35	97.45
58.7667	100.45	163.25	140.7	105.55	100	96.6
59.45	100.1	162.65	139.2	106.15	99.8	97.45
60.1333	99	163.05	139.3	105.7	100.45	97.15
60.8167	100	162	139.3	106.45	99	98.2
61.5	100.1	162.5	138.7	104.55	99.1	96.85
62.1833	100.35	162.95	137.4	105.3	98.25	97.05
62.8667	100.05	162.75	138.6	105.25	99.35	97.2
63.55	100.5	161.7	138.2	105.65	99.85	96.35
64.2333	98.55	162.05	137.7	105.4	98.55	97.7
64.9167	100.7	161.55	138	105.8	98.7	95.05
65.6	99.3	161.8	138.2	104.5	98.75	96.75
66.2833	100.15	160.7	137.15	104.75	97.8	97.35
66.9667	99.05	161.1	136	105.75	99.55	96.2
67.65	99.35	162.85	137.05	105	98.55	95.75
68.3333	98.05	161.6	136.35	104.5	99.9	95.75
69.0167	98.7	160.7	136	105.55	98.85	96.3
69.7	98.45	161.85	136.35	105.3	99.2	94.85
70.3833	98.75	161.45	136.15	105.95	98.2	95.9
71.0667	99.55	161.45	135.35	104.3	99.25	96.35
71.75	97.15	161	134.55	103.85	99.45	96.25
72.4333	97.95	160.05	134.45	104.9	98.9	96.45
73.1167	98.65	161.95	133.2	103.55	99.25	95.65
73.8	97.2	160.65	135.5	103.45	99.2	95.75
74.4833	97	160.65	133.55	103.55	98.2	96.5
75.1667	99.2	160.95	134.85	103.7	99.45	96.85
75.85	97.4	161.35	134.65	103.9	98.85	95.9
76.5333	97.8	158.85	134.7	103.55	98.8	95.95
77.2167	97.25	161.15	133.65	102.55	97.25	96.45
77.9	96.95	159.15	133.45	103.8	98.1	97
78.5833	98.05	160.3	131.9	105.15	98.1	95.45
79.2667	97.95	160.75	133.1	104.55	97.9	95.65
79.95	97.1	160	133.3	103.6	98.4	96
80.6333	97.05	159.65	132.95	102.35	97.05	96
81.3167	97.55	159.5	132.2	103.75	97.9	96.1
82	97.35	158.95	132.75	103.25	98.5	96.1
82.6833	97.75	160	131	102.85	98.7	95.1
83.3667	98.35	159.75	131.2	103.1	97.55	94.3
84.05	96.35	160.15	131.8	103.2	96.85	95.75
84.7333	97.6	159.45	132.8	102.8	97.5	95.3
85.4167	96.65	159.95	131.4	102.35	98.85	94
86.1	97.45	157.9	131.05	103.3	97.75	98
86.7833	96.85	159.55	129.95	103.55	97.7	96.2
87.4667	97.25	159.6	130.5	103.2	98.7	95.45
88.15	97.45	159.25	130.85	103.8	98.5	95.25
88.8333	97	157.65	130.25	103.25	98.35	95.4
89.5167	96.35	158.9	130.75	102.75	97.35	95.3
90.2	96.05	158.1	130.95	101.65	98.05	96.2
90.8833	94.9	158.35	129.9	104.1	98.35	95.65
91.5667	96.45	158.75	131.2	101.9	98.65	95.5
92.25	96.6	158.35	130.25	102.8	97.5	95.45
92.9333	95.8	158.3	129.7	102.05	98	97.05
93.6167	96.6	158.85	130.4	101.85	98.9	94.75
94.3	95.65	158.3	129.85	102.7	97	94.4
94.9833	97.55	158	129.95	102.7	97.5	94.55
95.6667	95.35	157.2	130.2	101.1	98.3	95.6
96.35	96.1	156.8	130.35	102.4	97.25	95.75
97.0333	96	157.3	128.75	102.4	96.95	95.8
97.7167	95.25	157.4	128.5	102.05	97.85	94.9
98.4	96.05	157.85	128.4	102.2	96.7	94.25
99.0833	95.75	156.6	129.05	102.45	96.55	94.4
99.7667	94.85	155.7	128.95	102.7	97.8	94.4
100.45	95.9	155.6	128.95	102.8	96.7	94.75
101.133	95.75	155.7	128.05	103.3	97.8	94.55
101.817	95.15	156.65	127.8	102.1	96.3	94.7
102.5	95.15	156.3	128.65	102.45	96.6	93.85
103.183	94.45	156.95	128.5	101	97.75	94.15
103.867	95.35	157	127.75	102.25	97.95	95.35
104.55	95.45	155.95	127.7	101.85	97	94.9
105.233	96.6	156.1	126.55	102.4	96.9	95.25
105.917	95.15	155.75	126.95	101.35	97.1	94.7
106.6	94.4	155.4	126.2	102.25	97.1	94.7
107.283	95.6	156.3	127.75	102.65	97.05	95.2
107.967	94.45	154.65	127.85	101.05	96.85	94.4
108.65	95.1	155.75	127.3	101.85	97.35	95.95
109.333	95.95	154.3	126.9	102.65	97.5	95.5
110.017	96.2	154.8	127	103.05	95.75	94
110.7	94.3	153.85	128.1	102.75	96.5	95.85
111.383	94.85	153.65	126.8	101.75	99.1	95.55
112.067	95.1	154.6	126.9	102.7	96.7	95.05
112.75	95.25	154.65	126.95	101.2	97.8	94.25
113.433	95.25	154.75	126.6	102.7	95.9	94.75
114.117	95.6	154.25	124.25	102.05	97.05	94.1
114.8	94.7	154.15	127.05	102.2	97.05	94.3
115.483	94.05	155.2	126.75	102.3	97.25	94.55
116.167	95.45	153.25	125.5	101.85	96.15	95.4
116.85	94.25	153.85	125.3	101.45	97.3	95.85
117.533	94.9	153.8	124.75	102.15	98.5	94.7
118.217	94.15	152.3	125.85	101.55	96.1	94.85
118.9	94.9	154.4	125.35	102.35	98.3	93.25
119.583	94.8	153.35	124.4	102.45	97.95	93.55

## Sheet: Apg2-R2
Time [min]	-apg2	2.5 uM apg2	1.25 µM apg2	0.63 uM apg2	0.31 uM apg2	0.16 uM apg2
0	175.7	175	175	174.55	172.1	172.8
0.683333	175.85	176.1	171.4	171.25	169.9	169.8
1.36667	174.8	174.55	173.15	170	168.7	169.05
2.05	174.15	173.85	171.7	167.95	166.75	166.2
2.73333	173.15	173.55	169.85	166.65	163.25	162.05
3.41667	172.6	172.85	170.15	164.75	161.3	162.4
4.1	172.55	172.2	168.55	163.65	157.65	158.6
4.78333	171.1	171.75	168	161.75	157.4	156.25
5.46667	169.55	170.8	167.15	161.05	153.45	153.1
6.15	170.05	171.3	165.2	158.65	151.3	150.9
6.83333	168.45	171.35	165.2	157.9	149	148.2
7.51667	166.5	170.65	165.2	155.8	147	144.8
8.2	165.1	170.45	163.75	154.3	143.5	141.55
8.88333	162.05	169.5	162.45	154.15	142.25	138.8
9.56667	161.35	169.3	162.4	151.75	138.4	136.65
10.25	157.7	168.95	161.75	149.2	135.7	133.15
10.9333	156	167.95	160.9	147.6	133.8	130.7
11.6167	153	169	159.2	145.65	131.3	128.4
12.3	151.35	168	157.7	143.9	129.65	125.45
12.9833	148.8	167.9	156.95	142.5	127.45	123.4
13.6667	146.1	168.1	157.05	140.2	124.35	120.65
14.35	144.85	167.25	157.5	138.95	122.45	119.1
15.0333	141.7	167.75	154.85	138.05	120.9	116.4
15.7167	139.6	166	154.85	135.3	119.6	116.2
16.4	136.7	167.55	154.1	134.5	117.15	114
17.0833	135.95	167.35	154.55	132.45	117.25	112.5
17.7667	133	166.35	153.7	131.65	113.1	111.75
18.45	131.45	166.45	152.7	130.6	112.9	108.8
19.1333	127.7	166.2	152.7	127.9	111.2	107.65
19.8167	127.9	165.05	152.2	127.2	111.85	107.55
20.5	125.25	165.45	152.45	127.25	109.65	106.95
21.1833	123.2	164.75	151.65	124	109.5	105.55
21.8667	120.85	165.65	150.4	122.05	107.4	106.15
22.55	122.1	165.1	150.05	121.15	107.35	103.75
23.2333	119.15	164.4	148.05	120.55	107.05	103.85
23.9167	117.85	163.6	147.8	119.2	106.25	103.3
24.6	117.7	163.95	149	119.8	105.95	103.55
25.2833	116.7	165.35	147.35	118	105.55	102.8
25.9667	114.15	163.35	148.95	118.8	104.95	102.25
26.65	112.35	162.9	146.35	117.35	104.35	102.05
27.3333	113.35	163.5	145.8	115.5	104.05	101.4
28.0167	111.5	162.4	145.55	116.55	102.6	100.8
28.7	111	161.6	145.45	115.85	103.55	99.75
29.3833	110	163.3	145.6	115	103.85	100.2
30.0667	108.75	162.95	146.15	114.75	103.1	99.65
30.75	108.25	163.2	143.8	114.8	102.8	100.9
31.4333	107.85	162.65	144.8	113.45	103.5	99.35
32.1167	106.3	162	142.95	114.15	102.75	99.6
32.8	106.55	161.75	142.3	112.2	101.85	100.9
33.4833	106.9	162.45	143.1	111.25	103.15	99.1
34.1667	106.75	162.65	142.8	111.7	100.9	99.05
34.85	104.8	162.4	143.1	109.9	100.95	98.6
35.5333	104	163.1	141.7	110.35	100.45	98.45
36.2167	103.8	161.95	140.35	110.4	100.05	99.95
36.9	103.8	161.35	140.05	109.95	100.9	99.1
37.5833	102.7	160	140.15	110.15	100.65	96.9
38.2667	102.3	161.45	139.75	109.75	100.4	97.85
38.95	102.75	161.3	139.55	108.85	100.65	98.15
39.6333	102.05	160.75	139.55	108.1	99.75	97.6
40.3167	102.25	162	138.05	107.6	99.8	96.55
41	101.1	159.9	138.5	107.3	99.45	96.55
41.6833	101.7	160.8	138.9	106.9	98.75	98.4
42.3667	101.45	161.2	136.6	107.85	98.9	97.65
43.05	101.6	160.45	137.2	106.75	99.75	96.3
43.7333	99.6	159.65	135.8	107.6	98.85	95.95
44.4167	100.15	159.4	136.1	106.3	98.35	97.3
45.1	99.1	159.9	136.55	106.25	97.05	98.55
45.7833	100.45	159.35	135.65	105.65	98.2	97
46.4667	99.5	159.9	137.05	105.3	99.25	96.95
47.15	99.65	158.55	135.7	105.25	98.65	96.15
47.8333	99.95	159.85	134.95	105.7	100.35	97.3
48.5167	99.4	157.7	135.4	106.15	98.2	96.2
49.2	99.3	159.95	135.9	105.1	98.1	97.4
49.8833	98.6	158.25	134.15	105.3	98.8	96.55
50.5667	100.05	158.6	134.5	103.8	97.85	96.8
51.25	98.45	157.15	133.05	104.75	97.95	97.5
51.9333	98.45	157.8	133.8	104.7	98.05	96.85
52.6167	98.45	160.4	133.95	104.2	98.25	95.65
53.3	97.35	158.1	132.75	103.75	98.45	97
53.9833	97.1	157.65	132.15	105.05	98.4	95.85
54.6667	97.35	156.35	133.45	103.15	99.4	95.65
55.35	97.7	157	132.15	103.1	98.5	96.4
56.0333	97.1	156.65	132.8	103.55	97.35	95.9
56.7167	97.85	157	132.15	103.5	97.35	96
57.4	97.7	156.85	131.2	103	97.3	96.15
58.0833	96.55	157.1	132.8	102.65	97.65	97.8
58.7667	97.25	156.15	131.95	102.3	97.25	96.75
59.45	97.1	157.05	129.8	101.6	97.8	95.8
60.1333	96.75	157	131.05	102.15	98.55	95.7
60.8167	97.95	157.05	130.4	102.45	96.8	95.45
61.5	97.65	155.65	130.9	102.65	98.1	95.55
62.1833	97	155.7	130.95	101.55	96.75	95.8
62.8667	97.65	155.8	130.5	102.9	97.85	95.05
63.55	95.95	156.3	130.8	102.4	97.5	96.7
64.2333	97.3	155.8	129.4	101.35	96.2	96.1
64.9167	96.85	156.45	128.5	101.75	98	95.35
65.6	96.65	156.25	129	101.75	95.85	95.7
66.2833	96.45	156.45	128.65	101.6	96.3	95.25
66.9667	96.3	155.7	128.7	101.55	97.3	95.6
67.65	97.05	155.75	127.5	102.05	97.55	94.45
68.3333	95.3	156.3	128.3	102.8	97.8	94.8
69.0167	96.55	155.7	128.55	101.8	97.5	94.95
69.7	96.2	155.35	126.95	101.35	96	95.25
70.3833	96.7	154.35	128.45	102.45	97.2	94.6
71.0667	96.15	154.25	127.3	101.5	96.8	94.3
71.75	96.9	154.35	128.8	102.35	96.4	95.45
72.4333	96.5	153.9	127.4	99.65	97	94.4
73.1167	94.75	153.65	127.8	103.1	98.55	94.15
73.8	96.55	153.6	127.05	102.4	96.05	95.45
74.4833	95.25	154.45	127.75	102.15	96.4	95.85
75.1667	94.85	154.7	126.1	100.95	96.35	93.45
75.85	94.35	154.75	127.2	100.8	96.45	95.45
76.5333	94.55	153.15	127.25	100.55	97.1	95.2
77.2167	95.2	153.55	126.15	101.6	97.65	95
77.9	95.15	152.85	127.8	101.85	95.9	94.75
78.5833	95.3	152.95	126.15	100.4	97.25	95.45
79.2667	94.6	152.9	125.75	100.85	96.8	94.8
79.95	95.15	152.6	126.25	100.3	95.9	94.2
80.6333	93.8	153.15	125.6	100.15	96.95	95.85
81.3167	96.35	153.35	125.3	99.9	95.65	94.8
82	96.25	151.95	126.3	101.5	95.5	93.95
82.6833	95.15	152.6	125.4	100.1	96.75	94.4
83.3667	94.4	152.75	125.4	100.45	95.65	94.6
84.05	94.9	151.6	126.15	100.7	96.45	93.15
84.7333	95.6	151.55	125.6	99.65	95.7	93.3
85.4167	93.95	151.6	126.25	100.75	96.5	94.3
86.1	94.7	151.95	125	100.05	96.2	94.25
86.7833	96	151.45	124.75	100.15	96.3	95.55
87.4667	94.4	151.65	125.8	100.55	95.45	94.55
88.15	94.8	151.15	124	100.05	96.55	94.65
88.8333	96.1	150.75	123.8	99.7	95.65	93.75
89.5167	94.5	151.55	124.1	99.25	95.15	93.3
90.2	94.7	150.95	123.5	99.75	95.7	93.05
90.8833	94.5	151.1	123.65	100.5	94.2	94.5
91.5667	93.15	149.65	124.15	99.55	95.75	93.7
92.25	94.35	150.05	122.65	99.25	96.55	93.75
92.9333	93.95	149.5	123.05	99.8	95.15	93.1
93.6167	95.1	150.6	124.7	99.75	96.35	94.3
94.3	94.4	150.2	124.05	99.85	94.95	93.45
94.9833	94.25	150.6	123.7	99.8	96	94
95.6667	93.75	148.7	123.8	99.9	95.9	95.7
96.35	94.55	149.3	123.25	99.6	95.4	93.3
97.0333	93.05	149.05	122.9	99.8	94.95	95
97.7167	92.9	149.5	123.55	100.1	96.6	94
98.4	92.85	149.15	122.65	100.95	94.55	93.6
99.0833	93.9	148.7	122.8	100.25	96.2	93.7
99.7667	95.35	150.25	122.3	99.15	96.2	93.9
100.45	94.15	147.35	121.95	99.05	96.65	93.4
101.133	94.7	149.6	121.9	98.9	96.35	94.6
101.817	94.1	149.15	122.85	99.6	95.95	93.55
102.5	93.15	147.8	121.15	98.15	95.85	94.1
103.183	94.25	148.1	122.05	97.85	96.15	92.8
103.867	93.4	149	122.25	99.95	95.75	94.4
104.55	93.75	148.7	122.65	99.85	94.9	94.6
105.233	92.55	146.8	121.9	99.85	95	93.85
105.917	94.05	147.2	120.75	99.1	95.65	94.9
106.6	93.55	148.3	121.8	99.95	94.7	92.55
107.283	94.15	147	120.7	100.3	96.85	94.15
107.967	94.7	145.4	121.15	99.6	95.15	93.15
108.65	92.6	146.55	120.9	100.1	95.75	93.85
109.333	93.25	146.05	120.6	98.65	95.6	93.35
110.017	94.05	145.85	121.15	98.9	96.05	94.3
110.7	93.5	145.8	120.75	99.85	96.05	93.75
111.383	93.3	147.1	121.7	99.5	96.1	93.15
112.067	93.7	146.35	119.9	99.9	95	93.75
112.75	91.8	145.8	121.15	99.75	96.95	93.65
113.433	93.1	145.55	120.35	100.05	94.6	94.55
114.117	92.4	144.9	119.7	99	95.6	93.5
114.8	93.7	145.55	119.35	99.55	95.05	93.7
115.483	93.8	145.4	120.3	100.2	95.5	92.8
116.167	93.85	144.6	119.4	98.9	95.05	94.35
116.85	93	145.55	120	100.15	95.95	93.1
117.533	93.2	145.55	119.85	99.2	95	93.75
118.217	92	144.8	119.3	99.4	95.45	93.8
118.9	93.35	144.4	119.7	99.6	94.35	94.4
119.583	94.4	145.6	119.45	98.85	95.35	93.7

## Sheet: Apg2-R3
Time [min]	-apg2	2.5 uM apg2	1.25 µM apg2	0.63 uM apg2	0.31 uM apg2	0.16 uM apg2
0	181.35	180.55	180.65	180.9	179.3	179.95
0.683333	180.05	180.2	179.75	179.25	178.05	179.9
1.36667	180.95	180.75	179.25	180.45	178.4	178.3
2.05	180.45	180.5	179.05	179.05	177.45	177.2
2.73333	180.75	179.95	178.65	177.6	176.85	176.8
3.41667	179.15	178.05	177.1	178.95	174.8	175.25
4.1	180.65	177.75	178.1	177.8	174.85	174.65
4.78333	179.65	178.15	177.7	176.95	172.15	172.5
5.46667	179.7	178.1	175.75	176.4	171.85	169.85
6.15	179.85	178.25	176.6	175.7	169.65	168.1
6.83333	179	178.55	177.05	175.5	167.85	165.8
7.51667	178.6	177.45	175.5	176.35	167.7	164.4
8.2	178.4	177.95	175.55	175.1	163.4	160.4
8.88333	177.55	177.2	173.5	174.35	161.35	156.55
9.56667	176.8	177.9	175.55	173.65	159.65	153.95
10.25	176.05	176.85	174.25	172.9	156.95	150.5
10.9333	175.2	178.05	173.65	171.9	154	148.35
11.6167	173.45	177.45	175.05	171.75	150.7	146.2
12.3	173.2	176.3	174.35	171.2	148.9	142.9
12.9833	171.25	176.6	173.8	169.65	144.75	139.75
13.6667	170.9	174.9	173.3	168.2	142.85	136.4
14.35	167.75	176.35	172.4	166.95	140.15	134.35
15.0333	167.15	175.15	171.9	166.4	139.1	131.35
15.7167	165.15	176.15	170.9	164.95	136	128.65
16.4	162.75	174.8	172.05	163.95	135	128.8
17.0833	161.2	174.5	170.95	162.45	132.7	125.3
17.7667	158	174.3	170.95	160.7	131.25	123.8
18.45	155.6	174.1	169.75	159.85	129.4	122.45
19.1333	153.6	175	170.2	158.35	128.05	120.5
19.8167	151.5	172.2	170.2	155.9	127.6	118.15
20.5	150.1	173	169.6	156.25	123.5	118.35
21.1833	147.25	173.3	169.5	153.85	124.55	117.7
21.8667	145.65	174.05	168.6	152.75	121.65	115.8
22.55	142.8	172.1	168.95	151	121.4	113.9
23.2333	141.35	173.6	168.3	150.55	120.95	114.2
23.9167	140.55	172.95	169.35	148.3	119.9	113.6
24.6	138.85	172.85	169.3	146.75	119.2	111.45
25.2833	135.55	172.65	168.8	146.75	118.8	113.2
25.9667	134.2	173.2	167.85	147.25	117.2	110.35
26.65	133.4	173.1	168.4	145.8	116.1	109.75
27.3333	130.25	172.75	169.1	144.35	116.35	110.35
28.0167	130.35	171.45	166.45	142.7	116.6	109.2
28.7	129.15	172.3	166.9	141.25	115.4	110.75
29.3833	127.1	171.6	165.85	141.6	114.3	108.65
30.0667	125.85	172.6	166.6	141.95	113.65	108.7
30.75	123.85	171.95	165.8	141.05	113.55	107.4
31.4333	123.65	172.15	166.8	139.8	112.85	108.35
32.1167	122.75	172.25	165.05	138.25	112.6	107
32.8	122.2	171.8	166.55	138.35	112.1	106.8
33.4833	121.95	171.55	164.95	136.25	112.4	106.3
34.1667	118.75	172.3	165.45	136.25	111.3	106.2
34.85	120.15	171.35	164.8	136	111.1	105.8
35.5333	118.8	173	165.55	135.3	110.1	105.8
36.2167	117.55	170.65	163.4	134.4	110.45	105.45
36.9	116.25	171.05	162.9	133.1	110.5	105.4
37.5833	116.3	171.4	164.15	133.5	110.85	104.55
38.2667	114.25	171.35	163.3	132.75	110.35	104.8
38.95	114.9	171.35	164.1	131.05	110.45	104.65
39.6333	112.65	172.05	163.05	131	108.3	104.45
40.3167	113.3	171.1	163.6	130.25	109.85	102.7
41	112.85	171.1	161.85	129.5	108.55	104.5
41.6833	111.75	171.25	162.15	129.15	108.8	102.65
42.3667	109.65	169.45	161.75	130.1	108.95	103.75
43.05	110.1	170.35	161.7	129	108.25	103.85
43.7333	110.4	169.75	162.35	127.05	107.4	102.85
44.4167	109.9	170.75	161.7	125.65	108.15	102.25
45.1	108	170.4	160.95	127.05	107.05	104.25
45.7833	109.85	169.95	161.15	127.35	106.55	102.35
46.4667	108.15	170.3	160.8	127.15	106.85	101.85
47.15	109.15	170.1	161.55	125.15	106.15	103
47.8333	108.3	169.9	160.4	125.85	106.65	102.7
48.5167	108.2	169.5	160.9	125.45	108.2	101.2
49.2	106.9	169.4	160.55	124.05	108.1	101.6
49.8833	108	169.45	159.1	123.3	107	101.3
50.5667	106.65	169.1	159.15	124.65	107.85	102.05
51.25	106.9	169	158.65	124.05	107.15	101.3
51.9333	105.9	168.65	157.4	122.55	107.2	103.15
52.6167	106.8	168.2	158.7	122.15	105.95	102.7
53.3	105.6	169.4	158.15	123	105.55	101.1
53.9833	106.65	168.85	158.15	122.9	107.45	102.8
54.6667	105.7	169	158	122.6	106.95	101.75
55.35	106.35	169.1	157.05	120.95	105.55	101.65
56.0333	106.05	168.55	156.65	120.7	106.9	101.7
56.7167	104.45	167.45	157.05	121.85	106.9	101.95
57.4	106.25	168.55	156.45	120.55	105.35	101.4
58.0833	104.7	168.8	156.8	120.45	106.35	101.75
58.7667	105.1	166.95	156.8	120.5	106.3	102
59.45	104.8	168.2	156.55	120.65	105.85	101.95
60.1333	103.75	168.55	156.05	119.1	105.8	101.85
60.8167	105.05	168	156.55	120.2	104.55	100.8
61.5	104.45	167.05	153.9	119.45	105.25	99.45
62.1833	104.85	167.4	154.65	120.6	104.75	101.6
62.8667	103.25	166.9	154.95	118.6	104.5	101.55
63.55	105.05	167.5	155.55	120.35	105.15	100.25
64.2333	103.1	166.45	155.85	118.15	105.3	101.05
64.9167	104.35	166.35	153.3	117.95	104.1	101.4
65.6	103.5	166.45	153.45	117.85	105.55	100.5
66.2833	102.3	167.45	153.5	118.8	104.25	100.3
66.9667	103.1	167.1	153.4	118.15	104.15	102.1
67.65	103.35	167.95	153.1	117.7	104.3	100.3
68.3333	103.2	167.05	152.5	117.85	104.3	100.35
69.0167	103.3	167.3	153.25	117.55	103.95	99.7
69.7	103.15	166.65	153.3	117.65	104.55	99.45
70.3833	103.05	167.25	152.5	118.1	104.75	100.8
71.0667	104.3	165.7	152.8	118.1	104.2	100.25
71.75	103.25	165.2	151.45	117.1	104.65	100.45
72.4333	103.3	166.6	152.55	117.05	104.95	99.7
73.1167	103.25	166.05	150.55	115.6	106.45	100.65
73.8	102.25	166.25	151.25	115.85	104.45	100.25
74.4833	101.95	165.6	151.9	116.45	104.55	99.7
75.1667	102.85	164.6	151.4	117.2	104.75	100.9
75.85	102.3	165.15	150.6	115.75	104.05	101.15
76.5333	101.65	165.5	150.3	116.6	103.05	99.55
77.2167	101.25	164.85	151.2	117.6	102.75	100.3
77.9	102.8	164.55	151	116.6	104.25	99.9
78.5833	101.7	165.2	150.05	115.15	105.55	100.1
79.2667	102	164.25	150.3	116.8	104.6	100.95
79.95	101.15	163.85	150.05	115.75	103.8	100.1
80.6333	101.75	164.45	150.1	116	105.3	100.9
81.3167	102.2	162.75	149.5	115.25	104.9	99.2
82	102.05	165.05	148.25	115.7	104.2	99.7
82.6833	101	163.55	149.1	115.55	103.65	100.45
83.3667	101.5	163.8	149.05	116.25	104.8	99.7
84.05	100.9	164.35	149.75	114.9	103.95	99
84.7333	101.3	164.3	147.25	115.8	104.3	100.6
85.4167	101.1	163.15	148.95	114.75	103.85	100.1
86.1	101.65	162.85	148.95	114.75	103.7	100.55
86.7833	101	163.6	147.65	114.3	104.2	100
87.4667	100.85	162.45	148.45	115.75	104	99.2
88.15	102.2	162.4	147.1	114.5	103.5	100.6
88.8333	102.05	162.3	148.15	115	105.05	98.5
89.5167	100.5	161.9	146.9	114.6	103.25	99.2
90.2	101.55	162.55	147.85	115.1	103.4	99.25
90.8833	100.2	162.7	147.4	114.95	103.95	99.2
91.5667	100.9	161.8	147.3	114.65	104.05	98.45
92.25	102.05	162.25	146.5	114.25	103.5	99.4
92.9333	101.6	162.45	145.8	114.3	104.9	100
93.6167	100.15	163.2	145.65	114.2	103.15	100.05
94.3	101.4	162.05	145.25	114.85	103	99.4
94.9833	101.1	161.85	145.95	113.6	104	99.6
95.6667	101.7	160.95	146.05	114.35	101.8	97.35
96.35	100.75	161.8	146.35	114.6	104.1	97.9
97.0333	101.7	160.65	144.9	112.85	103	98.05
97.7167	101.4	161.15	146.35	113.15	103.25	99.15
98.4	102.15	159.5	144.95	114.05	104.25	100.35
99.0833	101.55	161.15	144.85	112.75	102.95	97.9
99.7667	100	160.9	144.65	113.45	104.25	99.6
100.45	100.65	160.4	145.05	114.2	103.35	100
101.133	100.5	160.95	144.95	113.55	103.75	98.95
101.817	100.7	159.65	143.8	112.55	103.2	99.6
102.5	100	161.6	144.5	115.5	103.9	98.1
103.183	99.8	161.3	142.8	114.25	102.3	100.55
103.867	100.15	159.8	144.35	114.7	102.1	99.5
104.55	99.65	159.95	143.75	114.2	104.1	99.45
105.233	100.45	160.55	143.75	113.95	101.75	98.9
105.917	100.7	159.05	143.6	112.2	104.2	100.65
106.6	100.25	160.05	143.25	113.6	103.1	98.55
107.283	101.55	160	143.65	112.45	102.85	100
107.967	101.35	159.7	142.95	113.15	103.65	98.2
108.65	100.3	157.9	143.3	113.2	104.1	98.2
109.333	100.4	159.6	142.15	113.2	100.95	99.7
110.017	99.7	160.15	143.4	112.5	103.4	98.25
110.7	101.9	158.3	141.85	112.9	102.7	99.55
111.383	100.45	158.15	142.35	114.1	103.2	98.85
112.067	100.35	158.75	142.25	112.05	103.8	99.1
112.75	100.75	158.95	142.4	114.35	103.95	99.35
113.433	99.6	158.65	141.85	112.85	102.5	98.35
114.117	100.35	157.95	141.75	112.85	103.45	99.15
114.8	101.15	157.65	141.1	113.8	104.55	98.3
115.483	100.95	158.8	141.1	113.05	102.9	99.55
116.167	100.2	157.3	142.45	113.3	103.05	100.15
116.85	99.7	157.4	142.8	114.15	102.85	99.55
117.533	100.75	157.35	140.6	112.1	103.5	97.8
118.217	100.35	158.15	142.3	114.95	103.6	98.65
118.9	99.75	157.7	139.65	112.95	103	98.65
119.583	99.9	157.9	141.35	113.25	102.85	98.65
