# Supplementary material for: Feedback regulation of heat shock factor 1 (Hsf1) activity by Hsp70‐mediated trimer unzipping and dissociation from DNA
Source: EMBO J. 2020 Jun 3;39(14):e104096. doi: 10.15252/embj.2019104096 (PMC7360973; doi:10.15252/embj.2019104096)
Supplement: Supplementary file 6 — Source Data for Figure 2 [file EMBJ-39-e104096-s004.zip › EMBOJ-2019-104096R_Figure 2_SourceData/EMBOJ-2019-104096__SourceDataForFig2C.xlsx]

## Sheet: Sheet1
Time [min]	HSEs			no HSEs
0	100	100	100	100	100	100
10	88.5659	62.9176	57.385	63.7249	78.0502	55.1496
20	43.7798	38.5339	36.474	47.7899	50.6378	35.4132
30	26.1883	34.4435	21.4406	37.5682	29.8268	26.7565
40	19.5531	27.9496	14.9252	34.1611	27.7118	16.7835
50	18.9605	35.1207	23.3153	25.6351	26.3639	18.1132
60	15.2011	25.7531	14.1507	23.407	22.8864	18.1833
70	13.6186	23.8493	9.4981	22.367	26.145	18.9887
80	17.2535	23.2942	10.4387	22.1476	21.3878	18.2437
