# Supplementary material for: Feedback regulation of heat shock factor 1 (Hsf1) activity by Hsp70‐mediated trimer unzipping and dissociation from DNA
Source: EMBO J. 2020 Jun 3;39(14):e104096. doi: 10.15252/embj.2019104096 (PMC7360973; doi:10.15252/embj.2019104096)
Supplement: Supplementary file 7 — Source Data for Figure 4 [file EMBJ-39-e104096-s005.zip]

Archive with 9 entries (6 files):
- EMBOJ-2019-104096R_Figure 4_SourceData/
- EMBOJ-2019-104096R_Figure 4_SourceData/EMBOJ-2019-104096__SourceDataForFig4B.xlsx
- __MACOSX/
- __MACOSX/EMBOJ-2019-104096R_Figure 4_SourceData/
- __MACOSX/EMBOJ-2019-104096R_Figure 4_SourceData/._EMBOJ-2019-104096__SourceDataForFig4B.xlsx
- EMBOJ-2019-104096R_Figure 4_SourceData/EMBOJ-2019-104096__SourceDataForFig4C.xlsx
- __MACOSX/EMBOJ-2019-104096R_Figure 4_SourceData/._EMBOJ-2019-104096__SourceDataForFig4C.xlsx
- EMBOJ-2019-104096R_Figure 4_SourceData/EMBOJ-2019-104096__SourceDataForFig4D.xlsx
- __MACOSX/EMBOJ-2019-104096R_Figure 4_SourceData/._EMBOJ-2019-104096__SourceDataForFig4D.xlsx
