# Supplementary material for: Feedback regulation of heat shock factor 1 (Hsf1) activity by Hsp70‐mediated trimer unzipping and dissociation from DNA
Source: EMBO J. 2020 Jun 3;39(14):e104096. doi: 10.15252/embj.2019104096 (PMC7360973; doi:10.15252/embj.2019104096)
Supplement: Supplementary file 7 — Source Data for Figure 4 [file EMBJ-39-e104096-s005.zip › EMBOJ-2019-104096R_Figure 4_SourceData/EMBOJ-2019-104096__SourceDataForFig4B.xlsx]

## Sheet: Sheet1
Repeat 1
concentration [uM]	1	2	3	4	5	6	7	8	HSF1-P223-H235C	1	hHSF1-N74-Q86-C
60	98.88	103.22	101.26	105.825	105.24	112.38	163.82	133.12	104.36	2	hHSF1-N200-K208-C
30	97.2	100.92	99.52	102.375	104.18	109.44	157.36	127.7	101.44	3	hHSF1-N200-K208-C_SSS
15	95.74	100.08	98.92	100.075	102.6	107.96	149.4	124.14	100.46	4	hHSF1-G204-N214-C
7.5	95.4	98.54	97.92	98.825	102.9	106.5	143.2	119.44	99.28	5	hHSF1-G204-N214-C_SSS
3.75	95.14	98.28	97.44	97	101.78	104.82	134.8	115.82	98.24	6	hHSF1-A343-R352-C
1.88	94.6	98	97.12	95.925	101.14	104.5	125.32	113.22	98.84	7	hHSF1-S461-Q471-C
0.94	94.8	97.4	97.14	95.5	101.1	104.28	119.24	111.26	98.4	8	hHSF1-Y468-S480-C
0.47	94.72	97.28	96.98	95.875	101.3	104.7	114.92	112.08	97.86
0.23	94.9	96.88	97.36	94.675	101.02	104	113.84	110.78	97.4
0.12	94.66	97.16	97.12	95	100.88	103.5	112.66	110.18	97.72
0	95.12	97.3	96.74	95.1	101.56	104.04	112.24	110.16	97.52
Repeat 2
concentration [uM]	1	2	3	4	5	6	7	8	HSF1-P223-H235C
60	101.5	105.4	103.22	107.38	107.68	115.66	161.1	134	103.6
30	100.56	104.08	100.56	105.3	105.36	112.38	155.7	129.26	101.2
15	100.08	102.06	100.3	101.86	105.32	110.66	149.32	125.48	99.34
7.5	99.7	100.52	99.28	100.56	104.12	108.62	142.44	121.04	97.88
3.75	98.9	101.32	98.84	98.98	103.36	109.1	133.26	118.92	97
1.88	98.94	100.54	99.06	98.34	102.98	108.1	126.08	116.44	97.12
0.94	98.96	100.06	98.66	98.62	102.84	107.08	120.84	116.06	96.52
0.47	98.68	100.1	98.92	96.62	102.9	107.54	118.38	114.64	96.6
0.23	99.22	100.16	99.44	97.28	102.36	107.34	116.84	113.78	96.68
0.12	98.94	99.9	99.06	97.68	102.44	107.9	116.34	113.84	95.9
0	98.98	100.26	99.22	96.98	102.2	107.1	115.8	113.52	95.38
Repeat 3
concentration [uM]	1	2	3	4	5	6	7	8	HSF1-P223-H235C
60	98.34	105.68	104.3	109.82	107.46	111.74	159.46	131.1	102.18
30	98.1	104.24	102.08	108	106.04	108.82	153.4	126.32	100.12
15	96.08	103.14	100.98	105.1	105.6	107.56	148.22	121.9	98.08
7.5	96.66	101.22	99.88	103.04	105.26	105.86	141.1	118.06	97.94
3.75	95.28	100.9	100.16	101.5	103.9	104.94	130.68	114.02	96.88
1.88	95.48	99.56	100.2	99.52	102.9	104.24	122.88	112.9	95.66
0.94	95.1	99.98	99.46	98.92	102.94	103.32	117.58	111.16	95.98
0.47	95.42	99.96	100.04	98.9	103.58	103.32	114.58	110.64	96.36
0.23	94.7	99.66	99.94	98.88	103.26	103.88	112.42	109.92	95.88
0.12	94.88	99.88	99.12	98.9	103.8	103.46	112.32	110.36	95.6
0	94.16	99.8	99.84	98.64	103.46	102.58	112.16	110.72	95.08
