# Supplementary material for: Feedback regulation of heat shock factor 1 (Hsf1) activity by Hsp70‐mediated trimer unzipping and dissociation from DNA
Source: EMBO J. 2020 Jun 3;39(14):e104096. doi: 10.15252/embj.2019104096 (PMC7360973; doi:10.15252/embj.2019104096)
Supplement: Supplementary file 7 — Source Data for Figure 4 [file EMBJ-39-e104096-s005.zip › EMBOJ-2019-104096R_Figure 4_SourceData/EMBOJ-2019-104096__SourceDataForFig4C.xlsx]

## Sheet: R1
	+Hsf1(1-408) (∆TAD)					no Hsf1
Time [min]	ATP/MgCl2	ATP/MgCl2+Hsc70	ATP/MgCl2+Hdj1	Hsc70+Hdj1	ATP/MgCl2+Hsc70+Hdj1	ATP/MgCl2	ATP/MgCl2+Hsc70	ATP/MgCl2+Hdj1	Hsc70+Hdj1	ATP/MgCl2+Hsc70+Hdj1
0	144.3	149.2	150	149.3	151.35	103.2	102.2	102.3	99.9	102.3
0.333333	144.4	150.2	150.7	149	150.9	103.8	102.9	102.9	100.7	104.4
0.666667	145.4	148.9	150.3	149.3	151.05	100.3	100.4	103	100	101.8
1	143	148	150.7	150.1	152.35	101.8	103.7	103.4	101.7	101.3
1.33333	143.5	148.4	150	150.7	151.5	100.9	102.9	102.6	99.1	103.2
1.66667	143.2	150.9	149.3	148.5	151.3	100.5	102.2	102.3	98.9	102.9
2	143.6	150.2	148.8	146.6	149.95	100.5	101.7	101.4	98.4	102.8
2.33333	142.1	149.7	149.4	148.7	150	99.3	102.1	100.9	98.4	101.7
2.66667	143.1	147.9	150.4	147.9	149.85	100.4	100.1	100.6	98.9	101.3
3	139.8	149.8	149.7	147.4	151.45	101.5	100.9	102	100	99.8
3.33333	142.5	148.1	151.3	148.4	150.3	99.9	100.1	100.8	99	101.5
3.66667	141.7	149.2	148.8	148.4	150.15	101.7	100.3	101.9	99.7	102.1
4	142.3	148.9	149.8	147.4	150.8	100	100.5	102.2	98.6	99.8
4.33333	141.1	147.2	150.3	148.7	150.8	99.7	100.4	100.8	97.9	101.7
4.66667	141.9	148.6	151.3	146.8	150.55	100.5	100.4	102	96.6	99.9
5	142.2	150.3	149.1	147.2	149.75	100.2	98.9	103	98.7	103.4
5.33333	139.5	148.5	150.2	148	150.3	100.3	100.1	101.2	96.1	102.1
5.66667	140.8	149.2	149.2	146.2	149.9	100.8	99.5	101.5	99.8	101.9
6	138.5	148.3	149.1	147.6	149.15	99.5	98.5	102.6	100.2	101.4
6.33333	141.1	148.6	148.2	146.3	149.55	100.9	101.4	101	99.2	100.8
6.66667	139.3	149.9	150.9	147.8	148.95	98.9	101.5	100.6	98.5	100.9
7	139.7	148.2	149.7	147.8	150	99.6	100.6	100	97.2	101.9
7.33333	138.8	147.7	150.5	146.9	150.5	101.8	99.7	101.1	97.8	101.1
7.66667	140.5	150	148.8	147.7	148.7	100.1	101	101.2	97.7	102.1
8	139.4	149.6	150.1	147.2	149.95	99.8	100.7	101.5	99.5	100.7
8.33333	138.5	149.8	149.5	146.4	148.25	99.1	99.1	101.9	96	99.6
8.66667	138.9	149.5	149.1	144.4	148.45	99.7	99.9	99.8	97.4	99.5
9	138	148.8	149.7	147.8	148.8	101.5	98.8	99.7	97.7	100.5
9.33333	139.1	149	149.2	147.8	148.9	98.3	98.8	101.6	98.1	102.8
9.66667	138.5	148.8	149.1	145.6	147.15	99	100.2	100.5	98.5	100.7
10	140	148.6	149.9	147.2	148.35	99.6	100.2	99.5	98.5	100.4
10.3333	138.3	150.3	149	145.2	147.35	98.8	100.3	101.7	97.1	101.4
10.6667	137.4	147.2	151	145.4	146.6	98.5	99.8	100.8	97	101.9
11	138.2	148.8	149.8	147.4	147.5	99.3	99.6	101.3	96.8	100.5
11.3333	138.4	149.1	149.4	146.6	147	98.9	100.8	102.5	97.6	99.2
11.6667	138.8	147.8	150.3	147.2	148	100.2	99.4	100.9	97.8	101.4
12	138.4	149.6	150.6	146.4	146	100.5	99.1	101.9	98.6	100.9
12.3333	137.6	149.1	150.2	146.7	147.1	99.9	99.4	99.9	94.8	101.3
12.6667	138.4	148.7	149	144.5	145.45	100.9	98.4	101.6	98.1	102.1
13	138.7	148.1	148.8	148	144.1	100.7	99.5	100.2	98.8	100.4
13.3333	138	148.3	149.1	146.8	142.9	99.5	100.1	100.9	97.6	100.6
13.6667	138.5	149	147.6	147.8	143.35	100.4	99.2	101.2	96.5	98.9
14	135.6	148	149.8	145.7	143.2	98.6	99.7	101.2	98.2	100.3
14.3333	136.8	147	148	145.8	142.6	99.4	100.5	100.1	98	98.6
14.6667	138.4	150	146.4	146.8	141.1	98.7	97.9	101.2	97.3	99.3
15	140.7	147.6	149.3	146.5	140.55	97.8	100	101.5	96.9	99.3
15.3333	138.4	147.3	148.9	144.9	138.95	98.9	99	100.9	98.4	99.2
15.6667	138.4	146.9	149.3	146.6	138.25	98.4	99.5	99.5	96	99.6
16	138.1	148.1	148	146	137.15	97.5	98.7	98.4	96.7	100.6
16.3333	137.4	146.7	148.5	146.6	137.2	98.4	98.4	102.7	96.3	101.2
16.6667	137.5	150.4	148.2	145.7	136.1	98	98.6	98.9	98	99.7
17	139.5	148	148	147.1	134.2	99.6	98.8	101	95.8	99.3
17.3333	138.6	146.6	147.5	147.8	132.6	96.6	100.2	100.7	97.6	97.7
17.6667	138.4	148.7	146.9	147	133.5	99.6	98.1	100.9	97.2	98.4
18	137.3	148.7	147.9	146.7	132.1	98.9	97.4	99.8	97.1	98.5
18.3333	136.8	147	147.5	145.7	130.7	98.3	98.3	101.3	97.2	100.3
18.6667	135.6	148.9	146.9	147.4	130.1	95.8	98.8	101.5	96.7	98.3
19	137.6	147.8	147.9	147.1	129.15	98.1	98.9	99.8	96.6	99
19.3333	138.1	147.5	147	145.5	126.65	98.3	99.9	101.1	96.8	99.1
19.6667	135.5	149.7	149.7	144.6	126.55	99.2	100.1	100.7	95.5	99.1
20	137.4	147.8	146	145.8	125.2	99.2	99.3	99.9	95.8	99
20.3333	137.5	146.2	146.8	146	123.7	98.5	98.8	100.2	97.3	98.9
20.6667	135.9	148.7	146.6	146.3	122.8	97.9	98.8	101.5	97	98.8
21	136	147.3	145.7	146.4	120.95	98.9	98.2	100.2	96.1	98.6
21.3333	136.8	146.5	147	147.6	120.2	98.5	99.3	99.3	97.4	99.6
21.6667	138.5	148.2	145.3	146	119.9	97.3	98.2	100.4	97.4	97.7
22	136.3	148.5	146.2	147.5	118.95	98.3	99.6	101.1	98.6	98.8
22.3333	136.5	147.4	144.6	143.6	118.3	98.4	97.9	98.7	96.2	99.6
22.6667	136.9	146.7	144.3	144.7	116.5	98.2	100.1	100.2	96.6	97.6
23	138	145.7	143.3	145.6	117.65	99.6	97.8	99.8	96.1	97.7
23.3333	139.3	145.1	145.8	145.4	116.9	97.7	97.5	101.4	97.6	100.3
23.6667	137.3	146	144.4	145.4	115.6	99	97.4	100.7	97.1	99.2
24	137.3	145.4	144.6	146.6	113.7	100	97.3	98.7	94.5	99.3
24.3333	137.1	145.2	143.4	145.8	112.85	98.7	98.4	99.9	98.4	97.4
24.6667	137.7	145.6	144.1	145.3	112.95	99.7	98.1	98.7	95.8	98.8
25	136.6	145.9	144.5	145	113.55	98.1	97.5	100.5	97.9	97.5
25.3333	135.3	146.2	145.5	145.3	111.95	99.2	100.1	99.7	95.4	99.2
25.6667	136.3	146.1	144.3	146.8	110.7	98.8	97.8	100	97.4	99.7
26	136.3	144.6	143	145.7	110.65	98.2	97.7	99.6	98	97.2
26.3333	135.1	144.5	143.7	145.8	110.75	100.3	97.4	101.2	95.6	99.6
26.6667	137.3	146.6	144.6	146.9	111.55	99.4	98.2	99.7	97.2	99.1
27	136.7	142.5	144	143.3	110.95	98.6	97.5	100.2	97.9	98.7
27.3333	135.9	142.5	144.4	146.4	109	96.9	100.6	101.1	99.2	99.3
27.6667	137	143	144	147.1	108.65	98.5	97.9	100.3	97	98
28	135	145	144.3	144.7	109.2	98.6	97.9	99.6	97.5	98.7
28.3333	135.6	143	142.3	145.2	108.15	99.7	99.2	101.5	97	99.1
28.6667	137.1	143.2	143.9	147.1	107.55	97.9	100	99.8	97.2	98.5
29	137.8	143.4	145.2	146	108.95	98.2	98.7	98.1	97.4	98.5
29.3333	135.1	141.9	145.6	144.5	107.7	97.5	99.5	99.7	96.6	98.6
29.6667	137.6	142.9	143.3	145.8	107.6	98.1	97.8	99.2	97.5	96.9
30	134.9	142.3	145.2	144.5	106.8	97.3	96.2	99.9	97.6	97.6
30.3333	136.1	143.6	143.5	145	106.05	97.4	99.1	98.5	97.9	98.5
30.6667	137.3	142.8	144.4	144.5	107.05	98.9	99.6	99.9	98	98.6
31	134.7	141.9	142.8	146.6	107.35	97.7	98.6	100.6	95.5	98.5
31.3333	137.1	142.4	146	146.5	107.35	97.5	98	99.9	96	97
31.6667	135	143.2	144.5	145.9	106.25	98.3	99.1	99.4	97.7	97.1
32	135.7	142.6	145.8	144.6	106.6	96.6	96.8	100.8	98.2	96.8
32.3333	135.4	141.8	144.6	144.5	106.4	97.9	99.6	99.2	97.2	98.8
32.6667	137.2	143	145.8	146	106.6	99.4	98.5	99.5	97.3	98.4
33	135.2	142.9	145.4	145.4	105.75	99.6	97.9	101.7	97.4	98
33.3333	134.3	140.5	145.5	146.3	105.55	99.5	96.5	99	96.3	95.4
33.6667	135.9	142.1	145.9	146.4	104.75	96.9	100.5	99.8	96.1	99.4
34	134.9	143.8	146.7	144.1	105.15	100.2	97.4	102.2	95.9	98.8
34.3333	135.3	142.8	145.4	146.3	105	101.5	98.5	100.7	96.2	97.9
34.6667	134.4	143.5	145.4	146.7	105.25	99.9	100.2	101.9	97.1	98.7
35	135.8	141.9	146.4	144.4	104.7	100.2	99	101	96.7	97
35.3333	134.9	141.4	145.8	146	103.2	98.7	98.9	99.8	96.7	99.1
35.6667	136.9	141.3	144.9	146.2	103.55	98.3	98.1	100.8	98.2	97.3
36	137.4	143.4	146.5	144.8	103.9	98.5	99.1	99.9	97.7	98.1
36.3333	136.6	142.1	145.2	145.5	103.9	99.1	97.5	100.8	98.2	96.9
36.6667	135.6	142.6	146.3	145.1	104.6	101.6	96.9	100	96.1	100.3
37	136.7	142.4	146	144.7	103.1	99.5	99.1	101.7	96.6	97.1
37.3333	135.5	142.1	144.5	146.2	104.5	97.5	97.5	100.8	97.4	98.2
37.6667	136.9	143.7	145.7	146.4	103.5	99.7	97.5	100.3	97.4	97.3
38	134.9	140.9	146.7	146.1	103.8	97.7	97.8	99.8	97.9	98.1
38.3333	136.5	144.9	144.7	144.9	103.3	98.8	98	98.3	95.4	97.6
38.6667	135.4	143	146.3	144.9	103.35	98.7	97.8	99.2	97.8	97.4
39	134.2	141.9	145.7	146.8	103.35	99	97.3	100.2	97.8	97.8
39.3333	134.5	142.4	146.1	144.8	102.75	99.2	97	99	99.6	97.6
39.6667	133.2	142.4	145.6	146	102.5	99.6	98.6	98.3	98.2	96.7
40	134.4	142.2	144.9	144.2	102.55	98.3	97.7	100.2	96.5	98.2
40.3333	133.5	144.2	143.8	146	103.2	98.7	98.9	100.5	97.2	100.2
40.6667	134.6	143.7	145.5	145.2	102.9	99	97.7	99.7	96.3	99.4
41	135.4	142.4	143.5	144.2	103.15	100.2	98.4	102	98.1	98.5
41.3333	135.3	144.1	146.3	145	101.85	97.8	98.7	100.2	97.5	99
41.6667	135.8	142.1	144.7	145.2	100.25	99.2	98.1	97.9	98	99.2
42	134.9	142.4	145.9	147.1	102.6	97.7	96.7	99.3	97.7	99.1
42.3333	134.1	143.6	145.4	144.8	102.4	97.4	97.1	99.7	98.9	98.5
42.6667	135.2	143.5	144.6	145.8	102.15	98.6	98.1	102.3	98	98.7
43	134.7	142.8	145.1	146.5	102.45	98.1	97.6	100.1	98	98
43.3333	133.7	142.2	144.3	144.4	102	98.4	96.9	99.5	97.7	99
43.6667	133.8	142.8	143.9	145.9	103.1	99.8	99.2	97.8	97.8	98
44	134.5	140.1	144.4	146.2	103.25	98.7	98.8	98.4	97.1	99.4
44.3333	135.3	143.2	144.6	147.3	100.55	100.2	97.5	100.3	97.2	98.8
44.6667	135.3	141.5	142.8	146.7	100.9	97.6	97.8	100.3	98.3	97.9
45	135.9	141.3	144.8	144.4	102.25	99.2	98.2	100.7	98.1	97
45.3333	135.3	141.9	144.9	145	101.9	100.2	97.4	98.8	97.1	97.7
45.6667	133.9	142.8	144.3	143.2	102.55	98.6	97.4	98.5	96	97.6
46	134.2	141.4	143.7	145.5	102.35	99.9	99.3	99.5	99	97.2
46.3333	133.1	142.2	145.1	143.2	101.65	99.7	96.9	99.4	94.4	96.5
46.6667	134.3	142.1	144.2	146.4	100.7	98.3	99.8	101	97.3	98.1
47	134.6	141.4	144.9	145.7	101.5	98.2	97.4	99.5	97	97.2
47.3333	136.3	142.2	142.4	145.1	101	99.1	97.8	101	97.3	97.3
47.6667	134.2	142.3	143.5	145.6	100.75	98.8	98.2	99.7	97.7	97.7
48	136.3	142.3	145.1	144.6	102.05	98.5	98.6	99.9	96.6	98
48.3333	133.4	141.3	144.9	144.4	102	99.4	97.1	100	96.6	98.7
48.6667	134.9	141.8	143.6	143	102.1	99.3	97.3	100.8	95.9	97
49	134.1	141.6	143.9	144.5	99.55	99.4	99.5	98	97.2	96.9
49.3333	134.2	143.2	144.6	143.5	101.4	97.6	97.7	98.7	98.3	98.9
49.6667	134.7	140.6	143.2	144.6	100.1	98.7	97.9	100.7	96.5	97.5
50	133.7	141.9	143.5	144.5	101.4	98.5	97.2	99	97.8	98.4
50.3333	133.6	141.1	145.5	146.2	101.05	99.9	97.4	99.1	98.3	96.9
50.6667	132	139.8	143.9	145.2	101.65	100.1	98	101.5	97.1	98
51	133.1	141.9	145.6	144.9	101.35	98.9	99.4	98.7	97.3	98.2
51.3333	134	142.6	143.9	145.5	100.65	100.5	99.5	100.7	98.6	96.6
51.6667	134.1	141.5	144.7	144.5	100.3	100	100.1	100.8	97.3	96.7
52	133	140.5	142.3	145.5	101.9	97.1	97.8	100.7	97.1	97.5
52.3333	131.5	141.5	142.2	144.6	100.7	98.3	98.3	100.4	95	98.1
52.6667	133.2	140.1	145.4	143.9	101.1	99.4	98.4	102.5	97.7	97.7
53	134.7	142.6	142	145.5	100.6	100.2	97	100.5	95.8	96.9
53.3333	132.2	141	143.6	143.6	99.65	101.1	96.8	99.6	95.9	99.2
53.6667	132.3	140.8	144.7	145.7	100.75	98.5	99	101	97.3	98.3
54	133.3	143.3	143.4	144.8	100.6	98.3	98.7	99.5	99	98.8
54.3333	133.4	140	142.4	145.7	101.35	98.9	96.7	102.2	98.9	97.1
54.6667	135.7	142.1	143.5	145.5	102.35	100.8	98.1	100.8	96.2	99.6
55	132.6	140.3	144	144.9	100.95	100.5	97.1	99.6	98.2	98.2
55.3333	133.4	140.9	143.6	143.1	101.15	100.8	97.9	100.2	96.4	98
55.6667	132.7	141.2	142.4	143.6	100.8	97.4	97.6	102.1	97.3	99.7
56	133.8	139.3	142.8	145.4	100.95	99.1	98.3	99.8	97	96.9
56.3333	132.9	142.4	146.7	144.6	100.4	99.1	97.7	100.2	99.6	96.7
56.6667	132.7	140.9	144.4	145.2	100.25	98.5	96.6	100.4	97.5	98.3
57	132.8	141.8	144.2	143.7	100.1	100	97.5	100.6	99.8	96.5
57.3333	133.6	142.7	142.3	143.6	100.3	99.8	99.3	100.1	95.5	98.4
57.6667	132.1	141.7	141.9	144.1	100.05	99.4	97.7	98.9	97.7	99.3
58	134.2	140.4	141.5	144.1	100.8	99.9	98.5	100.9	98.9	97.9
58.3333	133.1	140.2	143.7	142.9	100	99.7	98.4	99.4	96.6	98.8
58.6667	132.8	141.3	142	144.6	100.05	99.1	97.5	101.1	99.9	97.8
59	132.5	141.3	143.8	145.3	99.5	99.5	99.4	100.2	97.4	97.5
59.3333	133.3	138.5	143.2	144	99.5	98.5	99	100.8	98.4	96.6
59.6667	134.4	140.4	143.1	144.4	100.35	98.5	99.9	99.4	96.9	97.7
60	133.5	140.1	141.8	144.6	99.6	98.4	99.2	99.6	98.2	96.6
60.3333	134.2	140.3	142.7	143.9	99.2	100.1	97.8	99	97.2	98.3
60.6667	132.7	138.2	141.8	144.5	99.95	98.9	97.4	99.1	98.1	96.6
61	131	142.5	143.1	142.6	100.7	98.5	98.3	100.7	98	97.4
61.3333	131.3	138.6	144.1	144.2	99.95	100.2	97.6	100.9	97.1	98
61.6667	133.2	139.1	142.7	145.2	99.5	99.6	100.1	98.6	98	97.5
62	132.2	139.6	144.1	143.8	99.45	100	99.1	100.9	98.6	97.5
62.3333	132.6	139.5	142.9	143.8	100.6	97.8	98.1	99	98.9	97.4
62.6667	134.4	140.2	143.3	144	100.45	97.9	97.7	100.6	97.3	98.3
63	131.9	139.9	144.4	143.9	99.8	99.2	97.5	99.6	97.4	98.2
63.3333	132.7	140.5	142.5	145.1	100.05	98.7	99.8	99.2	97.4	97.3
63.6667	132.1	140.4	143.5	143.9	99.65	98.2	97.4	100.7	98.4	98.1
64	131.9	140.2	141.4	144.4	99.75	99.9	98.2	100.3	97.2	97.8
64.3333	132.3	139.9	141.8	145.8	99.45	99	97.9	100.1	97.8	97.6
64.6667	133	140.8	141.9	145.2	100.25	99.8	97	100	97.2	97.5
65	133.2	140.4	143.1	144.6	99.3	100.5	99.1	101.1	98.8	97.9
65.3333	130.9	140.5	141	144.2	100.6	100.6	99.1	100.7	98.5	98.1
65.6667	131.5	140.2	141	143.2	99.05	99.4	96.6	99.8	97.7	97.8
66	131.8	139.9	143.2	143.3	100.15	98.6	99.6	100.3	98.6	97.9
66.3333	132.8	140.2	142	144.2	100.05	101.5	97.6	100.3	97.7	98.3
66.6667	131	139.7	142.1	143.4	98.4	99.2	98.2	100.3	96.9	97.8
67	131.5	140.3	143.2	144.3	99.65	98.6	97.7	101.5	97.8	97.5
67.3333	132.9	138.5	143	144.7	100	100.5	98.1	101.4	99	96.7
67.6667	130.2	139.8	141.2	143.2	99.6	99.3	97.8	98.2	97.6	97.6
68	129.6	138.5	143	142.9	98.95	98.9	97.3	100.4	98.7	97.9
68.3333	133.5	139.2	143	143.9	100.45	98.5	95.7	100.2	97	96.7
68.6667	132.1	138.2	143.3	145	99.95	98.1	97.6	99.8	96	99.1
69	131.9	139.2	141.9	145.4	98.85	101.2	97.2	100.2	98.2	98
69.3333	132.3	138.9	143.1	145.6	99.45	100	100.3	100	98	98.3
69.6667	132.9	138.8	142.2	143.7	99.2	99.8	99.6	100	97	97.5
70	132.6	138.9	141.7	142.6	99.9	99.2	97.6	100.8	96.5	97.2
70.3333	131.2	139	141.1	143.9	100.35	98.2	97.9	101.5	97	97.7
70.6667	132.3	138.6	142.9	145.1	99.1	98.6	98.4	99.3	97.1	97.1
71	133.8	140.8	142	143.8	99.85	98.8	96.4	99.7	97.9	97.3
71.3333	130.9	138.5	141.1	144	98.4	99.5	97.5	99.6	97.3	97.2
71.6667	131.2	138.7	141.5	145.1	98.9	101.5	97.8	100.3	96.7	99.8
72	131.2	138.9	141.7	143.2	98.7	102	98.6	99.4	98.4	97.8
72.3333	130.7	140.4	142.3	143.6	100.35	100.3	98.4	101.6	97.6	97.6
72.6667	134.1	138.4	142.8	144.7	99.3	100.4	98.5	98.6	97.1	98.9
73	132.2	137.1	143.6	146.4	99.15	98.1	97.3	100.1	96.8	97.2
73.3333	132.2	139.5	143.3	143.1	98.4	99.1	97.7	100.1	97.4	99.5
73.6667	133.8	137.2	140.6	142.2	98.65	98.4	99.4	101.9	98.8	98.9
74	132	140	142	144.4	98.95	97.8	100	100.9	99.8	98.7
74.3333	131.8	136.7	142.6	144.5	98.7	99.3	97.9	100.2	98	97.9
74.6667	131.6	138.7	143.2	144.1	99.55	99.1	98	101.8	98.6	98.1
75	130.6	138.8	143.1	143.5	98.8	100.1	96.7	99	95.7	97.5
75.3333	131.8	138.2	141.3	143.5	98.6	99.9	99	98.8	98.7	97.3
75.6667	131.9	138.8	141.5	143.2	99.75	99.9	98.5	100.5	96	99.2
76	132.1	139.9	140.1	143.6	99.55	99.7	98.3	101.4	98.3	97.1
76.3333	133	137.1	141.9	143.2	97.65	100.3	98	101	99	97.2
76.6667	130.9	138.4	141	143.6	99.7	100.1	98.8	99.7	99.9	96.7
77	130.3	138.2	141.1	143.8	99.2	98.7	97.2	100.4	97.3	96.9
77.3333	130.7	137.4	139.5	144.1	98.5	100.8	99	100.3	99.6	99
77.6667	132.2	137.8	140.7	143.8	99.05	100.9	98.6	101	95.7	98.2
78	131.2	138.6	140.5	142.7	99.15	100	98.9	101.5	98.5	97.1
78.3333	131.1	138.7	140.9	144.9	99.5	99.6	99.1	101.2	97.9	100.2
78.6667	131.2	138.3	141	143.6	98.65	100.6	99.1	99	99.5	97.4
79	131.9	137.7	140.4	143.8	98.7	100.6	99.6	100.9	98.3	98
79.3333	131.1	137.7	140.4	146.2	99	98.8	98.8	100.1	98.3	97.2
79.6667	131	136.6	141.7	144	98.5	101.2	97.6	99.1	98.1	98
80	129.9	138.2	141.9	144.6	99.55	99.6	98	101	98.4	98
80.3333	130.8	136.3	141.2	145.5	98.55	99.8	98.1	100.8	97.9	97.8
80.6667	129.6	137.9	139.5	142.5	98.6	100.3	99.5	99.9	97.5	98.2
81	129	138	141.8	144.6	100.9	100.5	98	100.8	97.6	96.2
81.3333	131.4	139.6	140.2	143.8	99.45	101.1	98.9	99.1	98.2	98.2
81.6667	130.5	137.1	141.4	141.5	99.85	100	96.8	99.8	98.8	98.3
82	129.9	135.8	140.9	143.6	99.65	99.6	98.2	100.5	96.1	98.6
82.3333	131.8	135.5	142	142.8	98.1	100	97.9	100.2	98.4	96.1
82.6667	130.7	139.2	140.4	143.5	98.9	97.9	98.1	99.3	97.7	98
83	130.6	138	140.8	145.3	98.45	100.9	97.1	100.3	97.9	98.9
83.3333	132.3	137.5	139.8	143.4	99.35	99.5	99.4	100.6	97.7	97
83.6667	128.8	135.4	138.9	143.3	99.65	101.8	98.2	101.3	99.6	96.6
84	130.6	138.8	141.8	143.3	99.75	99.5	98.9	100.7	97.7	98.1
84.3333	130.6	136.4	139.4	144.8	98.05	100.8	97.6	100.9	97.8	98
84.6667	127.7	136.7	140.5	143.8	99.3	101.6	97.9	98.6	98	97.1
85	128.6	138.2	140.6	143.9	98.6	98.8	99.3	100.4	98.9	98.3
85.3333	129.5	138.3	140.9	143.3	98.75	100.6	98.9	98.6	99.5	98.3
85.6667	130.2	138.7	142.3	143.5	99.35	100.7	97.4	102.2	98	96.7
86	131.6	138.9	140.5	144.6	99	100.7	98.8	100.3	97.7	98.3
86.3333	129.7	136.2	140.2	143.5	99.1	100.3	99.5	101.5	96.5	97.1
86.6667	128.1	136	140.3	143.2	99.95	100.6	99.5	101.7	98	99.3
87	128.9	137.9	139.7	144.1	98.7	100.2	96.9	101.2	96.6	98.9
87.3333	130.2	136	139.4	143.9	100.35	99.3	97.6	102.5	99.3	97.1
87.6667	129.2	135.7	140.7	144.4	98.65	99.3	95.8	99.7	98.6	98
88	128.3	137.4	140.9	143.6	99.1	101.9	97.9	100.6	99.4	98.6
88.3333	130.3	137.7	138.5	142.8	98.8	100.7	100	99.4	98.6	96.1
88.6667	130.9	136.4	140.5	142	98.6	101.6	98	99.2	97.6	98.9
89	129.9	135.6	139.9	143.8	98.55	99.7	98.4	101.4	98.6	99.5
89.3333	129	136.2	140.9	143.9	98.15	100.3	98.5	98.6	98.1	97
89.6667	128.1	137.8	138.9	143.8	98.3	100.4	98.1	100.4	97.8	97.2
90	129.4	136.4	138.4	143.2	98.5	100.6	98.5	100.2	98.1	97.4

## Sheet: R2
	+Hsf1(1-408) (∆TAD)					no Hsf1
Time [min]	ATP/MgCl2	ATP/MgCl2+Hsc70	ATP/MgCl2+Hdj1	Hsc70+Hdj1	ATP/MgCl2+Hsc70+Hdj1	ATP/MgCl2	ATP/MgCl2+Hsc70	ATP/MgCl2+Hdj1	Hsc70+Hdj1	ATP/MgCl2+Hsc70+Hdj1
0	149.5	156.9	164.7	162	162.15	103.5	102.9	104.1	100.6	101.9
0.333333	149.2	157	164.5	159.9	160.4	101.5	103.6	105.6	101.3	104.4
0.666667	150.6	157.3	163.9	159.9	161.3	102.3	102.7	106.1	99.3	103.2
1	148.1	157.6	163.6	158.6	161.3	102.9	104.8	104.6	101.5	102.7
1.33333	148.7	155.5	162.3	161.9	160.35	100.9	103.8	103.9	101.6	103.5
1.66667	148.1	157.3	164	159.7	161.4	101.2	102.1	100.5	101	103.2
2	148.3	154.3	164.1	158.3	160	102	101.7	104	99.5	102.8
2.33333	147.9	156.1	163.5	161.3	159.95	102.3	103.2	103.4	100.9	100.4
2.66667	148.7	156.4	163	158.8	160.4	102.1	103	103.5	101.5	102.7
3	148.3	156.4	164.1	158.7	158.65	102.8	101	103.7	99.5	103.8
3.33333	148.1	155	162.5	160.4	159.45	100	101.9	103.1	100.3	101.1
3.66667	146.2	154	163.7	159.4	159.25	101.7	103.9	104	102.6	102.2
4	146.5	154.8	160.8	158.9	158.2	102.5	102.8	102.7	102.4	100.9
4.33333	145.1	156	162.1	159.6	159.2	99.6	102.4	102.6	101.1	101.8
4.66667	146.5	153.9	159.5	159.2	157.7	101.6	101.3	102.2	99.9	102.7
5	145.4	155.3	163.4	158.9	156.9	100.8	101.7	101.2	101.7	101.5
5.33333	145.8	154.2	161.3	161.6	155.3	100.3	100.8	102.8	99.1	102
5.66667	145	154	162	160.7	154.75	102.2	102.1	103	100.8	101.5
6	144.3	155.6	161.1	160	155.2	101.4	103.6	103.4	98.8	101
6.33333	145.6	155.2	161	158.9	153	102.6	102.2	103	99.7	101.2
6.66667	145.8	155.9	163.1	157.4	154	101.6	101.8	100.4	98.9	101.8
7	144.9	152.9	160.4	159.9	152.15	100.9	101.8	101.6	99.1	100.4
7.33333	145.3	154.4	161.2	159.6	151.35	99.8	101.3	102.5	98.6	101.2
7.66667	143	153.5	160.6	158.8	149.65	102.4	101.2	101.6	99.6	102.5
8	144.4	152.3	162.1	158.6	147.95	101.9	100.9	100.7	99.9	101.4
8.33333	146	154.1	160.9	159.9	146.2	101.4	102	101.5	100.7	98.7
8.66667	143.8	154.7	160.6	157.1	145.25	100	100.7	101.5	98.3	99.2
9	143.5	154.6	162.8	158.4	144.45	100.9	98.7	101.3	97.7	99
9.33333	145.1	152.9	159.7	156.8	143.8	101.1	100.4	103.4	99.2	102.1
9.66667	143.1	153.2	160.1	158	142.9	99.5	101.3	101.7	96.9	99.8
10	144.3	152.1	160.2	157.3	140.65	99.9	102.5	103.3	97.2	101.3
10.3333	143.1	152	160.1	158.2	139.85	100.4	99.9	102.2	98.8	103
10.6667	143	154.6	158.7	159.9	137.4	100.1	99.8	102.6	100.2	100.4
11	144.2	152.8	160.2	156.7	136.65	99.4	99.6	102.5	98.8	101.1
11.3333	142.6	151.3	161.2	158.3	134.55	99.2	100.4	102.7	98.2	98.7
11.6667	144.1	153.4	160.5	158.2	133.2	99.4	100.5	101.8	96.8	98.9
12	145.5	152.6	160.1	158.1	133.55	99.7	101.3	102.3	98.5	99.2
12.3333	143.7	151.9	159.9	157.3	131.95	98.6	100.1	100	97	100.3
12.6667	142.8	152.6	159.6	158.4	131.05	101.5	100.8	101.5	98.7	99.6
13	142.9	152.2	160.3	156.9	129.6	99.2	100.3	101.5	97.3	100.7
13.3333	143.6	151.7	160.9	158.1	128.35	99.2	98.8	101.3	96.3	100.4
13.6667	142.1	152.5	160.3	159	126.95	97.9	100.9	100.9	96.4	100.8
14	143	153.1	155.6	158.2	124.65	98.6	101.2	100.3	96.7	100.2
14.3333	142.1	153.6	158.7	158	125.95	98.6	100	102.4	97.6	100.5
14.6667	141.8	151.6	158.3	158.6	123	99.9	100	99.8	98.1	100.1
15	142.1	153.3	158.7	157.1	122.35	99.7	101.1	101.2	98.9	100.6
15.3333	141.6	150.4	158.8	156.4	122.35	98.2	98.5	100.8	98.3	101.2
15.6667	142.3	152.4	158.4	156.1	121	99	101.3	101.5	98.5	98
16	142.7	152.9	160.1	157.8	119.6	98.2	99	102.1	96.5	99.4
16.3333	141.3	150.8	158.4	156.5	119.7	99.2	101	99.5	97.8	99.9
16.6667	141.6	151.3	159.7	157.4	117.9	99.5	99	101.9	97.3	99.1
17	141.5	152	159.1	156.4	118.2	98.9	99.5	101.4	97.5	98.4
17.3333	142.8	151	156.9	157.5	118.75	96.9	100.1	100.4	97.5	98.4
17.6667	143.2	152.1	156.4	158.8	115.85	98.5	99.4	102.6	98.6	100
18	142.3	150.4	157.3	156.7	116	100.5	97.5	101.1	97.7	98.4
18.3333	141.6	150.9	157.4	156.9	114.85	98.9	99.8	101.2	96.8	99.4
18.6667	143.3	151.4	156.3	157.6	115.35	99.5	99.3	100.6	97.9	101.2
19	142.7	152.6	155.5	156	114	100.2	98.2	101.1	96.9	100.1
19.3333	142.5	151.1	157.7	156.1	113.9	101.4	99.4	100.9	98.1	99.8
19.6667	143.1	152.2	158.9	157.5	112.8	98.9	100.8	100.9	97.7	99.9
20	141.6	150.3	158.4	156.7	113.35	100.5	98.8	101	98.3	96.9
20.3333	140.9	152.9	157.6	157.5	111.7	98.7	99	101.6	97.9	99.3
20.6667	142.2	149.3	158.6	155.3	111.55	99.6	99.9	100.9	96.7	99.1
21	142	150.9	158.4	156.4	110.55	98.7	98.5	99.8	96.7	98.5
21.3333	142.4	152.2	157.5	156.2	109.6	100	100.3	100.6	97.3	98.9
21.6667	142.5	152.1	157.1	158.3	110.6	98.9	98.9	99.2	97.1	97.9
22	142.3	151.6	157.9	157.7	109.65	98.1	99.4	101.1	96	97.7
22.3333	142	150.5	156.8	157.2	110.45	99.3	99.6	100.9	98.6	98.4
22.6667	142.3	152.1	157.4	156.6	111.4	98	99.1	101.8	97.9	99.7
23	141.9	149.1	157.6	157.1	108.4	98	99.7	99.7	96.4	97.8
23.3333	142.4	151	158.8	155	110.75	99.1	98.4	101.5	97	99.7
23.6667	140.9	151	157.2	156.5	109.25	99.3	100.5	101.1	97.5	99.9
24	141.8	152.3	157.2	158.8	108.65	98.7	100	100.2	97.6	98.6
24.3333	140.8	151.9	157.6	156.7	109.3	99.1	100	100.9	97.8	99.5
24.6667	141.2	148.9	156.6	156.3	109.1	99.8	99.5	103.5	98.2	97.5
25	140.4	151.4	157.9	156.4	107	99.1	100.4	101.5	98.4	99
25.3333	140.3	150.3	158.1	158.4	108.55	98.3	97.9	99.3	96.9	100.1
25.6667	138.8	150.7	157.1	158.1	107.45	98.8	98.3	101.5	98.4	97
26	140.7	149.7	156.9	158.2	107.5	98.8	99.4	99.2	96.6	99.5
26.3333	141.5	147.8	157	157.3	106.6	98.4	98.5	100.1	97.4	99.7
26.6667	140.5	149.4	156.5	156	108.2	99.6	98.1	101.5	99.1	100.5
27	141.5	149.5	158.1	155.8	106.2	99.4	99	101.5	97.6	97
27.3333	141.5	149.1	157.2	156.9	106.9	99.8	98.2	99.4	99	97
27.6667	139.6	150.3	157.8	158.6	105.9	99.3	98.5	99.9	96.6	99.7
28	141.9	148.3	157.4	155.7	106.05	99.9	98.2	101.3	96.5	96.9
28.3333	141.7	151.2	158.2	157.6	106.9	99.1	98.7	100.7	98.2	98.7
28.6667	138.5	148.4	158.8	157.4	108.45	99.6	98.5	101.3	98.4	99
29	139.7	149.1	158.6	155.5	104.1	99.5	98.8	100.8	96.3	97.9
29.3333	140.3	148.9	156.5	156.3	108.05	97.6	99.2	100	98.2	98.9
29.6667	140.1	151.7	154.5	156.1	105.65	98	97.5	101.6	96.7	98.2
30	140.4	150.7	158.1	156.7	105.25	100.4	100	100.8	97.9	98.3
30.3333	139	148.1	157	157.1	106.45	99.3	98.2	102.5	95.8	97.7
30.6667	142.2	148.7	156.1	156	106.1	99.1	99.7	101.2	98.7	99.1
31	139.5	148.1	156.8	156.1	105.35	98.3	99.1	100.2	98.7	99
31.3333	138.8	150.6	155.6	155.7	106.55	98.9	101.1	100.6	97.8	98.8
31.6667	141.4	149	158	156.2	104.35	98.7	98.3	100.5	98.2	97.8
32	140.7	148.8	156.5	155.8	105.95	98.2	99.9	99.8	98.4	98.6
32.3333	138.6	149.6	158	157	105.1	98.2	100.7	101.4	98.2	99.4
32.6667	139.5	149.6	156.3	157.5	106.7	101.6	99.1	102.4	96.9	99
33	140.5	147.5	157.7	156.1	103.5	99.8	99	100.2	96.8	98.9
33.3333	139.8	148.2	157.2	157.4	105	99.7	99.2	99.5	96.1	99.1
33.6667	138.5	149.6	154.9	157.5	105.25	99.3	100.3	102.2	97.7	98.3
34	140	149.9	158.4	156.2	104.35	99.1	100	100.3	98.8	98.2
34.3333	139.4	149.7	156.9	156.6	103.65	99	99.5	99.1	97.8	98.3
34.6667	137.5	150.3	155.1	157.2	104.1	98.9	98.4	101	97.8	99.5
35	139.5	149	155.6	157	103.5	100.9	99.7	102	96.2	99.3
35.3333	139.4	149.8	155.7	155.5	104.25	99.6	98.5	99.3	99	101.1
35.6667	137.2	149.1	156.1	156.8	105.6	98.7	99.3	100.4	98.5	98.4
36	138.8	149.8	155.6	156.5	103.05	99.6	99.2	100.5	96.9	98.3
36.3333	138.8	148.7	156.2	158.4	104.05	98.5	98.7	99.1	97.4	97.5
36.6667	140.3	149.7	157.7	155.9	104.65	97.7	98.4	100.1	98.6	97.1
37	138.8	148.6	155.9	155.9	102.95	99.7	99.4	103	96.8	99.2
37.3333	138.5	148.4	155.4	156.5	105.2	99.4	98.6	101.5	97.9	98.4
37.6667	139.9	148.7	156.1	155.8	103.6	100.8	99.8	101.1	98.4	97.1
38	139.8	148	157.2	154.5	103.2	98.9	97.8	100.5	97.6	98.5
38.3333	138.1	148.9	156.4	154.7	103.8	98.3	99.1	100	96.9	99.7
38.6667	137.2	150.7	156.3	154.8	104.15	98	98.9	101.2	96.3	99.2
39	138.7	148.2	156.8	156.6	102.65	100.5	97.9	101.7	97.6	99.8
39.3333	139.5	147.6	156.1	156	103.45	98.7	99.6	100.9	97.4	96.4
39.6667	138.5	149.2	155.4	155.7	104.3	99.7	98.3	99.6	97.8	98.8
40	138.5	147.4	156	157.3	104.15	99.6	99.1	100.7	99.1	99.1
40.3333	137.8	147.8	155.2	154.3	103.55	99.8	97.1	100.2	100.1	98.4
40.6667	138.4	149.8	153.8	155.9	103.15	99	98.7	101.4	99.1	99.9
41	136.6	149.5	154.9	157	103.45	98.2	98	100.7	97.9	98.3
41.3333	139.9	147.8	156.2	154	101.6	100.3	99.3	100.5	98	96.6
41.6667	136.7	148.8	153.9	156.1	103.5	99.2	98.1	100.4	96.9	96.3
42	138.3	148.3	156.1	156.7	102.8	99.7	100.1	100.7	99.2	97.9
42.3333	138.2	147.1	155	155.6	102.2	100.4	98.8	101.9	97.6	96.5
42.6667	137.8	146.3	155	157.5	102.9	100.7	99.1	99.6	97.6	96.5
43	138	146.6	155.7	155.5	102.6	100.3	98.4	100.7	96.7	97.5
43.3333	137.7	148.5	155.9	154.8	103.15	100.1	97.1	101	97.8	98.7
43.6667	139.6	146	155.4	154.5	102.65	101	99.8	100.7	96.5	99.4
44	136.4	148.7	156.3	156.2	103.85	99.6	98.1	100.1	97.3	99.3
44.3333	139.3	147.9	156.1	155	101.45	98.6	99.6	100.3	99.6	98.3
44.6667	137	148.7	155.5	155.6	102.45	99.3	99.4	102.3	97.5	98.9
45	138.3	148.8	155.3	154.8	102.5	99.1	99.9	102	97.5	96.9
45.3333	137.7	147.9	154.6	156	102.8	101	99.5	100.3	97.5	98.6
45.6667	137.4	146.9	153.8	157	102.8	99.7	100.6	102.1	99.2	99.2
46	137.2	146.5	155.4	155.2	102.75	98.9	98.3	101.5	97.2	96.9
46.3333	137.8	146.8	155.8	154.8	102.6	99.1	100.1	100.6	97.5	98
46.6667	136.8	148.8	154.5	154.8	101.7	99.1	99.5	100.1	97.4	98.3
47	138.4	147.8	155.4	156	102.1	99.7	99.7	99.1	98.4	98.2
47.3333	137.5	147.3	155.8	154.6	101.35	101	98.2	101.4	97	99.6
47.6667	139.4	146.4	154.2	155.1	102.1	98.7	96.9	101.6	98	98.1
48	138.8	146.1	154.2	156.6	102.2	97.8	97.8	99.8	98.7	97.4
48.3333	138.3	146.2	155.1	156	101.8	98.5	99	102.4	98.1	96.7
48.6667	136.9	146.2	154.4	155.1	101.35	100.9	99.7	101.4	96.8	97.9
49	138.7	148.7	154.3	154.4	100.6	100.2	98.1	102.7	98.1	97.1
49.3333	137.4	147.5	155.4	155.9	100.95	100.6	99.5	99.9	97.9	98.6
49.6667	138.7	147	153.5	155.4	101.8	100.1	100.2	100.2	98.1	98.5
50	138.5	145.2	154.7	153.8	101.3	99.5	98.4	101.7	97.7	98.5
50.3333	136.3	147.1	155.6	155	101.95	99.6	98.9	99.8	96.7	98.7
50.6667	135.7	147.7	154	156	102.9	101.1	98.6	99.4	97.2	99.7
51	137.6	146.5	151.6	155	102.4	100.8	99.3	100.1	96.9	100.1
51.3333	137.1	147.7	152.9	155	102.05	99.5	98.8	100.6	97.6	97.5
51.6667	136.5	147.2	152.7	155.4	101.05	100.5	98.6	100.7	98.8	98.5
52	137	145.4	154.7	154.5	102.25	99.6	99.8	99.4	98.9	99
52.3333	138.7	147.1	154.1	153.2	100.9	100.1	99.8	99.1	99.1	99
52.6667	136.5	146	152.5	153.1	102.2	100.9	99.6	100	98.5	98.9
53	136.8	146.1	156.1	154.4	102.3	98.5	99.7	101.4	98.1	97.5
53.3333	137.2	146.8	154.7	155.2	100.9	101.2	100	99.1	98.6	97.4
53.6667	136	146.3	153.1	156.1	100.15	100.7	99.2	101.1	98	98.3
54	137.3	146.6	153.3	154.9	100.95	98.1	100	100.1	98.3	97.3
54.3333	138.6	145.3	155.8	157.1	101.45	100.4	98.9	102.2	97.1	98
54.6667	135.9	147.3	153.1	155	100.7	100.5	99	100.8	97.4	97.8
55	137.4	145.1	152.8	155.4	100.75	99.1	98.3	101.7	97.8	97.8
55.3333	136.2	146	152.9	154.3	101.55	99.9	100.8	99.9	98.5	99.6
55.6667	137.5	145.2	153.2	153.3	101.15	97.9	99	100	96.3	99.8
56	137.5	148.8	152.8	154.8	101.2	99.1	98.4	99.6	98	99.6
56.3333	137.6	146.7	152.9	155.8	102	99.1	99.1	100	96.7	100.6
56.6667	136.1	144.2	154.7	156.4	99.9	98.8	98.6	101.3	98.3	98.2
57	137	146.4	152.6	155.4	102.4	98.7	98.7	100.8	99	98.7
57.3333	135.4	146.8	151.4	155.2	100.35	98.8	98.7	101.7	97.7	96.8
57.6667	135.6	145.3	154.4	155	101.25	100	99	101.2	97.1	99.8
58	137.1	146	153.4	154.9	102.05	99.8	99.5	100.4	97.9	98
58.3333	134.6	146.3	153.6	155.2	100.3	100.2	100.6	101.8	96.8	97.8
58.6667	135.5	145.2	154	155	101.7	100.1	99.1	100.4	97.7	97.5
59	137.7	146.3	153.1	155.7	101.1	99.4	99.6	103.1	98.1	98.1
59.3333	135.9	145.3	151.6	153.5	101.25	97.3	99.1	102.5	98.3	99
59.6667	135.5	144.4	153.9	156.3	101.2	99	98.8	102.1	97.5	98.2
60	137.2	145.2	153.3	153.3	99.2	99.6	96.9	102.3	98.5	98.1
60.3333	137.6	144.9	152.1	155.8	100.75	99.4	98.5	101.9	98.1	98.8
60.6667	137	146.1	151	153.8	102.35	99.9	97.7	102.8	99.6	97.6
61	137.2	144.4	154.5	153.7	101.6	100.4	99.6	100	98.3	99.1
61.3333	135.5	143.9	153	155.2	100.75	100.2	98.3	101	97.6	99.3
61.6667	136	145.5	151.8	154.4	100.5	99.3	99.3	100.7	97.7	97.3
62	136.2	143.3	153.2	156.2	100.95	99.6	97.6	103.5	98.9	98.2
62.3333	137.5	144.6	153	156	99.55	100.4	98.3	102.4	98.4	98.7
62.6667	137.4	145.3	153.2	153	101.25	100.7	98.3	101.7	98.7	97.6
63	135.4	146	152.7	155.1	100.4	100.2	99	102.1	98.1	98.1
63.3333	134.9	145.1	151.9	154.4	100.15	98.2	99.2	101.3	99.2	100.6
63.6667	138	144.8	149	154.7	102.3	100.7	99.9	101.1	97.1	97.7
64	135.1	143.4	150.9	154.8	101.15	100.8	98.4	100	97.7	98.3
64.3333	135.1	143.6	152	154.3	99.15	99.8	98.9	101.1	98.6	98.4
64.6667	135.6	143.3	152.2	154.9	100.95	100.8	99.2	100.4	99.1	99.4
65	136.1	144.2	152.3	154.7	101.7	101	98.1	103	99	98.4
65.3333	134.8	145.4	152.6	156.2	101.95	101.3	98.9	102.3	97.6	98.2
65.6667	136.1	145.3	152.5	153.2	101.6	103.2	100.9	102.4	100	98.7
66	136.6	145.4	152.6	154.9	101.8	100	99.2	102.5	99.1	98.7
66.3333	133.4	144.5	152.4	153.5	100.3	101.6	97	101.3	97.6	98.6
66.6667	134.4	143.7	151	153.6	101.05	100	99.2	100.4	99.1	96.6
67	134.9	145.1	152	154.1	100.2	98.4	99.2	102	98.6	98.9
67.3333	135.6	144.9	152.1	154.8	100	99	99.5	102.7	99.7	97.6
67.6667	135.1	144.7	151	153.4	100.9	99.9	99.1	103.6	98.3	97
68	136.5	144.4	152.2	154.4	100.55	99.6	99	100	98.9	99
68.3333	133	143.7	151	153.8	100.35	100.3	99.4	101.7	99.3	98.5
68.6667	134.4	144.3	152	156	100.9	101.4	97.6	100.6	98.8	97.1
69	136.7	145.3	151.6	154.2	101.15	100.1	99.9	103.1	98.5	99.4
69.3333	135.7	143.5	151.6	153.9	100.9	101.9	100.6	100.6	98.2	99.8
69.6667	136.6	143.4	150.3	156.3	101.1	100.9	98.5	101.8	98.8	98.2
70	134.5	143.9	151.7	155.1	100.05	99.8	97	100.7	98.7	99.5
70.3333	134.6	143.6	151.3	153.8	101.4	100.4	98.9	101.7	98.6	99.7
70.6667	135.6	143.9	151.7	155.2	101.4	99.3	99.3	100.7	98.8	98.5
71	135.2	144.2	150.7	153.9	101.2	98.3	98.6	100.8	97.2	97.2
71.3333	135.6	142.2	151.2	155.6	100.7	100.1	98.6	100.2	97.9	99.1
71.6667	134.7	142.6	151.5	153.7	100.15	99.8	98.3	102.4	97.7	97.5
72	136.1	143.3	149.5	155.8	101.7	100.5	99.8	103.4	98.3	98.3
72.3333	134.3	143.6	149.1	152.9	101	99.5	98	101	98.1	99.3
72.6667	137.5	143.7	151.1	153.5	100.75	99.3	98.7	102.1	99.9	99.5
73	136.7	142.7	152.3	153	100.15	102.5	99.9	99.7	98.6	98
73.3333	135.7	142.1	150.9	154.8	101.35	100.1	99.5	101.6	99	97.9
73.6667	134.4	142.7	151	156	100.2	99	99.3	103.6	100.3	98.5
74	134.3	142.1	151.1	155.6	100	100.4	98.7	102.2	98.4	98
74.3333	134.2	140.6	152.1	153.5	100.05	100.1	98.3	102.4	97.7	97.8
74.6667	133.7	142.5	151.1	155.6	100.25	99.6	99	101.6	97.3	99.2
75	134.3	143.3	148.8	154.1	100.2	100.9	98.3	100.4	99.1	98.2
75.3333	133	143	151.9	157	100.7	100.1	99.2	101.6	98.2	98
75.6667	136	143.9	149.3	154.7	99.75	101.2	99.5	100.2	99	98.6
76	135.3	142.2	149.7	155.7	99.9	101.2	98	100.5	99.2	99.1
76.3333	133.4	141	150.5	153	100.4	101.7	99.4	101.1	98.1	99.1
76.6667	136.7	141.8	150	156.9	99.6	100.6	98.2	101.1	99.1	99.8
77	134.3	144.2	149.6	152.8	99.55	99.9	99	100.9	99.9	98.9
77.3333	132.5	143.1	148.1	154.9	100.15	100.3	99.9	101.8	98.2	97.4
77.6667	134.2	140.9	148.4	154.3	100.8	101.1	99.4	101.8	99.1	97.2
78	133.7	141.1	148.6	154.3	99.55	100.8	97.7	100.1	98.7	98.6
78.3333	134.2	142	149.6	153	99.65	98.6	99.2	100.7	97.1	98
78.6667	133	141.6	148	153.8	98.55	102.5	99.4	102.7	98.8	96.9
79	132.3	143	151.4	154.1	100.9	100.2	97.9	100.5	97.7	99.3
79.3333	134.3	141	148.7	154	99.7	102.3	98.8	102.9	99.4	97.6
79.6667	133.9	140.6	148.6	154.6	99.9	100.2	98.2	101.9	100.4	98.1
80	133.9	141.7	149.2	152.8	99.5	100.3	99	101.7	98.8	97.8
80.3333	132.6	141.6	151.7	153.9	100.15	101.3	98.9	100.5	98.6	97.6
80.6667	132.2	141.2	149.2	155	99.5	100.1	99.3	100.8	99.8	100
81	132.8	142	148.7	153.1	101	101.1	99.5	102	97.8	99.3
81.3333	134.5	141.4	150.1	155.3	99.5	101.3	98.3	101.5	100	98.5
81.6667	134.1	142	150.6	154.3	100.2	99.7	98.1	100.3	98.4	97.4
82	134.4	140.3	149.1	154.8	99.75	102	99.6	100.8	101.3	97.6
82.3333	134.4	139.4	148.2	153.3	101.2	100.7	99	101.1	99.7	98.2
82.6667	131.6	139.7	149.7	153.7	101.25	100	98.3	101.8	100.6	97.2
83	133.3	140.9	148.6	153.5	100.15	100.6	98.7	102.7	100.5	97.4
83.3333	134.4	141.3	147.9	153	99.65	99.9	99.9	103.1	100.1	98.5
83.6667	132.7	140.6	147.9	152.5	100.6	101	99.4	103.5	97.4	98.1
84	133.4	141.7	148	153.1	101.6	100.2	98.5	100.7	98.7	98.7
84.3333	132.9	141	150.7	155.2	99.3	98.9	99.6	103.1	98.6	101.2
84.6667	134.4	139.1	148.3	154.4	99.75	99.3	100.1	102.2	99.9	98.5
85	132.7	140.7	149.4	152.1	100.3	100.9	99.6	102.4	100.4	97.9
85.3333	133.4	142.3	150.4	156.3	99.05	101.4	98.2	100.6	98.6	99.1
85.6667	133.6	140.7	148.7	153.7	100.65	101.5	99.8	101.5	100	99.5
86	133.5	140	149.6	153.3	99.5	101.2	97.9	100.8	97.9	99
86.3333	131.9	140.8	148.8	153.3	101.3	100.5	98.7	102.3	99	98.6
86.6667	133.9	139.5	148.7	155.8	100.35	101.2	99.3	102.8	99.4	97
87	131.6	139.7	147	153.5	99.35	100.3	98.9	100.7	98.5	98.2
87.3333	132.7	140.9	148.6	153.2	100.9	99.3	99.9	101.7	101.4	98.6
87.6667	131.3	140.8	148.7	154.3	100.1	101	99	102.1	98.8	97.5
88	132.5	141.9	148.1	154.4	100.05	99.3	99.3	101.6	99.7	98.5
88.3333	133.3	139.5	148	155.1	99.9	99.9	99.1	101.7	98.6	98.9
88.6667	132.6	139.6	148.4	153.4	99.6	100.5	100.3	101.7	100.7	97.1
89	131.9	140.9	147.3	153.1	100.5	102.4	99.8	100.7	99.5	97.6
89.3333	133	141.7	148.1	151.6	99.45	99.4	98.1	102.2	100.6	97.6
89.6667	132.9	139.4	147.5	153.4	99.7	101.8	98.8	102.6	98.6	99.2
90	132.8	139.7	149.3	152.8	99.3	99.9	98.9	101.7	99.5	98.6

## Sheet: R3
	+Hsf1(1-408) (∆TAD)					no Hsf1
Time [min]	ATP/MgCl2	ATP/MgCl2+Hsc70	ATP/MgCl2+Hdj1	Hsc70+Hdj1	ATP/MgCl2+Hsc70+Hdj1	ATP/MgCl2	ATP/MgCl2+Hsc70	ATP/MgCl2+Hdj1	Hsc70+Hdj1	ATP/MgCl2+Hsc70+Hdj1
0	140.2	143.5	147.1	146.4	147.05	99.7	98.9	101	98.8	98.4
0.333333	138.2	141.9	146.9	145.5	146	97	99.3	100.2	97.5	98.3
0.666667	140.1	140.5	148.6	145.1	145.6	96.4	99.3	98.9	96.2	97.3
1	139	141	148.5	144.8	144.25	98.7	98.5	101.1	97.7	99.3
1.33333	137.6	142	149.3	146.3	145.85	99	97.4	101.5	95.8	98
1.66667	142	142.5	149.7	145.2	146.3	98.9	99.3	100.1	97.2	98.4
2	137.7	142.8	149	144.8	146.35	98.2	97.2	99.4	95.8	99.3
2.33333	139.1	140.4	149	144.6	145.35	97.2	98.7	98	97.4	98.9
2.66667	140.7	142.9	147.8	144.9	145	98	97.5	100.5	94.4	99.1
3	139.8	141.6	147.7	144.9	145.5	98.4	98.8	99	95.6	98.2
3.33333	138.2	142.1	148.3	145.6	145.9	98.8	98.1	97.2	96.3	99.7
3.66667	139.1	141.3	146.6	145.5	143.8	97.8	98.7	99.2	95.4	98.8
4	136	140.2	147.6	144.6	143.5	99.2	98.5	99.1	95.6	98.1
4.33333	139.2	142.9	148.8	145.1	143.5	98.3	98.9	99.9	93.8	98.9
4.66667	139.4	141	147.7	145.7	143.2	99.6	98.4	100.7	95.7	96.4
5	137.9	142.8	147.5	145.2	144.1	96	97.5	99.1	95.8	98.8
5.33333	137.9	140.7	149.2	143	141.8	97	98.2	98.8	94.5	97.6
5.66667	139.2	141.9	146.7	144.7	141.5	98.9	97.2	97.2	95.1	97.3
6	137.5	140.8	146.8	145.2	140.9	98.1	96.9	97.4	95.2	98.5
6.33333	137	140.7	148.8	143.7	140.1	97.8	99.1	98	94.9	97.6
6.66667	137.4	140.1	149.1	144.1	141.1	97.4	96.8	97.7	96.8	99.1
7	139.6	140.2	145.8	143.9	140.9	98.6	96.9	98.2	94.7	98.2
7.33333	136.5	139.4	148.5	143.4	140.5	97.1	96.6	99.7	95.2	97.2
7.66667	136.1	143.1	147.7	143.9	139.4	96.9	95.6	97.8	95.7	99.4
8	136	140.1	148.1	144.4	138.7	97.6	96.3	96.8	94.5	99.4
8.33333	136.3	140	147.3	144.3	137.7	96.2	97.5	97.6	96.2	98.7
8.66667	138.3	141.5	147.3	144.8	136.95	97.2	95.5	99.1	93.9	97.3
9	136.1	140.9	146.6	144.2	135.45	97.6	97.9	98.3	94.9	96.5
9.33333	136.3	141.2	147.9	145.7	133.95	97.7	97.2	99.3	94.8	98.6
9.66667	135.8	139.8	146.5	143.7	133.4	97.7	96	99	93.7	96.4
10	136.9	141.1	147.8	144.3	132.6	97.1	95.7	100	93.7	97.6
10.3333	135.3	141.8	147.3	144.1	132.25	96.2	96.4	99.2	96.8	98.9
10.6667	137.2	142	147	143.9	131.8	97.6	96.1	98.8	93.6	98
11	136.1	140.2	147.3	143	129.4	96.9	97	96.7	95.2	98.3
11.3333	136	140.3	146.2	142.8	129	99.4	97.7	98.1	94	97.5
11.6667	135.8	140.8	146.6	142.6	127.35	97.2	96.9	97	93.7	96.4
12	136.6	140.5	146.1	143.2	128.4	98.4	96.7	98.8	94.1	98.3
12.3333	137.1	139.2	144.2	143.7	125.85	96.7	96	97.3	93.2	97.8
12.6667	136.6	140.5	147.5	143.8	126.95	97.6	94	98.6	94.3	97.6
13	135.6	140.2	146.1	142.3	124.8	97.7	95.7	98.9	94.1	97.1
13.3333	137.5	139.4	145.7	143.7	124.2	95.8	94.5	98.1	91.9	97.1
13.6667	134.2	140.8	146.1	143.5	122.75	94.9	95.4	96.9	95.8	95.8
14	135.7	140.1	144.5	143.7	121.35	96.7	95.5	98.3	94.2	97
14.3333	135.7	140.1	144.7	144.1	121.35	94.7	97	96.4	93.4	98.2
14.6667	135.4	139.8	145.7	143.3	119.65	96.6	96.2	97.6	96	95.1
15	133.4	138.8	146.3	144.5	118.85	96.1	95.7	99.2	94.2	95.9
15.3333	135.7	140	145.7	143.5	118.65	96.7	95.9	98.2	94.9	95.4
15.6667	134.9	138.9	147.7	144	117.2	96.3	97.3	97.8	92.8	97.1
16	133.8	139.6	146.1	143.4	116.95	96.3	96.8	97.3	95.1	98
16.3333	132.6	140.1	145.8	143.8	116.35	96.2	96.4	98.9	94.3	97.1
16.6667	134.2	139.3	145.7	144.1	116.7	95.7	94.6	98.4	95.3	96.5
17	131.6	140.1	147.4	143.4	114.9	96.1	96.3	98.8	92.7	96.1
17.3333	133.3	140.2	144	144	114.95	95.8	93.9	98.4	91.9	96.8
17.6667	134.3	139.1	146.8	141.7	112.95	95.9	96.6	97.9	95.1	95.7
18	135.1	139.9	146.9	145	113.7	97	96.5	97.2	94.8	95.1
18.3333	134.3	140.5	145	142.6	113.6	95.2	96.1	97	95.3	96.5
18.6667	134.3	140.6	147	142.5	112.5	95.2	95.1	97.4	94.7	97.1
19	132.6	138.8	145.5	144.5	112.1	97	95.4	96.9	95	95.6
19.3333	133.1	138.9	144.4	143.1	111.2	96	96.8	96.2	94.7	96.7
19.6667	132.9	141.3	144.2	143.5	112.1	96.5	97.4	97.4	92.6	96.4
20	134.6	139.4	145.9	142.7	111.3	96.7	96.4	98.1	94.2	95.7
20.3333	132.3	138.2	145.4	143.2	109.95	97.6	96.4	97.3	94.9	96.5
20.6667	134.2	139.2	145.1	142.7	111.7	95.5	93.6	98.3	93.6	96.7
21	133.1	138.2	145.7	142.3	109.4	97.6	95.7	97.8	93.4	95.8
21.3333	134	139	145.8	144	109.35	96.8	94.9	97.3	94.6	96.5
21.6667	133.1	139	145	143.4	110.15	95.4	95.2	97.8	94.4	98.9
22	133.6	139.7	146.5	143.2	108.75	95.4	97.5	97.1	94.9	95.1
22.3333	134.3	139	144.1	143.4	109.35	95.9	96.4	98.8	95.4	94.5
22.6667	133	138.4	144.9	144.6	106.95	96.4	95.9	96.4	92.6	93.8
23	132	138.4	146.1	142.7	107.7	98.3	95.3	99.6	94.8	98.2
23.3333	131.9	138.6	143.6	143.1	107.85	96.5	94.4	99	94.4	97.1
23.6667	134	139.9	146.1	142.3	107.2	97.8	95.2	98.8	94.2	95.8
24	133.7	137.6	144.3	141.8	106.75	96.6	96.1	96.6	93.4	95.9
24.3333	132.3	138.6	147.1	144.1	107.1	95.5	96.9	98.8	93	95.9
24.6667	133.4	137.8	146.5	143.8	105.7	94.7	95.4	98.3	94.8	96.3
25	133.3	138.4	143.7	143.6	104.55	97.6	96.7	99	96	97.2
25.3333	134.8	138.1	144.4	142.5	105.45	94.2	93.4	97.5	94.3	95.2
25.6667	134.4	139.3	144.5	143.4	104.4	96.1	95.5	98.2	95.4	96.3
26	133.8	137.5	144.9	143.6	105.5	96.5	96.2	97.7	94.4	97
26.3333	132.9	139.5	143.5	142.2	105.15	97.5	96.3	97.9	94.1	96.6
26.6667	132	138	145	141.9	106.35	96.5	94.6	98.8	94.9	97.4
27	133.2	138	145.3	142.4	104	95.4	95.6	97.6	93.5	94.5
27.3333	133.6	136.7	144.7	142.4	103.1	96	97.3	97.1	95.3	94.1
27.6667	130.9	137.2	142.8	143.9	104.65	96.6	96.6	96.8	94.1	95.9
28	133.6	137.9	144.8	143.2	103.85	95.2	94.7	98.2	94.2	96.2
28.3333	133.5	137.3	144.7	143.9	103.6	95.9	96.6	97.7	93.9	96.7
28.6667	132.3	138	147.1	143.6	103.25	96.3	97.1	99	93.1	96.3
29	134.7	137.3	143.9	144.6	101.7	96.1	95.9	99.1	93.3	97.3
29.3333	132.3	137	145.7	142.4	103.45	96.5	94.4	98.7	93.9	95.4
29.6667	133.7	137.5	144.6	144.1	102.95	95.7	95.8	97.6	93.9	96.1
30	134.2	135.5	142.6	143.5	101.3	97.8	94.7	97.3	95.6	96.2
30.3333	132.4	138	144.9	143.8	103.85	95.4	96.2	97.8	94.7	95.8
30.6667	132.6	137	144.8	144	101.7	95.4	96.2	96.2	96	96
31	132.5	137	145.5	144.6	102.1	96.5	94.9	97.6	92.8	96.6
31.3333	132.5	137.7	144.6	143.5	102.75	96.1	96.6	97.4	94.8	95
31.6667	131.5	136.7	143.9	144.2	101.85	94.8	95.3	95.6	94.1	94.2
32	132	137.5	144.4	141.6	101.9	96.2	97.7	97.6	95	94.8
32.3333	132.8	138.2	143.9	142.6	101.65	95	96	97.8	96	95.9
32.6667	133.3	137	145.9	143.3	102	95.1	95.9	97.5	94.2	95.9
33	133.3	138.6	145	144	100.95	97.5	96.2	95.8	93.5	96.5
33.3333	133.5	138.4	144.7	142.1	101.5	96.8	95.7	96.3	93.2	95.6
33.6667	132.6	138.9	145	143.3	101.75	95	96.1	97.4	93.1	94.6
34	133.9	138.3	144.1	142.5	102.15	97.1	95.1	98.6	93.8	96
34.3333	132.2	137.7	145.6	143.4	100.95	95	96.5	97.4	94.5	96.5
34.6667	132.9	136.5	143.7	142.8	101.75	95.5	97.1	98	93.8	94.7
35	134.2	138.3	145.6	142.1	100.6	96	96	97	93.3	95.9
35.3333	131.8	136.5	144.6	142.5	101.25	96.9	94.6	96.1	93.9	94.6
35.6667	132.9	136.6	145.2	142.8	101.15	94.3	94.7	98.5	95.3	94.2
36	132.8	138.3	143.7	144.2	100.45	97.6	94.8	97.5	93.8	95.1
36.3333	133.3	137.2	144.3	143.1	101	96.3	97.1	97.2	94	97.2
36.6667	132.1	138.3	145.1	142.4	99.75	97.3	94.5	97.5	94.3	93.6
37	132	137.1	144.4	142.9	100.85	97.8	95.7	99	93	94.8
37.3333	131.4	136.3	144	142.9	101	96.5	96.1	97.6	93.7	95.2
37.6667	132.5	137	145.9	142.9	99.9	94.2	95.9	98.3	94.5	95.5
38	132.7	137.8	143.9	142.7	100.55	95.3	96	98.3	95.2	96.1
38.3333	131.4	136.5	144.6	143.7	100.2	97.4	96.2	97.4	94.7	95.6
38.6667	132.3	136	145	145.5	100.8	95.2	95.6	97	92.2	96.3
39	131.5	136.6	143.2	142.8	100.15	96.2	95.5	97.5	93	96
39.3333	129.8	136.5	145.5	143	101.7	96.4	96.4	97.2	94.1	97.1
39.6667	131	136.2	144.5	142.2	99.9	97.6	94.8	97.6	94.5	95.4
40	131.8	136.8	141.9	143.7	99.65	97.1	94.6	96.3	95.1	96.2
40.3333	130.9	137.9	142.7	144	100.95	99.2	95.5	97.8	95.4	95.5
40.6667	133.1	137.4	143.6	143.1	98.7	97.1	95.4	100	94.8	95.6
41	132.7	136.9	144.2	143.6	100.1	95.6	95.1	98	95.3	96.7
41.3333	132	136.4	143.2	143.6	99.05	96.5	94.9	98.1	92.8	95.8
41.6667	131.4	136.6	144.3	142.8	100.45	96.1	95.9	98.7	93.2	96
42	130.7	138.3	143.9	144.4	99.85	96.8	94.8	97.6	94.6	94.7
42.3333	131.4	136.6	143.1	143	100.35	97.5	96	96.3	94	95.9
42.6667	131.4	135	142.7	143.8	100.35	95.6	92.6	96.8	95.9	95.6
43	131	135.1	143.3	143	99.9	95.5	97.5	95.9	93.2	95
43.3333	134.8	134.8	142.7	140.7	99	97.8	96.5	95.6	94.2	95.3
43.6667	131.4	136.5	144	142.7	99.6	96.1	95.4	97.8	93.1	94.9
44	132.1	135.6	142.2	140.6	97.3	95.6	95.8	100.2	94	95.7
44.3333	132.1	136.6	142.9	142.1	100.2	97.9	95.6	97.2	95.8	95.5
44.6667	131.4	135.7	142.9	142.5	99.5	98.1	96.3	98.4	95.1	95.9
45	131.5	137.7	142.3	144	100.1	98.3	94.7	97.3	94.7	95.4
45.3333	130.4	136.1	143.3	142.4	100.65	97.1	97	99.2	96	93.7
45.6667	130.5	134.5	144.8	142.3	99.1	97.6	97.3	97.2	94.6	95.6
46	132.7	136.2	143.3	141.1	98.4	95.9	97.3	99.5	96.2	95.5
46.3333	132.6	135.4	144.2	142.1	100.6	98.1	94.7	96.1	95.9	96.5
46.6667	131.4	134.9	144.7	142.9	99.2	95.1	96	98.2	95.3	93.8
47	131.3	136.9	143.5	142.9	100.4	97.7	94.5	97.2	96.1	96.2
47.3333	130.9	135.5	143.5	142	98.65	97.2	95.5	97.9	95.2	94.1
47.6667	131.7	137	143.4	142.1	97.55	97.4	95.2	99.3	96.5	95.2
48	133.3	137.8	144.3	142.6	99.45	96.7	94.1	98.1	95.4	94.6
48.3333	132.1	137.5	143.1	141.9	100.45	96	96.3	99.4	93.9	96.9
48.6667	129.7	136.4	143.4	142.5	100.45	97.9	94.4	97.6	94.6	95.9
49	131.6	135.1	143.5	144.5	98.65	96.6	95.8	97.7	94.9	95.8
49.3333	133.4	136.6	142.6	142.1	99.75	94.9	96.1	98.6	96.1	94.1
49.6667	131.5	136	142.1	143	98.85	96.9	95.3	98.4	92.4	96.8
50	131.7	134.9	142.7	144	98.6	95.8	95.6	95.8	92.9	95.3
50.3333	130.4	136	143.2	141.9	98.65	97.3	95	98.1	95.7	94.8
50.6667	129.4	135.7	141.3	141.8	99.65	95.6	94.7	99.6	94.8	95.6
51	131.6	137	143.9	142.4	98.95	97.2	95.5	97.3	94.5	94.9
51.3333	130.6	135.8	143.8	142.7	98.95	96.4	95.6	97.4	94.3	94.2
51.6667	130.2	135.3	143.8	143.7	98.3	95.7	94.1	98.5	94.6	96.1
52	130.6	133.9	142.2	142.7	98.4	97.1	94.3	98.7	94.4	95.1
52.3333	131.9	136.1	143.8	142.1	99.25	95.1	95.6	97.6	94.5	95.5
52.6667	130.9	136.2	143.9	143.2	98.5	96	96.5	97.4	96.9	96.3
53	129.6	134.9	142.8	141.9	98.85	97.4	95	95.6	93.9	95.1
53.3333	130.8	134.7	143.3	142.9	98.65	95	94.9	97.6	94.8	96.3
53.6667	130.7	134.7	142.8	142.1	97.35	97.3	96.2	96.4	96.2	96.3
54	131.4	136.3	140.8	143.1	98.7	98	94	96.7	94.4	95.5
54.3333	131.4	134.9	142.6	143.2	97.7	96.9	95.5	98.7	93.7	96.2
54.6667	131.1	135.3	142.1	143.8	98.45	95.1	95.4	98.1	95.3	96.5
55	131.2	134.1	143.3	142.7	98.25	95.6	93.6	96.2	94.6	95.6
55.3333	130.1	135.9	142.8	141.9	99.95	95.3	95	98.6	95.6	95.2
55.6667	130.6	136.1	141.3	142.2	98.3	99.1	96.9	98.4	94	94.7
56	132.2	134.5	143.4	141.5	98.45	94.5	97.2	95.8	93.1	97.6
56.3333	131.5	136.3	143.9	142	98.9	96.4	94.8	99.7	96.6	95.6
56.6667	129.9	134.9	141.3	143.1	98.1	97.4	94.8	98.2	95.5	95.5
57	130.3	135.5	142.9	143.7	99.9	96.4	95.1	97.9	94.7	94.1
57.3333	131.3	136.4	141.5	143.7	98.4	98.3	96.1	97.5	93.9	94.7
57.6667	132.6	135.6	142.5	142.9	97.9	96.4	94.6	97.5	95.3	95.4
58	128.6	134.8	142.8	142	98.25	97.7	95.4	96.5	96.5	96.4
58.3333	130.5	135.5	140.4	141.6	98.3	97	94.9	97.3	92.8	95.7
58.6667	131.6	135	141.7	142.7	98.1	96.1	95	96.8	96.2	96.9
59	131.9	137.4	143.1	141.4	98.35	94.9	94.9	97.6	95.1	93.8
59.3333	129.2	134.9	141.4	143.7	98.8	97.4	95.7	97	95.7	93.8
59.6667	129.9	133.2	141.6	142.8	98.3	98.4	95.9	98.1	94.8	94.7
60	130	133.4	142.1	141.4	97.6	95.6	94.3	96.5	95.2	92.6
60.3333	130.1	135.7	142.6	142.3	98	96.2	96.1	99.7	94.1	95.3
60.6667	130.5	136	141.5	142.4	97.8	97.2	95.2	96	95.4	95.3
61	130.5	134.7	142.9	141.2	98.05	98.7	94.9	97.8	94.1	95.5
61.3333	130	135.4	143.1	140.5	97.95	97.9	95.7	96.7	92.7	95.5
61.6667	130.2	135.4	142.8	142.9	97.65	96.4	93.3	96.6	94.3	93.4
62	130.9	136.8	143.5	141.8	98.1	97	94.6	97.4	93.8	95.6
62.3333	129.8	136	143.1	141.4	97.2	95.6	95.7	98.1	95.4	93.9
62.6667	130.2	135.9	142.2	143.1	97.1	97.1	95.2	97.7	95.7	95.6
63	127.7	134.7	140.5	142.7	98.75	97.5	95	97.9	92.4	95.4
63.3333	129.4	136.1	143.9	141.8	99.55	98	94.1	98	94.5	95.3
63.6667	131.5	135.2	141.4	142.5	98.45	96	96.7	98.1	96.7	94.6
64	129.3	134.7	141.9	141.8	96.8	97.7	95.2	98.6	94.9	95.7
64.3333	128.8	134.4	143.6	141.3	97.9	97	96.3	98.2	93.6	93.8
64.6667	129.8	136.8	141.9	141.5	97.4	96.7	95.1	99.1	94.7	96.3
65	130.1	135.6	141.8	143.1	98.6	96.3	94.8	98	95.9	97
65.3333	130.9	136.8	142.2	141.4	97.35	97	96.5	97.7	95.5	94.5
65.6667	129.6	135.1	141.4	143.1	97.9	96.5	95.5	98	93	95.3
66	129.8	134.5	144.3	140.2	96.65	97.3	94.8	97.6	95.2	95.2
66.3333	129.1	132.8	139.3	141.7	98.1	96.2	96.3	98.9	94	97.8
66.6667	129.1	135.4	141.4	142.6	99.2	96.7	95.1	98.6	94.8	95.7
67	130.2	134.6	142.9	142.7	96.8	98	96.6	100.2	95.7	95.7
67.3333	129.7	133.4	142.1	141.1	98.05	98.4	93.7	99.5	95.2	93.4
67.6667	129.8	133.8	142.1	144.8	97.35	95.5	97.6	98.8	95.3	98.4
68	129.8	134.2	142	142.7	97.8	98.4	94.6	98.4	95.1	94.1
68.3333	129.9	134.2	141.2	142	97.35	97.7	95.4	97.3	95	96.7
68.6667	127.4	132.6	140.4	142.1	97.25	95.7	95.1	97.1	95.6	95.5
69	128.1	135	140.9	140.8	97.85	96	96	98.5	95.2	94.5
69.3333	129.9	136.1	143.8	142.5	97.75	98.3	95.4	97.2	96.3	96.2
69.6667	130.8	134.4	140.1	143.1	97.4	97.2	96.3	97.8	97.3	95.7
70	130.4	132.9	141.6	142.6	98.3	96.8	97.3	97.5	95	96
70.3333	129.6	135	142.6	141.1	97.8	96.6	95.8	97.3	94.2	93.7
70.6667	130	134.7	140.2	141.1	98.05	95.4	96.5	99.2	96	92.7
71	128.6	133.9	140.7	141.8	97.1	96.8	93.3	97.9	93.9	94.2
71.3333	129.5	134.3	140.9	142.6	97.4	98.1	96.2	98.5	94.2	95.7
71.6667	130.8	133	140.9	142.6	98.4	96.3	94.9	97.2	94	93.8
72	127.6	134.8	141.1	142.2	97.2	97.1	95.1	98.6	93.3	93.7
72.3333	129.7	134.8	142.4	141	96.95	96	93.9	97.5	93.7	94.3
72.6667	128.8	132.9	141.2	140	98.25	95.3	93.9	97.3	95	97.4
73	128.8	133.2	141.9	140.9	97.05	98.5	95.2	99.2	95.4	95.4
73.3333	128	134.4	140.7	143.3	97	97.3	93.7	98.3	96.1	94
73.6667	129	134.9	141.6	140.7	97.1	96.5	95.7	98.4	95.9	94.5
74	129.5	135	140.6	140.3	97.85	96.3	96	98.6	96.2	94.6
74.3333	130	133.3	139.5	142.6	97.1	97.7	96.5	98.7	94.5	95.8
74.6667	130.2	134	138.5	144.7	95.9	96.3	95.2	99	94.9	95.9
75	129.5	134.1	139.8	142.6	96.85	96.7	94.9	97.4	95.9	93.4
75.3333	132	134.8	139.2	142.5	96.65	97.3	95.2	96.6	94.8	96.3
75.6667	128.4	134.3	139.7	141.8	97.15	95.7	96.5	99.2	96.2	94.1
76	129.1	134.7	140.3	142.9	96.8	98.5	93.6	100.2	95.8	95.1
76.3333	130.5	134.4	140.7	140.8	97.25	97.7	93.9	97.8	96.2	93.4
76.6667	128.3	133.8	141	140.1	97.2	97	93.4	97.5	95.4	95.2
77	126.9	133.7	140.6	142.6	96.85	98.3	95.6	100	95.1	96.1
77.3333	127.5	133	139.7	139.8	97.1	96.3	95.5	97.4	94	95.4
77.6667	128	134.7	143.1	142	96	96	95.4	98.4	95.2	94.6
78	129.4	134.3	140.3	141	97.15	94.5	95.8	98.7	94.4	96.1
78.3333	128.4	134	140.1	142	97.15	97.4	96.7	98	95.7	95.7
78.6667	127.5	133.3	140.4	141.8	97.95	97.3	94.8	98.7	94.6	95.1
79	128.3	133.4	140	141.5	97.7	97.4	92.8	98.2	95.2	94.8
79.3333	128.5	132.6	139.6	142.1	97.35	97.2	96.4	97.8	95	95.5
79.6667	129.2	134.4	142.2	141.2	97.5	98.6	95.1	99	96	96.6
80	129	132.2	139.7	142.7	96.7	97.1	96.2	97.4	94.5	95
80.3333	128.8	133.3	139.2	142.7	96.7	98	95.6	99.1	95.1	94.1
80.6667	126.7	132.9	140.7	143.2	96.75	98.7	96.1	96.6	94.7	93.9
81	127.6	134.8	141.8	143.2	97.65	97.1	96.1	98.9	96.2	93.9
81.3333	127.1	133.1	139.7	140.5	97.1	95.2	95.9	97.8	96.1	95
81.6667	127.8	132.6	139.2	140.9	96.8	96.9	95.8	99.6	95.2	95.7
82	129	132	141.3	140.7	96.25	94.5	96.1	98.7	93.8	94.8
82.3333	127.6	132.9	139.3	141.3	96.8	98.4	95.3	98.7	94.5	94.3
82.6667	129.3	133.1	140.7	141	96.95	97.1	95.2	96.7	96.3	94.1
83	128.7	132.9	140.3	142.6	97.3	95.9	94.7	97.1	95.9	95
83.3333	127.3	134	140.2	141.8	97.5	97.9	93.9	99.9	96.6	95.1
83.6667	126.8	134.9	139.5	141.4	97.25	96.1	96	98.6	94.2	94.9
84	128.8	133.3	139.9	140.9	97.5	98.2	96	98.9	95.6	94.8
84.3333	128.9	131.7	138.3	141.7	96.5	98.4	94.9	97.4	95.7	95.8
84.6667	127.7	133.3	141	142.7	96.8	96.9	95.2	98	96.8	95.8
85	129.3	131.7	140.6	143.2	97.6	98.7	96.7	98.3	94.5	94.7
85.3333	127.1	132.6	140.9	139.2	96.45	97	97	97.9	95.8	93.2
85.6667	127.9	133	140.7	142.7	96.95	96.4	91.9	99.8	95.7	95.4
86	127.1	131.1	139.5	142	97.15	96.9	94.2	99.4	95.5	96.2
86.3333	127.3	132.7	138.7	140.1	96.9	98.4	95	97.9	96	94.3
86.6667	128.2	133	139.8	142.4	96.65	98.1	94.7	98.2	95.8	95.8
87	127.8	132.9	140.5	142.9	97	97.6	94.9	98.6	95.5	94.3
87.3333	127.7	131.2	137.7	142.2	97.05	96.8	95.3	96.4	97	93.7
87.6667	127.6	133.2	140.2	141.6	97.15	95.9	96.5	98.2	95	94.8
88	127.5	132.6	140.8	140	96.15	97.5	95.7	96.8	95.7	95.9
88.3333	128.6	132.9	139.9	142.7	95.75	97.4	94.5	98.9	95.1	95.9
88.6667	126.8	131.1	139.5	141.7	97.6	97.4	96.3	98.1	97.3	96.1
89	126.7	134.3	140.4	141.4	97.4	98.2	95.9	97.8	95	94.3
89.3333	126.4	132.5	139.1	141.7	96.6	99.3	94.2	98.4	97.1	95.2
89.6667	128.2	132.4	140.5	140.9	96.7	97	95.2	99	95.9	96.7
90	127.6	131.4	140.3	142.4	95.85	98.2	94.9	99	96.5	94.6
