# Supplementary material for: Feedback regulation of heat shock factor 1 (Hsf1) activity by Hsp70‐mediated trimer unzipping and dissociation from DNA
Source: EMBO J. 2020 Jun 3;39(14):e104096. doi: 10.15252/embj.2019104096 (PMC7360973; doi:10.15252/embj.2019104096)
Supplement: Supplementary file 7 — Source Data for Figure 4 [file EMBJ-39-e104096-s005.zip › EMBOJ-2019-104096R_Figure 4_SourceData/EMBOJ-2019-104096__SourceDataForFig4D.xlsx]

## Sheet: Sheet1
		Hsf1∆(202-213)						Hsf1-I202S,L203S,V205S						Hsf1-I209S,L211S,L213S
		Repeat 1 (20171128 hsf1 1707 T_M 1)		Repeat 2 (20171128 hsf1 1707 T_M 2 long)		Repeat 3 (20171129 hsf1 1707 T_M 3)		Repeat 1 (20180110 1708_1709 T 1)		Repeat 2 (20180110 1708_1709 T 2)		Repeat 3 (20180110 1708_1709 T 3 long)		Repeat 1 (20180110 1708_1709 T 1)		Repeat 2 (20180110 1708_1709 T 2)		Repeat 3 (20180110 1708_1709 T 3 long)
Time [min]	Hsf1 Wt	Time [min]	[mP] average	Time [min]	[mP] average	Time [min]	[mP] average	Time [min]	[mP] average	Time [min]	[mP] average	Time [min]	[mP] average	Time [min]	[mP] average	Time [min]	[mP] average	Time [min]	[mP] average
0	159.8	0	165.8	0	161.8	0	163.167	0	160.9	0	165.733	0	167.1	0	162.667	0	162.167	0	167.6
1.1	159.3	1.08333	166.167	1.08333	162.7	1.08333	162.533	1.1	160.667	1.1	166.033	1.1	169.133	1.1	163.867	1.1	163.267	1.1	166.433
2.2	159.25	2.16667	164.8	2.16667	159.3	2.16667	162.867	2.2	159.867	2.2	165	2.2	167.4	2.2	161.567	2.2	161.333	2.2	165.567
3.3	157.4	3.25	164.8	3.25	161.533	3.25	160.433	3.3	159.9	3.3	164.1	3.3	168.333	3.3	162.333	3.3	162.1	3.3	165.7
4.4	156.6	4.33333	165.267	4.33333	158.8	4.33333	160.167	4.4	159.433	4.4	165.833	4.4	168.3	4.4	160.867	4.4	162	4.4	165.233
5.5	155.35	5.41667	163.8	5.41667	160.067	5.41667	160.733	5.5	159.967	5.5	166.2	5.5	167.833	5.5	160.267	5.5	160.567	5.5	166.033
6.6	153.75	6.5	164.133	6.5	159.4	6.5	160.467	6.6	160	6.6	164.7	6.6	167.167	6.6	160.733	6.6	161.1	6.6	165.667
7.7	151.1	7.58333	164.233	7.58333	158.167	7.58333	161.1	7.7	159.533	7.7	164.833	7.7	167.8	7.7	159.733	7.7	160.6	7.7	165.2
8.8	147.8	8.66667	163.667	8.66667	159.367	8.66667	160.633	8.8	159.6	8.8	165.367	8.8	168.5	8.8	160.233	8.8	161	8.8	165.033
9.9	146.4	9.75	163.867	9.75	159.633	9.75	160.7	9.9	160.033	9.9	163.3	9.9	167.333	9.9	160.133	9.9	160.433	9.9	163.1
11	146.05	10.8333	163.7	10.8333	159.133	10.8333	160.4	11	160.367	11	164.4	11	166.9	11	158.967	11	159.733	11	164.267
12.1	142.6	11.9167	163.967	11.9167	157.333	11.9167	159.633	12.1	160.733	12.1	165.6	12.1	167.8	12.1	158.8	12.1	160.333	12.1	163.967
13.2	140.4	13	164.033	13	157.2	13	159.1	13.2	159.6	13.2	164.233	13.2	167.6	13.2	158.533	13.2	159.333	13.2	162.533
14.3	138.1	14.0833	164.033	14.0833	157.833	14.0833	160.2	14.3	159.767	14.3	165.467	14.3	167.4	14.3	158.8	14.3	158.633	14.3	162.767
15.4	134.8	15.1667	163.033	15.1667	157.533	15.1667	159.6	15.4	160.2	15.4	165.467	15.4	168.4	15.4	158.3	15.4	159.967	15.4	162.4
16.5	133.7	16.25	163.733	16.25	157.533	16.25	159.3	16.5	161.067	16.5	165.633	16.5	168	16.5	157.6	16.5	158.333	16.5	163.367
17.6	130.45	17.3333	163.7	17.3333	157.233	17.3333	159.4	17.6	159.333	17.6	164.833	17.6	167.333	17.6	158.7	17.6	158.833	17.6	162.767
18.7	129.35	18.4167	164.267	18.4167	158.033	18.4167	160.167	18.7	159.733	18.7	165.433	18.7	166.467	18.7	157.733	18.7	158.233	18.7	162.7
19.8	127.4	19.5	163.567	19.5	157.633	19.5	159.233	19.8	159.4	19.8	165.333	19.8	167.467	19.8	158.1	19.8	158.133	19.8	162.2
20.9	125.1	20.5833	164.1	20.5833	157.733	20.5833	159.833	20.9	159.967	20.9	165.433	20.9	166.367	20.9	157.633	20.9	157.067	20.9	161.5
22	121.95	21.6667	163.967	21.6667	157.5	21.6667	159.5	22	160.3	22	164.567	22	167	22	158.267	22	158.8	22	162.567
23.1	122.45	22.75	163.667	22.75	157.7	22.75	158.267	23.1	159.567	23.1	165.667	23.1	167.3	23.1	157.8	23.1	157.8	23.1	161.767
24.2	120.25	23.8333	163.9	23.8333	157.6	23.8333	159.133	24.2	160.367	24.2	165.533	24.2	167.467	24.2	157.433	24.2	156.667	24.2	161.533
25.3	119.15	24.9167	162.4	24.9167	157.2	24.9167	158.333	25.3	160.367	25.3	164.967	25.3	167.533	25.3	157.433	25.3	157.2	25.3	161.133
26.4	117.8	26	164	26	158.567	26	158.933	26.4	159.867	26.4	165.933	26.4	166.733	26.4	156.633	26.4	156.967	26.4	161.167
27.5	116.4	27.0833	163.033	27.0833	158.933	27.0833	159.067	27.5	159.833	27.5	165.567	27.5	168.033	27.5	156.1	27.5	155.867	27.5	161.433
28.6	116.8	28.1667	163.233	28.1667	159.333	28.1667	158.9	28.6	161.1	28.6	165.9	28.6	167.967	28.6	156.433	28.6	155.733	28.6	161.333
29.7	115.1	29.25	162.933	29.25	159.267	29.25	159.7	29.7	160.567	29.7	165.067	29.7	167.333	29.7	156.767	29.7	156.2	29.7	161.167
30.8	114.75	30.3333	163.4	30.3333	160.267	30.3333	159.333	30.8	160.267	30.8	166.533	30.8	168.5	30.8	156.767	30.8	155.967	30.8	160.833
31.9	113.65	31.4167	162.533	31.4167	159.6	31.4167	158.6	31.9	160.1	31.9	165.833	31.9	167.967	31.9	155.067	31.9	155.467	31.9	160.233
33	114	32.5	162.6	32.5	158.7	32.5	158.733	33	160.133	33	165.733	33	168.133	33	156.733	33	154.867	33	161.933
34.1	112.35	33.5833	163.333	33.5833	159.533	33.5833	158.5	34.1	159.967	34.1	165.8	34.1	167.833	34.1	155.667	34.1	155.967	34.1	160.567
35.2	112.1	34.6667	163.6	34.6667	158.967	34.6667	158.733	35.2	160.3	35.2	165.967	35.2	168.233	35.2	155.9	35.2	154.567	35.2	160.5
36.3	110.75	35.75	163.033	35.75	159.467	35.75	158.133	36.3	160.167	36.3	166.4	36.3	168.4	36.3	156.067	36.3	153.433	36.3	160.3
37.4	110.75	36.8333	163.6	36.8333	159.3	36.8333	158.733	37.4	160.733	37.4	166	37.4	166.933	37.4	155.7	37.4	154.367	37.4	160.8
38.5	109.9	37.9167	162.967	37.9167	159.467	37.9167	159.2	38.5	160.8	38.5	166.5	38.5	168.4	38.5	154.933	38.5	153.8	38.5	160.167
39.6	109.6	39	163.667	39	159.733	39	157.767	39.6	159.467	39.6	165.6	39.6	166.933	39.6	154.6	39.6	153.233	39.6	159.3
40.7	108.35	40.0833	163.867	40.0833	158.933	40.0833	158.8	40.7	160.2	40.7	166	40.7	167.233	40.7	156.133	40.7	153.6	40.7	159.7
41.8	108.6	41.1667	163.467	41.1667	160.033	41.1667	158.467	41.8	160.133	41.8	166.767	41.8	166.667	41.8	155.333	41.8	152.833	41.8	159.267
42.9	108.8	42.25	162.133	42.25	159.967	42.25	159.767	42.9	159.633	42.9	166.133	42.9	167.433	42.9	153.767	42.9	152.1	42.9	158.633
44	107.5	43.3333	163.5	43.3333	160.1	43.3333	158.467	44	160.2	44	166.267	44	167.067	44	154.7	44	152.1	44	159.867
45.1	107.55	44.4167	162.933	44.4167	159.867	44.4167	158.133	45.1	160.133	45.1	166.1	45.1	167.533	45.1	154.3	45.1	151.5	45.1	159.3
46.2	106.7	45.5	163.2	45.5	160.033	45.5	158.167	46.2	159.733	46.2	165.367	46.2	167.467	46.2	154.733	46.2	150.8	46.2	159.467
47.3	106.3	46.5833	163.1	46.5833	160.167	46.5833	157.833	47.3	159.767	47.3	166.133	47.3	166.567	47.3	153.833	47.3	151.633	47.3	158.9
48.4	106.7	47.6667	163.7	47.6667	160.1	47.6667	157.7	48.4	159.667	48.4	166.1	48.4	166.167	48.4	154.4	48.4	150.2	48.4	158.433
49.5	107.4	48.75	162.467	48.75	160.4	48.75	157.8	49.5	160.233	49.5	166.733	49.5	168.167	49.5	153.533	49.5	151.7	49.5	158.6
50.6	106.35	49.8333	163.633	49.8333	159.733	49.8333	158.233	50.6	159.967	50.6	165.8	50.6	166.733	50.6	153.733	50.6	149.6	50.6	158.333
51.7	105.35	50.9167	163.1	50.9167	159.567	50.9167	158.333	51.7	160	51.7	166.5	51.7	166.9	51.7	154.2	51.7	149.933	51.7	157.167
52.8	106.8	52	161.033	52	161.267	52	157.633	52.8	159.6	52.8	165.867	52.8	166.733	52.8	153.233	52.8	149.4	52.8	157.867
53.9	105.7	53.0833	163.167	53.0833	160.567	53.0833	158.033	53.9	159.633	53.9	165.6	53.9	166.7	53.9	153.867	53.9	149	53.9	157.067
55	105	54.1667	162.167	54.1667	160.2	54.1667	157.233	55	159.8	55	164.967	55	166.033	55	152.367	55	148.3	55	157.3
56.1	105.55	55.25	162.833	55.25	161	55.25	157.5	56.1	159.333	56.1	165.633	56.1	166	56.1	152.733	56.1	148.333	56.1	157.9
57.2	105	56.3333	162.433	56.3333	159.933	56.3333	156.6	57.2	159.733	57.2	166.033	57.2	166.133	57.2	151.7	57.2	148.4	57.2	156.4
58.3	106.7	57.4167	163.3	57.4167	160.1	57.4167	158.333	58.3	159.7	58.3	165.233	58.3	165.833	58.3	152.4	58.3	147.133	58.3	156.567
59.4	103.95	58.5	163.267	58.5	159.6	58.5	157	59.4	159.567	59.4	166.733	59.4	166.367	59.4	152.567	59.4	146.267	59.4	157.433
60.5	105.7	59.5833	161.5	59.5833	159.633	59.5833	157.8	60.5	159.367	60.5	165.833	60.5	166.6	60.5	151.633	60.5	146.9	60.5	156.667
61.6	104.75	60.6667	162.667	60.6667	160.033	60.6667	157.5	61.6	159.5	61.6	165.767	61.6	166.633	61.6	151.6	61.6	146.567	61.6	156.7
62.7	104.4	61.75	162.7	61.75	160.233	61.75	157.5	62.7	159.3	62.7	164.8	62.7	166.467	62.7	150.733	62.7	146.933	62.7	156.1
63.8	103.45	62.8333	162.1	62.8333	160.067	62.8333	157.3	63.8	160.9	63.8	165.2	63.8	165.3	63.8	150.9	63.8	145.133	63.8	156.067
64.9	104.3	63.9167	162.467	63.9167	160.8	63.9167	157.167	64.9	158.667	64.9	165.367	64.9	166.433	64.9	150.867	64.9	145.933	64.9	156.967
66	104.9	65	162.933	65	160.167	65	156.933	66	159	66	164.767	66	166.033	66	150.533	66	145.167	66	155.333
67.1	105	66.0833	161.833	66.0833	160.333	66.0833	157	67.1	158.433	67.1	165.367	67.1	166.433	67.1	150.467	67.1	144.1	67.1	154.867
68.2	105.5	67.1667	162.533	67.1667	159	67.1667	157.1	68.2	159	68.2	165.3	68.2	166.3	68.2	149.167	68.2	144.367	68.2	155.033
69.3	103.75	68.25	161.967	68.25	159.167	68.25	157.2	69.3	158.433	69.3	165.5	69.3	165.833	69.3	148.967	69.3	144.7	69.3	155.567
70.4	104.2	69.3333	162.733	69.3333	159.933	69.3333	156.767	70.4	159.067	70.4	164.4	70.4	165.8	70.4	149.7	70.4	144.5	70.4	154.8
71.5	103.65	70.4167	162.133	70.4167	160.267	70.4167	156.167	71.5	158.4	71.5	164.6	71.5	166.267	71.5	148.933	71.5	143.867	71.5	154.867
72.6	105.3	71.5	162.233	71.5	159.7	71.5	157.167	72.6	158.6	72.6	165.7	72.6	166.167	72.6	148.733	72.6	144.5	72.6	155.3
73.7	104.05	72.5833	161.767	72.5833	159.667	72.5833	156.1	73.7	158.6	73.7	165	73.7	165.433	73.7	148.333	73.7	143.7	73.7	153.533
74.8	104.6	73.6667	162.167	73.6667	159.767	73.6667	156.633	74.8	159.133	74.8	164.233	74.8	165.6	74.8	148.333	74.8	142.133	74.8	153.6
75.9	103.7	74.75	161.367	74.75	159.267	74.75	156.367	75.9	157.667	75.9	164.9	75.9	165.367	75.9	148.2	75.9	142.433	75.9	153.467
77	105.6	75.8333	162.167	75.8333	158.6	75.8333	157.167	77	158.667	77	164.933	77	166.1	77	147.967	77	143	77	153.8
78.1	105.45	76.9167	161.767	76.9167	159.367	76.9167	155.333	78.1	157.9	78.1	164.7	78.1	165.267	78.1	146.633	78.1	142.1	78.1	152.833
79.2	105.05	78	161.267	78	159.4	78	156.633	79.2	157.767	79.2	164.633	79.2	165.567	79.2	146.967	79.2	142.3	79.2	152.3
80.3	105.25	79.0833	161.667	79.0833	159.167	79.0833	156.467	80.3	157.967	80.3	165.467	80.3	165.4	80.3	146.533	80.3	141.867	80.3	152.733
81.4	104.35	80.1667	161.6	80.1667	158.767	80.1667	156.067	81.4	158.067	81.4	164.8	81.4	164.767	81.4	147.133	81.4	141.6	81.4	152.133
82.5	105.25	81.25	162.5	81.25	158.833	81.25	156.9	82.5	157.367	82.5	165.167	82.5	165.6	82.5	146.267	82.5	140.533	82.5	153.1
83.6	104.9	82.3333	161.4	82.3333	157.4	82.3333	156	83.6	157.433	83.6	164.8	83.6	164.967	83.6	147.133	83.6	141.033	83.6	152.633
84.7	104.65	83.4167	162.233	83.4167	159.4	83.4167	156.233	84.7	157.367	84.7	164.567	84.7	165.3	84.7	146.233	84.7	139.733	84.7	151.733
85.8	103.85	84.5	160.333	84.5	159.267	84.5	156.133	85.8	157.8	85.8	164.533	85.8	165	85.8	146.267	85.8	139.8	85.8	151.033
86.9	104.15	85.5833	160.9	85.5833	158.633	85.5833	154.333	86.9	157.233	86.9	163.533	86.9	164.9	86.9	144.567	86.9	139.967	86.9	151.833
88	103.9	86.6667	160.5	86.6667	158.8	86.6667	154.133	88	157.333	88	164.3	88	164.6	88	144.167	88	139.133	88	150.867
89.1	104.45	87.75	160.2	87.75	158.7	87.75	156.167	89.1	156.867	89.1	164.4	89.1	165.2	89.1	145.267	89.1	139.8	89.1	151.933
		88.8333	161.3	88.8333	159.3	88.8333	154.9
