# Supplementary material for: Feedback regulation of heat shock factor 1 (Hsf1) activity by Hsp70‐mediated trimer unzipping and dissociation from DNA
Source: EMBO J. 2020 Jun 3;39(14):e104096. doi: 10.15252/embj.2019104096 (PMC7360973; doi:10.15252/embj.2019104096)
Supplement: Supplementary file 8 — Source Data for Figure 5 [file EMBJ-39-e104096-s006.zip]

Archive with 11 entries (8 files):
- EMBOJ-2019-104096R_Figure 5_SourceData/
- EMBOJ-2019-104096R_Figure 5_SourceData/EMBOJ-2019-104096__SourceDataForFig5A.xlsx
- __MACOSX/
- __MACOSX/EMBOJ-2019-104096R_Figure 5_SourceData/
- __MACOSX/EMBOJ-2019-104096R_Figure 5_SourceData/._EMBOJ-2019-104096__SourceDataForFig5A.xlsx
- EMBOJ-2019-104096R_Figure 5_SourceData/EMBOJ-2019-104096__SourceDataForFig5B.xlsx
- __MACOSX/EMBOJ-2019-104096R_Figure 5_SourceData/._EMBOJ-2019-104096__SourceDataForFig5B.xlsx
- EMBOJ-2019-104096R_Figure 5_SourceData/EMBOJ-2019-104096__SourceDataForFig5C.xlsx
- __MACOSX/EMBOJ-2019-104096R_Figure 5_SourceData/._EMBOJ-2019-104096__SourceDataForFig5C.xlsx
- EMBOJ-2019-104096R_Figure 5_SourceData/EMBOJ-2019-104096__SourceDataForFig5G.xlsx
- __MACOSX/EMBOJ-2019-104096R_Figure 5_SourceData/._EMBOJ-2019-104096__SourceDataForFig5G.xlsx
