# Supplementary material for: Feedback regulation of heat shock factor 1 (Hsf1) activity by Hsp70‐mediated trimer unzipping and dissociation from DNA
Source: EMBO J. 2020 Jun 3;39(14):e104096. doi: 10.15252/embj.2019104096 (PMC7360973; doi:10.15252/embj.2019104096)
Supplement: Supplementary file 8 — Source Data for Figure 5 [file EMBJ-39-e104096-s006.zip › EMBOJ-2019-104096R_Figure 5_SourceData/EMBOJ-2019-104096__SourceDataForFig5A.xlsx]

## Sheet: Sheet1
Repeat 1							Repeat 2							repeat 3							repeat 4
Time [min]	Hsf1 Wt	2:1	1:1	1:2	Hsf1 D(202-213)		Time [min]	Hsf1 Wt	2:1	1:1	1:2	Hsf1 D(202-213)		Time [min]	Hsf1 Wt	2:1	1:1	1:2	Hsf1 D(202-213)		Time [min]	Hsf1 Wt	2:1	1:1	1:2	Hsf1 D(202-213)
0	168.7	164.2	168.55	161.5	155.05		0	174.95	168.15	172	167.95	153.8		0	173.3	170.35	167.3	170.7	156.8		0	169.4	167.3	167.9	163.2	161.2
0.583333	168.45	164.2	168.75	161.4	155.15		0.583333	174.45	169.15	171.3	167.6	153.5		0.583333	173.05	170.75	166.2	170.15	157.5		0.55	169	167.2	167.2	163.4	160.5
1.16667	168.55	163.95	167.85	161.5	156.9		1.16667	175.4	169.95	172.85	167.95	152.8		1.16667	174.8	170.5	167.2	171.3	155.8		1.1	170	167.8	167.5	163.2	162.2
1.75	169.15	164.65	167.05	163.4	156.75		1.75	174.9	168.75	171.4	167.7	153.5		1.75	173.85	170.15	166.9	170.7	155.95		1.65	170.6	168.1	167.1	162.9	162.4
2.33333	169	165	167.7	162.15	156.15		2.33333	174.15	168.3	172.6	166.2	153.45		2.33333	171.25	169.6	165.7	170.15	155.2		2.2	168.1	165.8	167	164.1	161.6
2.91667	169.1	164	167.05	162.35	156.45		2.91667	174.15	168.25	172.25	167.1	153.85		2.91667	172.1	168.5	165.9	170	156.35		2.75	166.7	166.6	165.5	161.5	160.6
3.5	169.35	163.75	166.2	162.45	155.15		3.5	173.85	168.4	171.25	166.8	152.35		3.5	173.1	169.95	165.95	171	155.95		3.3	166.9	166.9	166.1	163.3	161.1
4.08333	166.75	162.35	166.9	161.3	156.2		4.08333	174.35	168.5	172	165.2	153.25		4.08333	173.6	168.3	164.85	170.5	156.4		3.85	167.6	165.7	165.6	160.9	161.5
4.66667	167.8	164.1	167.05	161.35	154.25		4.66667	174.6	168.8	171.4	166.2	152.55		4.66667	172	169.5	166.5	170.65	155		4.4	166	165.6	167.2	161.5	161.6
5.25	168.6	163.4	166.45	161.25	155.4		5.25	173.55	167	171.95	166.85	152.6		5.25	172.5	169.6	165.65	170.6	157.4		4.95	168	165.1	166.2	162.2	161.8
5.83333	166.3	163.65	166.1	160.55	156		5.83333	173.65	167.8	171.9	166.95	152.15		5.83333	171.6	168.2	165.2	170.7	155.15		5.5	165.7	163.8	165.7	161	161.2
6.41667	167.4	162.7	167.15	161.3	154.8		6.41667	172.05	167.1	172	166.7	152.1		6.41667	172.45	168.3	165.65	170.3	154.85		6.05	167.4	165.2	165.3	162.2	162.2
7	165.5	162.95	166.35	160.6	155.65		7	172.4	166.85	170.1	165.85	152.15		7	170.6	167.05	165.75	170.75	155.8		6.6	166.1	162.2	164.9	159.8	161.4
7.58333	165.3	162.7	165.6	161.1	155.4		7.58333	172.5	165.55	171.4	166.85	151.85		7.58333	170.15	166.85	163.65	170.55	155.4		7.15	166	162.6	163.2	162.8	163
8.16667	165.15	162.1	165.75	158.7	155.25		8.16667	171.7	166.05	171.7	166.1	152.2		8.16667	168.65	166	163.65	169.2	155.4		7.7	164.1	163.2	162.4	161.3	161.4
8.75	164.35	160.55	165.35	160.4	155.95		8.75	171.35	165	169.15	165.8	151.65		8.75	167.5	166.65	163.3	169.65	156.05		8.25	164.1	163.4	162.6	159.7	160.4
9.33333	164.05	160.4	163.75	160.45	154.2		9.33333	170.8	163.55	168.95	164.95	152.45		9.33333	166.6	165.2	162.2	169.6	155.55		8.8	163.5	161.7	164.1	160.9	162.1
9.91667	163.7	159.7	164.7	158.75	153.25		9.91667	171.3	162.6	168.9	165.95	151.55		9.91667	165.25	163.65	163.35	169.85	156.35		9.35	160.5	161.7	164	161.4	158.2
10.5	161.8	158.65	164	158.4	153.95		10.5	168.2	162.5	169.5	164.85	152.05		10.5	165.15	163.7	162.35	169.05	155.85		9.9	161	161.2	161.6	160.7	161.8
11.0833	160.1	157.8	163.85	159.1	153.85		11.0833	169	161.7	168	164.85	151.7		11.0833	163.65	162.15	161.55	169.3	155.1		10.45	160.3	161.4	161.4	158.7	159.8
11.6667	159.4	157.7	164	156.45	154.85		11.6667	166.1	160.4	167.95	164.35	151.1		11.6667	162.05	162.6	160.85	167.55	156.35		11	159.2	158.5	160.7	159.5	158.5
12.25	159.2	156.4	163.05	158.65	154.45		12.25	166.95	159.5	167.4	163.15	150.75		12.25	160.45	161.2	161.05	168.15	156.4		11.55	157	157	161.8	159.6	159.2
12.8333	157.2	156.8	162.55	157.25	153		12.8333	164.9	158	167.45	163.35	151.4		12.8333	158.65	158.2	159.25	167.65	156.05		12.1	154.6	157.3	158.3	158.1	160.2
13.4167	156.95	156	161.2	156.15	153.1		13.4167	164	157.05	166.4	162.1	151.65		13.4167	156.6	158.2	160.15	166.4	155.8		12.65	156	155.4	160.1	157.3	161.4
14	155	154.5	160.6	156	153.05		14	164.1	156	166.35	162	152.1		14	156.45	157	158.4	167.6	156.05		13.2	154.3	155.9	158	157.7	159.8
14.5833	152.6	153.2	160.85	156.25	154.3		14.5833	160.9	154.15	165.15	162.1	152.2		14.5833	153.3	155.1	157.55	166.25	156.15		13.75	153.5	155.9	156.9	158.8	160.6
15.1667	152.45	152.3	160.45	155.5	152.95		15.1667	159.9	153.85	163.8	161.4	151.8		15.1667	151.65	154.95	156.85	166.95	155		14.3	152.2	153.3	156.8	158.6	161.5
15.75	151.45	151.05	160.15	154.35	152.2		15.75	158.35	152.55	164.35	161.3	151.95		15.75	151.6	153.4	156	165.45	155.35		14.85	149.4	152.2	157.4	155.6	159.5
16.3333	149.15	151.45	159.2	153.1	154.6		16.3333	156.5	152.45	162.6	159.95	151.95		16.3333	148.2	152.5	156.1	166.1	155.35		15.4	148	151	157	156.3	159.5
16.9167	147.5	149.45	158.7	152.6	152.55		16.9167	154.85	150.9	162.65	159.65	151.55		16.9167	148.1	151.9	155.85	163.85	155.7		15.95	146.7	152	157.6	155.6	159.2
17.5	146.55	148.9	158.55	152.6	154.15		17.5	154.2	148.3	161.25	159.4	150.9		17.5	144.4	150.45	153.95	164.95	154.9		16.5	146.4	150.3	153.3	155.4	160.5
18.0833	146.2	149.1	157.2	152.2	154.05		18.0833	152.75	147.75	161.15	158.9	151.3		18.0833	142.9	148.75	152.5	162.2	155.55		17.05	142.9	149.4	153.2	154.7	161.2
18.6667	144.55	148.2	156.9	151.85	153.4		18.6667	150.15	147.05	160.9	157.6	151.05		18.6667	141.45	148.1	152.6	162.7	155.6		17.6	142.9	151.3	154.6	156.1	160.2
19.25	143.4	146.2	155.1	152	153.35		19.25	146.65	146	160.1	156.15	151.3		19.25	140.35	146.45	152.2	163.4	155.5		18.15	141.5	147.4	152.6	154.7	159.3
19.8333	141.9	146.45	154.05	150.45	153.9		19.8333	146.4	144.65	159.35	157.35	150.55		19.8333	139.5	144.95	151.35	160.65	155.95		18.7	139.8	146.2	151.8	155.5	160.3
20.4167	140.65	143.95	153.65	151.9	153.65		20.4167	145.65	143.9	159.1	156.95	152.5		20.4167	136.5	144.65	150.45	161.2	155.15		19.25	136.8	145.6	149.2	154.1	158.6
21	139.4	143.45	152.85	150	154.2		21	143.45	141.4	157.65	155.85	151.3		21	136.15	143.55	150.1	162	155.2		19.8	135.8	144.3	150.2	155.3	160.7
21.5833	137.9	142.25	152.7	148.25	153.7		21.5833	141.1	140.1	156.05	154.8	151.15		21.5833	134.4	141.95	149.65	160.9	154.5		20.35	135.3	143	147.6	153.1	159.4
22.1667	136.35	142.05	151.75	148.7	154.65		22.1667	140.8	139.95	154.35	154.65	151.25		22.1667	132.9	141.15	149.55	159.95	154.75		20.9	133.9	140.1	149	153.2	159.9
22.75	136	141	151.15	148.15	152.55		22.75	138.7	139.05	155.45	153	152.35		22.75	130.6	139.3	146.85	160.65	155.3		21.45	132.5	142.7	148.1	152.1	159.1
23.3333	133.55	140.9	150.1	147.95	152.85		23.3333	136.7	137.95	153.7	153.4	150.3		23.3333	128.95	137.6	147.1	159.5	154.15		22	131.7	140.5	148.2	152.3	159.2
23.9167	131.95	140.1	149.35	145.95	152.9		23.9167	135.75	137.6	153.25	152.85	151.4		23.9167	127.2	138.35	145.65	158.5	154.35		22.55	129.9	139.3	147.3	153.1	161.1
24.5	131.2	138.15	148.3	145.55	152.25		24.5	133.6	136.25	151.75	152.75	149.9		24.5	127.65	138.2	144.1	157.65	154.9		23.1	126.7	137.9	146	151	161.3
25.0833	130	138.75	148.5	147	152.65		25.0833	131.45	135.2	151.5	152.3	149.85		25.0833	126.5	136.25	144.6	156.5	154.45		23.65	127.6	138.8	144.3	152.6	160.4
25.6667	129.2	137.7	148.9	145.1	152.7		25.6667	130.4	134.85	150.4	151.55	150.55		25.6667	123.15	134.3	143.8	156.95	154.8		24.2	123.7	137.4	144.4	150.2	160.1
26.25	128.1	134.2	146.95	143.75	152.35		26.25	131.35	133.05	149.95	151.2	151.55		26.25	122.8	132.55	144.2	156.5	154.25		24.75	123.5	135.7	144.6	147.9	158.1
26.8333	125.9	134.4	146.45	144.15	152.55		26.8333	128.2	131.7	150.4	150.1	150.8		26.8333	121.85	132.95	142.6	155.65	154.75		25.3167	123.9	135.2	142.4	149.9	159.5
27.4167	126.55	132.8	145.25	143.65	153.4		27.4167	126.8	132.75	149.1	150	150.95		27.4167	120.2	131	142.9	154.75	154.35		25.8667	123.4	135	143.2	149.4	159.5
28	124.65	133.25	144.45	142.4	152.1		28	125.3	131.3	147	150	151.35		28	120.2	131	140.7	153.55	154.75		26.4167	122.4	133.8	141	148.4	158.8
28.5833	122.6	131.8	143.9	142.2	151.75		28.5833	124.7	128.9	148.3	148.5	150.4		28.5833	118.5	130.2	139.2	154.4	154.15		26.9667	119.1	133.9	140.1	148.9	159.6
29.1667	122.05	130.75	144.3	142.5	152.35		29.1667	122.75	128.55	146.7	148.75	151.2		29.1667	117.8	129.6	140.35	151.7	153.8		27.5167	119.3	131.2	142.4	148.3	156.9
29.75	122.6	130.1	143.7	142.85	152.85		29.75	120.65	128.3	145.35	149	151.25		29.75	116.4	128.4	139.1	153.7	154.45		28.0667	119	131.6	139.6	147.6	159.5
30.3333	118.95	129.25	141.4	142.3	152.75		30.3333	120.35	127.85	146	147.35	150.25		30.3333	114.5	128.55	137.8	152.6	153.05		28.6167	116	129.5	139.7	144.2	160.5
30.9167	119.5	129.8	142.15	141.45	152.9		30.9167	121.8	126.5	143.7	146.85	151.45		30.9167	115.5	127.7	137.65	151.6	154.1		29.1667	115.9	127.8	139	145.5	160.6
31.5	116.85	128.55	140.8	139.95	152.15		31.5	119.2	127.2	143.25	145.45	150.4		31.5	114.5	125.65	136.75	151.25	152.8		29.7167	115.2	128.4	136.9	147.9	160.9
32.0833	117.6	127.55	140.65	139.4	153.25		32.0833	117.7	126.65	143.15	144.25	150.55		32.0833	112.9	124.4	136.2	150.4	153.8		30.2667	114.7	128.8	137.2	145.8	159.7
32.6667	116.2	125.05	138.65	139.35	152.35		32.6667	116	125.1	141.8	145.75	151.4		32.6667	113.1	125.4	135.7	150.65	153.75		30.8167	110.4	127.7	139.5	147.4	159.7
33.25	116.15	126.7	137.35	138.95	151.5		33.25	115.75	124.2	142.2	144.95	150.15		33.25	111	123.75	135.65	150.65	154.1		31.3667	111.1	125.2	136.3	147.1	160.3
33.8333	114.1	125.4	138.55	138.15	151.85		33.8333	116.3	124.55	141.9	144.65	151.2		33.8333	110.85	123.7	135.65	151	156.3		31.9167	112.1	125.4	136	145.8	158.2
34.4167	113.1	123.6	137.45	138.45	152.7		34.4167	115.1	122.5	139.8	145.4	149.5		34.4167	110.65	122.85	135.2	149.55	153.5		32.4667	110.1	125.2	137.4	143.6	159.4
35	112.55	124.7	135.8	137.95	150.85		35	114.35	122.35	138.85	143.75	149.95		35	110.4	121.7	134.45	148.75	153.5		33.0167	109.3	123.2	133.6	144.1	160.4
35.5833	112.3	123.75	135.3	138.9	152.15		35.5833	114.8	120.65	138.7	142.65	150.4		35.5833	109.6	121.25	132.1	149.55	154.4		33.5667	109.3	121.8	133.3	143.2	160.4
36.1667	111.4	122	134.75	138.3	152		36.1667	112.3	121.1	138.4	142.7	151.05		36.1667	108.5	121.25	133.75	147.6	153.95		34.1167	108	121.1	134.7	143.4	160.1
36.75	109.95	121.25	134	136.75	151.75		36.75	111.8	121	136.65	142.2	149.95		36.75	108.6	119.7	131.4	148.35	153.65		34.6667	108	120.1	134.1	144.4	160.5
37.3333	109.95	120.8	134.35	136.7	151		37.3333	111.8	119.35	135.7	143.1	150.4		37.3333	108.25	119.25	131.2	146.1	152.7		35.2167	105.9	119.9	133.1	143.5	157.1
37.9167	109	120	133.1	136.2	150.9		37.9167	111.5	119.45	137.35	141.45	150.65		37.9167	105.9	119.2	130.3	146.4	154.55		35.7667	104.4	120	131.4	140.7	158.9
38.5	108.7	119.9	133.1	134.95	151.7		38.5	110.1	119.15	136.3	142.15	150.45		38.5	106.15	118.5	131.9	146.25	155.05		36.3167	105.5	120.9	133.3	141.7	160.2
39.0833	108.55	119.65	132.35	134.95	151.55		39.0833	109.35	118.45	136	140.45	150.65		39.0833	106.9	117.95	129.1	146.05	153.5		36.8667	106.7	119	129.7	140.6	158.4
39.6667	108.1	117.9	131.9	135.75	151.75		39.6667	110.15	117.85	135.2	140.9	149.5		39.6667	105.7	117.05	129.2	145.7	153.2		37.4167	105.9	118.6	129.9	141	159.5
40.25	107.45	119.15	131.2	134.75	150.25		40.25	108.4	116.35	133.3	139.8	148.95		40.25	104.9	116.3	129.65	145.75	154.7		37.9667	105.6	116.9	129.1	138.7	158.2
40.8333	107.15	117.5	129.95	135.5	151.75		40.8333	108.1	117.2	132.35	139.4	149.6		40.8333	104.9	115.85	129.2	143.25	153.45		38.5167	104.4	119.1	129.7	139.4	158.1
41.4167	105.95	115.9	130.2	134	152.1		41.4167	107.65	116.5	132.95	140.6	150.55		41.4167	104.95	114.45	128.45	144.65	151.8		39.0667	103.2	116.7	128.1	139.8	157.4
42	105.2	115.8	128.7	133.15	151.6		42	107.8	115.3	132.7	140	150.25		42	104.4	115.85	127	142.9	153.75		39.6167	103.4	116.1	127.9	139.9	159.6
42.5833	105	115.7	128.45	133.8	150.95		42.5833	106.85	114.2	131.05	138.85	149.75		42.5833	104.4	114.75	128.05	143.75	153.4		40.1667	102.5	116.6	128.3	137.7	157.7
43.1667	104.25	113.45	128.95	133	152.55		43.1667	106.8	115.95	131.8	137.85	150.4		43.1667	104.45	114.25	125.9	141.5	152.25		40.7167	102	115	126.3	138.4	158.5
43.75	104.55	113.8	127.75	132.15	151.2		43.75	107.3	115	131.5	136.55	149.85		43.75	103.9	114.25	126	142.45	153.45		41.2667	101.1	115.5	125.7	139.1	158.6
44.3333	103.9	114.9	127.4	131.7	151.05		44.3333	105.1	114.05	130.75	136.35	150.2		44.3333	104.6	113.75	125.7	140.7	153.15		41.8167	100.5	112.8	127	137.1	160.3
44.9167	103.95	115.3	126.85	131.85	151.8		44.9167	105.55	114.3	130.8	137.6	148.75		44.9167	104.05	113	125.75	142	152.75		42.3667	100.1	112.7	125.5	137.6	159.2
45.5	103.2	113.15	127.55	130.9	151.85		45.5	104.7	112.55	129.1	136.65	149.7		45.5	102.75	111.85	124.7	141	154		42.9167	101.9	113.3	122.7	138.6	157.5
46.0833	102.4	112.15	125.4	131.35	150.6		46.0833	104.35	112.55	128.95	136.35	150.65		46.0833	102.9	111.4	125	140.25	153.1		43.4667	101.5	112.4	126.3	135.1	159.2
46.6667	101.55	112.2	124.65	131.2	151.05		46.6667	105	112.8	127.65	136.2	149.1		46.6667	102.6	112.75	123.1	140.7	151.9		44.0167	99.4	112.4	124.2	135.6	157.7
47.25	101.8	113.45	125.75	130.5	150.25		47.25	105.1	111.9	128.3	135.95	148.3		47.25	101.35	111.35	124.25	140.6	152.55		44.5667	98.4	112.8	125.1	136.3	159.3
47.8333	101.75	111.8	125.05	130.1	150.7		47.8333	103	111.4	126.75	134.55	150.05		47.8333	102.6	110.9	123.3	139.05	153.3		45.1167	97.7	111.9	123.9	136	157.6
48.4167	101.4	110.4	122.9	130.75	151.15		48.4167	103.35	111.65	127.4	136.15	149.3		48.4167	101.2	111.9	123.45	139.85	152.55		45.6667	99.1	110.3	125	135.6	159.8
49	102.8	109.65	124.7	128.6	149.8		49	102.8	112.25	127.85	135.35	150.25		49	102.3	111.4	121.6	139.15	152		46.2167	100.2	111.1	124.1	136.3	157.1
49.5833	100.65	110.25	122.7	129.5	150.6		49.5833	102.85	111.1	125.95	134.35	149.65		49.5833	101.9	110.25	122.1	137.75	153.25		46.7667	99.5	109.5	122	135.2	156.2
50.1667	100.5	109.5	123.75	128.05	150.75		50.1667	102.9	111.95	124.85	133.75	149.6		50.1667	100.75	110.35	122.3	137.4	152.55		47.3167	98.4	108.9	122	133.1	157.8
50.75	100.05	108.6	122.5	128.35	151		50.75	102.15	110	126.2	132.9	148.8		50.75	100.7	110.35	120.95	137.9	151.8		47.8667	98	108.2	121.7	132.1	158.2
51.3333	100.25	109.8	121.3	129.4	149.95		51.3333	102.6	110.4	125	133.6	149.15		51.3333	102	109.7	120.55	139.45	152.25		48.4167	98.4	110.5	122.3	133	157.9
51.9167	99.45	109.25	121.05	127.75	151.9		51.9167	102.25	109.7	123.25	132.65	148.8		51.9167	101.2	110.3	121.6	136.7	152.65		48.9667	97.6	108.5	121.7	134.1	155.8
52.5	100.3	108.75	121.6	128.8	149.55		52.5	103.2	110	124.3	133.8	148.8		52.5	101.1	108.85	120.5	138	152.8		49.5167	98.7	107.1	120.6	131.3	157.4
53.0833	99.9	107.65	120.9	129.35	149.85		53.0833	102.15	108.15	124.35	132.3	149.25		53.0833	100.35	108.95	120.4	136.5	152.75		50.0667	98	106.4	121.6	132.6	156.2
53.6667	99.1	109.35	120.45	127.25	150.05		53.6667	102.2	107.85	123.2	132.6	148.95		53.6667	100.9	108.4	118.1	136.2	152.3		50.6167	98.1	107.2	120.3	131.2	157.4
54.25	99.05	106.45	120.65	125.95	149.75		54.25	102.65	108.8	122.9	131.35	149.8		54.25	98.65	107.5	119.35	136.55	152.85		51.1667	97.4	108.1	120.6	131.1	157.2
54.8333	99.2	108.55	119.85	127.1	150.25		54.8333	101.35	109.05	123.1	131.8	148.2		54.8333	99.75	107.7	119.65	135	151.9		51.7167	96.8	106.9	120	132.3	158.9
55.4167	98.75	107.5	120.1	127.5	148.85		55.4167	100.3	108.8	124.1	130.15	148.45		55.4167	101.1	108.8	118.8	134.25	151.1		52.2667	97.7	106.4	121.8	129.3	157.8
56	98.95	105.85	119.4	126.85	149.65		56	100.85	108.65	121.25	131	149.1		56	101.95	106.75	119.1	134.3	152		52.8167	96	107.2	118.2	132.4	157
56.5833	98.25	106.85	118.8	126	149.95		56.5833	101.25	108.55	121.15	130.45	148.7		56.5833	99.75	107.5	118.4	135.05	151.2		53.3667	97	105.4	119.8	130.9	158.3
57.1667	97.95	107.15	117.3	126.4	149.5		57.1667	100.65	107.5	121.55	129.7	147.4		57.1667	99.95	107.35	118.75	134.45	151.5		53.9167	97.2	106.7	119.5	129.8	158.6
57.75	97.85	106.45	117.05	125.05	149.65		57.75	101.1	107.1	120.5	129.85	148.15		57.75	99.4	106.9	117.1	134.1	151.45		54.4667	96.8	106.9	118.5	129.7	157.1
58.3333	98.6	106.6	117.45	124.25	149.4		58.3333	100.45	106.9	121.4	131.35	148.6		58.3333	98.85	107.65	116.85	133.15	151.4		55.0167	94.8	106.7	117.1	131.8	156.6
58.9167	99.3	105.45	117.55	125.25	149.3		58.9167	101.05	107.4	120.4	130.35	149.35		58.9167	99.35	107.35	116.95	133.3	151.75		55.5667	96.7	106.1	117	129.5	159.1
59.5	99	105.55	116.85	124.25	149.55		59.5	100.85	106.65	120.5	128.9	149		59.5	100.2	106.35	116.6	131.95	151.75		56.1167	95.9	106.5	117.6	131.2	157.3
60.0833	96.6	105.05	117	124.6	149.85		60.0833	100.15	105.7	120.05	129.1	149.3		60.0833	98.9	107.5	115.85	132.15	151.4		56.6667	96.6	105.1	118.4	127.8	158.6
60.6667	96.8	104.6	116.35	124.1	148.65		60.6667	98.6	106.2	119.65	128.65	149.2		60.6667	99.05	105.95	115.25	131.65	152.6		57.2167	96.3	105.5	116.6	128.5	157
61.25	98.35	103.5	116.55	123.3	148.8		61.25	100.85	106.45	119.35	128.5	148.25		61.25	96.95	105.15	116.95	133.4	151		57.7667	95.4	103.6	115.6	129	157.9
61.8333	97.65	103.5	116.75	123.1	148.65		61.8333	99.5	105.35	118.75	127.85	147.5		61.8333	98.85	106.05	115.8	130.6	151.75		58.3167	93.1	103	116.3	126.9	156
62.4167	96.85	103.85	116.8	123.55	149.2		62.4167	100.1	105.75	119.15	128.6	146.85		62.4167	99.6	106.4	115.7	131.5	152		58.8667	95.4	104.8	116.3	130.1	156.2
63	97.15	104.25	116	123.35	149.25		63	99.85	105.25	119.25	128.85	148.6		63	100	106.85	115.25	129.95	151.55		59.4167	97.8	104.3	115.4	129.4	154.6
63.5833	96	104.5	116	122.2	149.15		63.5833	98.8	105.65	118.15	127.25	147.9		63.5833	99.45	104.4	114.8	130.95	151.45		59.9667	95.8	103.2	115	127.6	155.3
64.1667	96.1	103.85	113.8	123	149.15		64.1667	98.95	105.95	117.3	127.25	148		64.1667	100	106.1	114.65	131.1	151.85		60.5167	95	104.5	115.6	127.2	158.1
64.75	95.75	102.95	113.45	121.25	148.35		64.75	98.85	104.6	116.7	127.65	149.45		64.75	99.3	105.2	114.85	131.5	151.3		61.0667	94.8	104	116.4	127.4	154.8
65.3333	97.75	102.95	113.2	121.15	149		65.3333	100.65	105.35	117.15	125.8	147.4		65.3333	98	104.65	114.9	130.45	151.2		61.6167	96.7	102	114.2	126.9	157.1
65.9167	98.2	103.4	114	121.7	147.5		65.9167	99.4	104.85	117.55	126.3	147.7		65.9167	97.65	104.35	114.05	131.05	151.55		62.1667	95.9	102.8	113.6	128	156.9
66.5	96.1	102.1	114.55	120.9	149.25		66.5	100.05	105.55	115.9	124.2	146.2		66.5	99.25	104.45	115.35	129.15	151.1		62.7167	95.4	102.6	113.5	127.2	154.8
67.0833	95.85	102	113	120.5	148.3		67.0833	98.7	105.55	115.65	126.05	147.45		67.0833	99.4	103.75	114.25	129.55	151		63.2667	93.9	103.7	115	127.2	155.3
67.6667	96.9	102.4	113.25	122.05	148.75		67.6667	98.9	105.45	115.75	125.65	147.3		67.6667	98.35	104.8	114.55	128.8	150.05		63.8167	95.5	102.8	111.7	125.2	156
68.25	96.5	103.2	112.8	121.7	146.7		68.25	98.4	105.3	115.45	124.8	148.25		68.25	98.4	103.8	113.8	128.45	151		64.3667	95	102.6	112.4	124.4	155.1
68.8333	97.45	103	112.95	120.65	148.55		68.8333	100.25	103.9	115	125.1	147.05		68.8333	98.55	102.85	113.3	128.6	150.1		64.9167	95.7	101.1	113.7	125.5	156.1
69.4167	96.95	103	113.15	120.55	148.1		69.4167	99.05	104.4	116.5	124.95	146.4		69.4167	98.85	103.2	112.75	127.75	149.6		65.4667	94.1	103.4	110.8	125	153.2
70	97.15	102.45	112.15	120.6	147		70	100.75	105.2	114.4	124.55	148.8		70	98.15	103.7	113.25	127.85	150.3		66.0167	94.8	102.5	111.7	125.2	155.6
70.5833	95.05	102.35	111.3	118.9	147.85		70.5833	98.55	103.65	114.05	124.1	146.7		70.5833	96.95	104.6	112.2	127.35	150.25		66.5667	94.8	101.3	114.1	123.9	156.3
71.1667	96.95	101.2	112.1	119.65	148.25		71.1667	99.45	103.25	114.8	124.1	147.1		71.1667	100.45	104.65	113.4	127.95	150.6		67.1167	94.7	101.4	111.4	123.5	154.3
71.75	96.7	100.15	112.3	119.4	147.9		71.75	98.7	102.85	114.85	123.9	147		71.75	98.45	104.25	112.15	127.35	149.15		67.6667	94	102.1	112.7	125.1	156.4
72.3333	95.8	101.25	111.3	119	147.3		72.3333	99	103.6	114.95	124.05	147.15		72.3333	98.45	103.65	112.95	127.55	150.5		68.2167	95.6	101.5	110.4	123.7	155.1
72.9167	95.7	102.85	110.55	119.2	146.6		72.9167	99.5	103.2	114.6	123	146.65		72.9167	99	103.55	112.9	128.1	150.5		68.7667	94.7	100.7	109.6	123.7	155.7
73.5	96.55	100.1	112.05	119.7	146.4		73.5	99.3	104.05	114.3	124.3	147.35		73.5	98.1	103.65	112.9	126.6	149.2		69.3167	94.4	101.5	111.7	123.4	155.1
74.0833	96.6	101.5	110.75	118.9	146.8		74.0833	99.7	103.9	113.1	123.15	147.6		74.0833	98.85	103.05	111.5	126.7	150.5		69.8667	95.3	101.2	113.2	120.5	154.2
74.6667	97.1	101.25	109.85	118.75	148.35		74.6667	99.35	103.7	114.25	124.4	147.55		74.6667	98.7	102.8	111.7	126.65	150.6		70.4167	94.9	100.8	113.5	123.6	154.6
75.25	96	101.6	112.4	119.1	147.15		75.25	99.15	103.45	114.2	124	146		75.25	97.75	103.75	111.55	126.55	148.8		70.9667	95.4	98.6	110.6	121	153.8
75.8333	96.35	102.15	109.4	118.2	148.15		75.8333	98.3	103.95	113.3	123.25	147		75.8333	98.15	103.5	111.85	127.7	149.05		71.5167	94.8	100.3	111.2	122.5	154.7
76.4167	96.15	100.6	109.9	117.65	146		76.4167	98.75	103.2	112.9	122.35	146.65		76.4167	99.3	102.65	111.35	125.2	150.35		72.0667	94.6	101.8	110	122.9	153.3
77	96.05	101.1	110.1	117.8	145.6		77	99.9	102	112.4	122.7	146.25		77	99.15	103.4	110.3	125.2	150.65		72.6167	93.2	101.2	111.8	122.7	152.6
77.5833	94.8	100.25	110.3	117.95	147.65		77.5833	98.75	102.8	112.5	121.6	146.7		77.5833	98.9	101.85	111.2	124.65	149.5		73.1667	94.6	99.2	109.6	122.9	153.2
78.1667	95.65	100.25	109.5	117.95	147.1		78.1667	98.3	102.6	112.2	122.8	145.75		78.1667	98.3	103.1	109.45	124.05	149.55		73.7167	96.5	100.7	110.9	122.9	152.5
78.75	95.65	101.85	109.4	118.1	147.8		78.75	99.4	102.5	112.3	121.35	146.8		78.75	98.75	102.55	111.1	124.45	149.45		74.2667	94.7	99.8	108	121.6	153.5
79.3333	96.65	100.85	110.1	118.55	146.8		79.3333	99.25	102.5	112.35	121.6	145.9		79.3333	97.85	102.45	110.75	124.7	149.2		74.8167	95.7	101.1	110.7	122.4	153.5
79.9167	96.5	99.55	108.9	117.55	147.6		79.9167	98.05	102.75	110.95	120.35	146.1		79.9167	99.4	101.8	110.25	124.7	148.75		75.3667	93.4	99.9	109.1	120.8	154.7
80.5	96.45	100.15	108.8	117.45	146.15		80.5	99	103.25	111.05	122.1	146.45		80.5	98.65	102.05	109.8	124.1	148.55		75.9167	94	100.9	108.2	120	153.9
81.0833	96	99.9	108.95	117.2	146.9		81.0833	98.15	102.9	111.4	121.75	145.1		81.0833	98.55	102.45	110.55	125.35	150		76.4667	95.4	100.2	110.9	121.1	153.1
81.6667	95.7	99.95	108.75	115.85	146.7		81.6667	100.4	103.3	110	119.9	145.75		81.6667	97.3	102.25	109.65	123.35	149.05		77.0167	95.5	99.7	109	120.9	153.7
82.25	95.45	100.5	107.45	117.05	145.8		82.25	100.5	102.7	112.3	119.45	145.45		82.25	100.15	100.75	109.6	124.25	148.8		77.5667	94.4	101.5	109.5	118.7	152.5
82.8333	96.55	100.85	108	116.2	145.5		82.8333	98.65	102.1	110.35	121.6	145.65		82.8333	99.3	102.8	110.45	124.35	148.65		78.1167	93.8	98.7	109.3	119.6	153.5
83.4167	95.6	99.45	108.65	116.95	146.55		83.4167	98.35	101.9	111	120.55	144.85		83.4167	98.45	102.5	110.3	123.25	149.05		78.6667	92.6	99.4	109.1	119.2	152
84	96.6	99.55	108.7	115.9	146.75		84	98.05	102.35	111.05	120.05	145.9		84	99.45	100.95	108.6	123.15	147.35		79.2167	94.1	99.9	106.2	120.3	152.9
84.5833	95.8	100.85	107.45	116.45	146.5		84.5833	97.65	102.25	111.4	120.05	145.2		84.5833	98.85	102.65	109.2	122.65	148.45		79.7667	95.9	98	108	119.9	154.8
85.1667	96	99.85	108.05	116.25	147.15		85.1667	99.1	101.05	111	121.55	145.4		85.1667	98.6	102.6	109.2	123.8	148.3		80.3167	95.9	99.2	107.6	119.5	153.7
85.75	96.3	99.45	107.9	115.95	146.3		85.75	99.1	101.4	109.6	120.95	145.85		85.75	98.35	101.15	108.1	123.55	148.45		80.8667	93.8	99.8	108.9	120.5	152.5
86.3333	94.75	100.4	108.7	115.75	146.5		86.3333	99.8	102.5	109.8	120	146.25		86.3333	98.1	100.55	109.85	122.65	148.85		81.4167	93.5	99.9	107.9	119.1	154.2
86.9167	95.65	100.15	108.45	115.45	144.65		86.9167	98.2	101.2	110.3	119.8	146.75		86.9167	98.1	102.25	109.2	122.7	148.5		81.9667	95.7	100.5	108.3	117.9	152.9
87.5	95.05	99.7	107.15	115.1	144.85		87.5	97	102.55	109.35	119.55	145.95		87.5	97.95	100.95	108.8	121.35	147.4		82.5167	93.9	99.2	107.8	119.2	152.5
88.0833	95	99.45	106.4	115.65	146.1		88.0833	98.2	102.2	110.2	119.4	145.55		88.0833	97.75	101.25	109.05	120.6	148.55		83.0667	93.7	99.6	107.6	119.1	154
88.6667	96.05	99.55	107	113.75	144.65		88.6667	98.35	100.8	109.9	118.65	145.55		88.6667	98.7	101.4	107.6	123.35	149.3		83.6167	93.9	98.5	106.9	118.8	152.2
89.25	95.7	99.8	105.9	115.25	146.3		89.25	98.3	100.6	109.7	119.25	145.75		89.25	99.05	102.1	108.3	121.45	146.35		84.1667	95.1	99.2	107.9	118.7	152.7
89.8333	95.4	98.5	108	115.2	144.6		89.8333	98.75	101.25	109.7	118.55	144.85		89.8333	98.95	100.85	107.85	120.95	148.7		84.7167	93.8	99.5	107.5	120.2	151.4
														90.4167	97	101.45	108.4	122	148.9		85.2667	95.1	99.2	108.3	119.1	151.1
														91	97.2	101.45	108.5	121.85	147		85.8167	95.3	99.2	108.7	119.1	152.2
														91.5833	99.35	100.9	107.4	121.25	147.55		86.3667	93.3	97.7	106.4	115.8	150.3
														92.1667	98.6	102.35	106.85	121.2	148.45		86.9167	94.1	98.3	106.5	118.2	151.5
														92.75	98.25	100.5	108.15	121.15	147.25		87.4667	94.1	97.7	106.8	118	150.4
														93.3333	97.1	102.75	107.95	121.3	147.75		88.0167	95.1	98.1	106.5	117	151.7
														93.9167	97.8	99.85	107.55	119.65	147.1		88.5667	93.1	99	105.8	119.2	152.9
														94.5	98.45	100.55	107.95	120.15	146.75		89.1167	94.7	97.7	105.8	116.1	152
														95.0833	97.95	100.75	107.35	120.6	146.55		89.6667	95.7	97.3	107.2	118.4	151.6
														95.6667	97.75	100.4	107.3	120.45	147.45		90.2167	92.7	99.7	105.6	115.8	151.6
														96.25	98.7	101.7	107.8	119.85	149.15		90.7667	95	98.9	106.4	116.1	150.9
														96.8333	96.7	100.65	108	119.45	147.55		91.3167	94.2	98.7	106.2	118.8	151.5
														97.4167	97.8	100.95	107.4	118.6	146.15		91.8667	96.3	99.4	105.5	114.6	150.3
														98	97.3	100.4	107	119.75	146.75		92.4167	95.5	98	106.3	116.3	149.6
														98.5833	98.1	101.05	107.65	119.7	146.75		92.9667	96.2	96.9	106.8	115.9	150.4
														99.1667	98	99.95	107.75	117.15	145.95		93.5167	94.1	98.7	104.8	116.2	151.1
														99.75	96.95	100.8	107.25	118.75	146.45		94.0667	93.6	97.4	105.3	115.6	151.8
														100.333	98.65	101.35	106.45	118.8	146.2		94.6167	93.7	98.1	106.5	116.4	150.6
														100.917	98.15	99.6	106.15	118.1	146.15		95.1667	95.2	98	104.8	116	150.2
														101.5	97.2	100.1	106.3	120.9	146.15		95.7167	94.1	97.9	107.4	114.5	151.5
														102.083	98.6	100.5	107.05	118.75	145.65		96.2667	93.5	98	106.9	116.6	149.3
														102.667	98	100.45	106.2	118.95	145.4		96.8167	97	97.9	105.1	115.5	150.5
														103.25	99.15	101.1	106.55	118.15	145.3		97.3667	94.6	98.3	104.8	115.5	148.7
														103.833	97.95	100.65	106.8	117.75	145.95		97.9167	93.7	96.6	105.6	114.9	148.5
														104.417	98.45	100.35	106.2	119.65	146.3		98.4667	95.1	96.5	104.3	114.1	150.8
														105	98.05	101.95	106.4	118.3	145.35		99.0167	94.5	96.9	105.6	113.6	151.1
														105.583	98.2	100.5	105.3	118.1	145.5		99.5667	95.5	97.4	104.6	115.6	147.9
														106.167	97.85	99.85	105.7	117.8	145.7		100.117	96.3	95.9	104.2	114.9	148.8
														106.75	96.65	101.3	106.1	117.65	145.5		100.667	94.7	96.3	105.4	113.2	147.1
														107.333	98.2	100.35	106.75	117.6	145.3		101.217	93.3	98.2	102.6	113.7	148.6
														107.917	98.4	99.9	105.7	118.1	145.45		101.767	94.8	97.8	104.4	113.6	148.3
														108.5	98.4	100.7	106.55	117.55	145.8		102.317	96.8	96.2	104	114.7	147.7
														109.083	97.8	100.15	105.75	117.55	145.75		102.867	93.9	95.8	104.4	114.1	148.7
														109.667	97.95	100.15	106.1	116.85	144.55		103.417	94.9	96	103.7	114.4	147.8
														110.25	98.05	100.25	107.1	117.7	144.6		103.967	94.2	98.4	106.3	114.3	149.7
														110.833	97.05	101.2	105.4	117.5	145.45		104.517	94.3	97	100.5	115	150.1
														111.417	97.8	100.75	105.75	116.7	144.85		105.067	94.1	99.2	104.3	113.6	148.7
														112	98.35	99.9	105.4	116.15	145.15		105.617	94.1	95.8	103.3	112.6	149
														112.583	98.75	100.4	105.3	117.45	144.35		106.167	94.6	98.5	103	113.7	147.8
														113.167	99	99.8	104.95	115.9	144.4		106.717	93.6	98.7	102.1	113.8	147.8
														113.75	98.7	100.25	103.9	116.5	144.8		107.267	93.8	97	101.1	112.4	149.9
														114.333	97.9	100.55	106.45	116.9	144.35		107.817	93.3	99	103.9	114	147.7
														114.917	97.55	99.9	105.2	116.4	144.35		108.367	93.4	97.7	103.7	112	148.2
														115.5	97.95	99.45	106.1	116.05	144.2		108.917	93.9	98	104.9	111.7	147.2
														116.083	98.15	99	105.25	115.85	143.6		109.467	93.3	97.2	103.2	113.5	149.2
														116.667	99.6	99.8	105.8	115.75	144.7		110.017	94	96.3	104.2	113.9	147.6
														117.25	98.75	100.25	104.65	116.7	143.9		110.567	94.5	97.8	103.6	112.7	148.2
														117.833	98.1	100.5	106.2	115.45	143.2		111.117	94.2	96.2	102.4	112.3	147.8
														118.417	98.2	101.45	106.3	115.95	143.9		111.667	94.4	95.5	102.8	113.2	148.3
														119	97	99.45	105.85	114.35	144.25		112.217	95.5	99.3	103	112.1	146
														119.583	97.9	100.15	105.1	115.35	144.2		112.767	94.3	98.5	103.9	113	146.9
																					113.317	95.5	96	104.2	110.1	145.7
																					113.867	94.4	97.9	102.6	113.9	147.5
																					114.417	94.4	95.7	103.5	114.7	146.7
																					114.967	94.4	95.8	102.9	112.8	146
																					115.517	93.8	96.1	103.4	113	148.2
																					116.067	93.3	96.6	102.7	111.7	146.2
																					116.617	94.1	96.4	102.9	110.8	147.3
																					117.167	94.1	95.9	101.5	111.4	145.3
																					117.717	93.9	99.5	103.3	112.6	145.6
																					118.267	93.9	96.3	103.7	111.2	142.7
																					118.817	94.8	95.8	101.7	110.1	145.8
																					119.367	93	96.2	102.7	110.6	144.7
