# Supplementary material for: Feedback regulation of heat shock factor 1 (Hsf1) activity by Hsp70‐mediated trimer unzipping and dissociation from DNA
Source: EMBO J. 2020 Jun 3;39(14):e104096. doi: 10.15252/embj.2019104096 (PMC7360973; doi:10.15252/embj.2019104096)
Supplement: Supplementary file 8 — Source Data for Figure 5 [file EMBJ-39-e104096-s006.zip › EMBOJ-2019-104096R_Figure 5_SourceData/EMBOJ-2019-104096__SourceDataForFig5B.xlsx]

## Sheet: Sheet1
repeat 1						repeat2						repeat 3
Time [min]	Wt	dT10	dT20	dT30		Time [min]	Wt	dT10	dT20	dT30		Time [min]	Wt	dT10	dT20	dT30
0	187.15	188.6	185.75	187		0	179.2	175.8	176.7	174.9		0	183.2	178.4	182.5	176.8
0.483333	187.85	189.15	186.05	187.5		0.483333	179.2	175.85	176.75	176.05		0.483333	183.65	177.7	182.85	177.85
0.966667	188.4	189.35	187.6	188.35		0.966667	178.7	175.9	177	175.65		0.966667	183.3	178.5	183.5	178.95
1.45	187.7	188.4	185.95	187.95		1.45	178.8	175.45	177.85	176.05		1.45	183.2	178.75	182.7	178.1
1.93333	187.7	188.7	186.45	188.6		1.93333	177.5	175	176.4	173.5		1.93333	181.75	177.35	182.45	176.7
2.41667	186.75	188.35	187.3	187.5		2.41667	176.75	175.25	176.3	174.15		2.41667	183.75	176.65	183.1	177.9
2.9	186.75	188.65	185.85	186.8		2.9	176.45	175.1	175.5	174.3		2.9	181.65	175.7	182.3	178.2
3.38333	187.25	188.85	187.55	189.4		3.38333	176.85	175	175.45	173.55		3.38333	180.75	177.5	182.15	178.35
3.86667	186.95	188.75	187.65	187.95		3.86667	175.95	174.85	175.9	173.8		3.86667	181.6	177.8	184.1	176.55
4.35	186.2	189.3	187.1	188.45		4.35	174.65	174.95	175.8	174.4		4.35	181.55	176.65	183	178.5
4.83333	186.55	189.55	187.8	187.7		4.83333	177.8	176.05	176.8	172.9		4.83333	180.75	177.5	182.35	178.75
5.31667	186.6	188.3	188.25	187.9		5.31667	175.15	173.95	175.1	173.05		5.31667	182.65	177.1	183.2	178.3
5.8	186.4	189.3	187.1	189.05		5.8	175.85	174.4	175.6	174.4		5.8	181.35	176.3	182.1	176.85
6.28333	187.1	189.45	187.35	188.45		6.28333	175.55	174.6	174.85	175.45		6.28333	180.95	176.1	181.75	177.45
6.76667	185.5	188.7	187.3	188.85		6.76667	176.15	174.2	176	174.2		6.76667	180.45	176.2	183.7	176.7
7.25	187.1	190.5	188.1	187.6		7.25	175.9	175.3	175.4	171.9		7.25	180.65	177.65	182.3	176.5
7.73333	186.55	189.25	187.75	188.85		7.73333	176.05	175.4	175.75	173.95		7.73333	181.4	177.5	182.15	178
8.21667	184.75	188.85	188.15	187.65		8.21667	174.5	175.4	175.65	174.3		8.21667	178.65	176.15	182.4	177.1
8.7	186.35	190.2	187.35	189.6		8.7	175.35	175.3	175.25	175.7		8.7	179.9	176.45	182.4	177.55
9.18333	186.1	189.7	187.05	190.1		9.18333	175.3	176.8	175.45	174.9		9.18333	178.7	177.05	181.85	176.7
9.66667	185.2	187.9	187.65	189.4		9.66667	175.4	176.3	176.1	174.5		9.66667	178.95	176.25	182.5	177.95
10.15	184.35	188.45	186.8	188.65		10.15	175.95	175.8	175.65	175		10.15	177.25	176.9	180.8	176.8
10.6333	185.1	188.9	189.3	187.9		10.6333	175.1	175.55	175.05	175.05		10.6333	177.7	176.45	182.4	178
11.1167	185.25	190.2	189.8	189.3		11.1167	175.15	176.6	176.5	175.6		11.1167	177.35	175.9	182.4	177.15
11.6	182.9	189.55	188.15	190.2		11.6	175.5	176.65	176.75	175.2		11.6	178.8	175.8	182.45	178.1
12.0833	185.1	188.15	188.7	188.95		12.0833	175.1	177.1	177.15	175.15		12.0833	177.15	175.75	182.4	177.65
12.5667	183.6	189.3	189.6	189.05		12.5667	173.45	176.9	176.45	175.75		12.5667	178.5	175.8	181.75	179.05
13.05	184.4	188.35	187.05	190		13.05	173.85	176.35	177.55	175.25		13.05	177.15	175.8	181.6	178.25
13.5333	183.8	189.6	187.65	189.95		13.5333	174.8	175.25	177	176.15		13.5333	177.85	175.6	182.75	177.95
14.0167	182.5	189.3	187.25	189.2		14.0167	175.15	177.4	177.4	176.5		14.0167	175.4	175.55	182.65	178.5
14.5	181.6	189.45	187.85	189.1		14.5	173.85	177.4	177.9	177.6		14.5	176.4	175.7	182.85	178.15
14.9833	182.65	188.75	187.7	189.05		14.9833	173.3	175.95	176.8	176.5		14.9833	176.05	176.25	183.35	178.5
15.4667	181.55	189.5	187.95	189.6		15.4667	173.25	176.15	178.3	178.55		15.4667	174.55	175.4	183.4	177.45
15.95	182.85	189.5	188.4	191.55		15.95	172.9	176.65	176.6	176.65		15.95	174.85	175.35	182.15	178.2
16.4333	181.05	188.65	189.05	189.8		16.4333	171.85	177.5	178.25	176.5		16.4333	173	174.75	182.3	177.65
16.9167	180.15	188.9	188.1	188.55		16.9167	171.7	177.1	176.4	176.4		16.9167	173.85	174.8	182.6	177.95
17.4	180.7	190	188.35	191.05		17.4	172.35	175.7	178.1	177.05		17.4	175.05	175.15	182.2	179.15
17.8833	181.4	189.5	189.1	190.35		17.8833	172.4	176.3	177.4	176.3		17.8833	173.15	174.45	183.15	178.7
18.3667	179.95	189.4	188.45	189.5		18.3667	172.1	175.4	177.65	176.9		18.3667	172.85	175.3	183.4	178.45
18.85	179.2	189.55	189	189.95		18.85	170.45	175.45	177.5	177.6		18.85	171.8	172.95	181.3	178.45
19.3333	177.9	188.3	189.2	189.35		19.3333	172.05	175.35	178.35	177.45		19.3333	171.65	173.95	182.1	179.6
19.8167	178.7	188.2	188.7	189.6		19.8167	172.35	175.2	177.7	176.7		19.8167	171.95	174.2	182.4	180.2
20.3	177.35	189.2	188.65	189.55		20.3	172.15	176.2	177.65	177.35		20.3	169.9	174.65	183.7	179.3
20.7833	176.65	189.6	187	190.4		20.7833	170.55	177.1	177.85	178.1		20.7833	169.7	173.05	183.6	179.2
21.2667	176.5	189.2	189.1	189.05		21.2667	172.1	176.05	177.6	176.65		21.2667	168.4	173.15	183.3	177.5
21.75	176.3	188.65	187.9	188.95		21.75	170.6	175.35	178.15	177.95		21.75	166.9	173.5	182.8	178.75
22.2333	175.65	189.55	188.95	188.6		22.2333	170.1	176.5	177.2	177.4		22.2333	167.85	172.8	182.15	178.9
22.7167	173.25	188.05	189.05	191.4		22.7167	170.6	175.25	178.65	177.45		22.7167	168.45	171.6	183	179.5
23.2	173.65	189.15	188.95	189.75		23.2	169.4	176.7	178.7	177.3		23.2	166.75	171.25	184.7	178.75
23.6833	172.5	187.4	188.85	189.85		23.6833	169.4	175.6	178.8	177.1		23.6833	164.15	172.2	182.6	178.3
24.1667	172.25	189.5	186.75	189.35		24.1667	167.5	174.8	177.75	177.6		24.1667	163.55	171.2	183.4	179.7
24.65	171.75	188.3	188.15	189.2		24.65	167.2	174.75	178.3	178.2		24.65	164.9	171.9	182.65	179.05
25.1333	169.6	187.6	189.1	188.5		25.1333	167.55	175.2	179.55	176.9		25.1333	162.65	170.1	182.5	177.9
25.6167	168.55	186.95	188.55	189.05		25.6167	166.3	175.8	177.55	176.05		25.6167	162.15	170.65	183.4	178.55
26.1	168.35	188.25	188.65	187.9		26.1	165.9	174.2	178.2	178.15		26.1	159.9	170.1	182.45	179.75
26.5833	167.55	185.7	187.75	188.35		26.5833	165.5	173.3	177.9	177.65		26.5833	158.7	169.25	183.2	179.2
27.0667	165.95	186.75	188.3	188.25		27.0667	164.35	174.1	178.2	178.55		27.0667	159.2	170	182.15	179.4
27.55	166.95	186.65	189.4	187.35		27.55	164.55	173.5	177.95	178.5		27.55	158.5	169.35	181.8	178.8
28.0333	164.25	185.9	187.95	188.7		28.0333	162.3	174.65	177.25	178.6		28.0333	156.45	169.4	181.9	178.6
28.5167	162.95	186.4	188.5	188.5		28.5167	160.75	173.7	177.35	176.4		28.5167	156.5	169.1	182.05	179
29	161.9	184.8	189.3	187.75		29	161.6	174.7	178.3	178.5		29	155.55	169.85	181.85	178.7
29.4833	161.35	184.1	188.8	188.2		29.4833	159.95	173.4	176.95	177.7		29.4833	153.35	168.35	181.85	177.4
29.9667	159.75	185.2	187.7	188.75		29.9667	158.65	173.45	177.4	178.35		29.9667	152.4	168.7	182.75	178.1
30.45	158.9	185.45	189.2	188.5		30.45	158.1	174.4	177.9	176.85		30.45	152.45	168	182.1	178.6
30.9333	157.3	184.7	187.85	187.85		30.9333	158.15	173.2	177.95	178.7		30.9333	151.35	167.35	183.1	178.7
31.4167	157.55	183.7	188.4	187.95		31.4167	154.65	173.1	177.5	176.4		31.4167	149.3	166.7	181	178
31.9	156	184.55	187.8	187.2		31.9	155.4	171.9	177.1	177.2		31.9	148.9	165.8	181.95	178.7
32.3833	154.75	186.15	186.85	187.8		32.3833	154.4	173.8	176.9	176.65		32.3833	145.55	166.4	181.35	179.1
32.8667	154.1	182.6	187.75	188.25		32.8667	153.45	172.7	176.6	176.85		32.8667	147.6	166.75	181	178.55
33.35	153.35	184.3	188.05	187.15		33.35	150.8	171.8	177.85	176.1		33.35	145.95	164.7	181.7	178
33.8333	153.3	183.05	186.65	187.95		33.8333	150.85	171.35	176.5	176.75		33.8333	146.2	165.65	181.05	177.75
34.3167	151	184.4	186.6	188.65		34.3167	150	172.8	177.35	178.95		34.3167	144.7	165.25	181.35	178.2
34.8	150.95	182.65	188.1	188.45		34.8	149.1	171.55	176.85	177.35		34.8	142.7	166.85	181.95	178.9
35.2833	149.65	182.8	187.65	189.1		35.2833	148.1	171.6	177.45	177.3		35.2833	142.9	165.7	181.15	178.4
35.7667	148.15	183.3	188	186.9		35.7667	147.7	171.75	177.5	178.1		35.7667	142.6	163.45	181.4	178.1
36.25	147.35	181.8	186.75	188.35		36.25	145.75	171.1	177.55	177.45		36.25	141.65	164.75	181.25	178.75
36.7333	146.95	182.15	187.25	189.55		36.7333	146.8	170.5	177.25	176.6		36.7333	141.45	162.5	179.95	177.6
37.2167	145.55	182	187.55	188.55		37.2167	143.5	170.8	176.9	176.85		37.2167	139.35	163.2	181.2	176.2
37.7	145.15	182	186.85	188.7		37.7	144.7	171.2	176.5	177.35		37.7	140.3	162.9	182.15	177.75
38.1833	143.95	180.05	186.9	187.95		38.1833	142.5	169.9	176.5	175.95		38.1833	139.1	162.8	181.65	178.15
38.6667	144.95	179.85	187.5	190		38.6667	141.55	170.7	177.15	178.4		38.6667	137.3	162.75	181.05	178.25
39.15	143.2	180.35	186.6	189.05		39.15	142.05	170.05	178.2	176.8		39.15	137.45	162.4	180.5	177.3
39.6333	143.65	180.15	186.25	189		39.6333	139.75	170.8	176.95	177.5		39.6333	137.15	161.95	180.15	178.2
40.1167	140.9	179.55	186.2	189.35		40.1167	139.2	169.35	175.95	176.45		40.1167	134.65	160.45	180.15	176.4
40.6	141.3	179.85	187	188.45		40.6	139.1	169.4	176.85	177.1		40.6	135	160.6	180.45	177.35
41.0833	140.35	179.5	185.5	187.8		41.0833	137.3	169	176.5	177.45		41.0833	134.95	161.1	180.85	177.9
41.5667	140.35	178.7	185.7	187.65		41.5667	137.8	169.1	176.5	178.15		41.5667	133.25	160.75	180.5	178.55
42.05	139.9	179.05	186.4	188.35		42.05	136.35	168.25	175.2	176.65		42.05	134	160.55	181.75	177.2
42.5333	140.15	177.4	185.8	187.8		42.5333	134.9	168.7	177.05	177.7		42.5333	132.85	159.4	179.85	176.4
43.0167	138.75	178.2	185.95	187.65		43.0167	134.3	167.5	176.65	176.15		43.0167	133.25	158.35	181.85	177.8
43.5	139.35	178	186.2	188.9		43.5	134.85	168.25	176.2	177.65		43.5	131.4	159.2	180.2	178.8
43.9833	137.5	178.05	184.95	189.15		43.9833	133.75	168.55	175.75	177.35		43.9833	130.85	159.95	179.1	176.75
44.4667	139	177.25	186.45	187.6		44.4667	132.55	168.55	174.95	176.15		44.4667	131.8	158.55	180.05	177.95
44.95	137.05	176.4	186.95	188.8		44.95	131.75	167.4	176.1	176		44.95	129.85	158.75	180.7	175.95
45.4333	134.9	175.7	185.7	188.15		45.4333	131.45	166.3	175.45	177.15		45.4333	130.85	158.65	180.15	177
45.9167	134.8	176.95	186.45	188.85		45.9167	131.45	167	175.6	176.9		45.9167	129.9	157.85	179.6	177.5
46.4	135.75	174.4	185.35	188.75		46.4	131.7	166.75	174.95	177.6		46.4	127.6	157.25	181.35	177.3
46.8833	135.6	177.15	186.4	188.3		46.8833	130	166.25	175.7	176.65		46.8833	128.75	156.4	179.75	176.65
47.3667	134.5	174.55	185.4	188.15		47.3667	129.85	166.2	174.95	176.75		47.3667	128.05	157.15	178.3	177
47.85	135.35	174.5	186.15	188.25		47.85	128.75	166.7	174.25	177		47.85	127.55	156.25	179.25	176.35
48.3333	134.45	174.2	185.3	186.95		48.3333	128.65	166.35	175.5	175.55		48.3333	128.15	156.15	180.45	175.45
48.8167	133.5	174.75	185.25	186.75		48.8167	129.15	166	176.2	175.65		48.8167	126.6	155.5	179.05	177.2
49.3	133.55	174.35	185.75	187.1		49.3	127.8	165	177.15	175.95		49.3	126.6	154.5	179.45	176.45
49.7833	132.2	173.7	185.9	186.85		49.7833	127.9	165.4	176.4	176.5		49.7833	127.6	156.1	178.75	177.4
50.2667	133.05	173.6	185.1	187.35		50.2667	127.25	163.2	175.15	176.2		50.2667	126.7	154.3	179.3	175.9
50.75	132.4	172.7	186.45	187.95		50.75	126.5	163.7	176.15	175.75		50.75	126.45	155.55	178.15	176.5
51.2333	132.8	172.85	185.75	188.6		51.2333	125.7	164	176.8	176.6		51.2333	126.5	154	178.55	175.55
51.7167	131.55	171.3	184.2	186.3		51.7167	125.55	163.05	175.7	175.6		51.7167	126.25	153.05	179.9	175.25
52.2	131.55	171.9	184.35	187.5		52.2	125.85	165.15	175.35	174.65		52.2	126.3	152.65	178.55	176.35
52.6833	131.5	171.15	185.5	187.05		52.6833	125.75	163.95	174.05	175.55		52.6833	127.1	152.8	178.35	176
53.1667	132.15	170.3	185.25	186.6		53.1667	125.05	163.3	174.15	174.1		53.1667	125.25	152	178.75	175.05
53.65	130	169.5	184.35	188.15		53.65	123.75	163.15	174.95	176.25		53.65	124.3	152.2	179.35	176.65
54.1333	130.55	170.15	186.3	186.45		54.1333	124	162.15	174.5	176.8		54.1333	125.6	152.05	178.7	176.15
54.6167	130.75	170.35	184.85	186.8		54.6167	123.7	161.9	173.9	175.65		54.6167	123.45	150.85	178.6	174.35
55.1	129.7	169.8	184.55	185.85		55.1	123.05	161.7	175.65	174.95		55.1	124.15	152.6	179.85	174.85
55.5833	129.95	168.25	185.45	187.3		55.5833	123.85	162.45	174.7	175.25		55.5833	123.75	151.55	178.65	174.1
56.0667	129.3	167.75	183.2	186.35		56.0667	122.55	162	174.25	175.1		56.0667	121.85	150.85	177.75	174.6
56.55	129.5	168.75	183.5	186.1		56.55	121.9	162.05	174.25	174.6		56.55	125.1	152.05	178.6	174.85
57.0333	129.1	167.65	184.35	186.75		57.0333	122.05	161.15	175.35	174.55		57.0333	121.9	149.8	176.75	173.55
57.5167	129.45	167.55	182.75	185.75		57.5167	122.7	160.6	173.8	175.45		57.5167	121.6	149.3	177.7	173.8
58	129.25	167.7	184.55	186.15		58	122.65	161.1	172.85	175.6		58	122.85	149.1	178.35	174.35
58.4833	127.05	166.85	185.4	186.35		58.4833	121.4	160.25	173.5	173.9		58.4833	120.7	149.25	177.75	173.75
58.9667	129.1	167.35	184.25	186.5		58.9667	120.95	161.4	174.3	174.3		58.9667	122.5	148.6	177.5	174.6
59.45	127.9	164.6	183.05	187		59.45	120.85	160.2	174	175.55		59.45	121.55	148.75	177.4	174.4
59.9333	128.1	166.15	182.5	185.85		59.9333	120.85	159.75	173.65	172.9		59.9333	121.9	148.5	176.8	174.45
60.4167	127.95	165.75	184.4	185.75		60.4167	120.6	158.8	173.7	175.2		60.4167	122.15	148.2	177.65	174.15
60.9	127.35	164.25	185	186.3		60.9	119.6	157.7	173.7	174.85		60.9	122.1	147.05	176.55	173.9
61.3833	127.95	163.95	183.4	185.5		61.3833	119.5	158.45	173.1	174.95		61.3833	121.5	146.95	177.55	173.8
61.8667	128.35	163.95	183.7	187.1		61.8667	120.25	158.85	173.75	173.6		61.8667	121.6	146.25	176.85	174.1
62.35	127.8	164.25	183.75	185.75		62.35	118.9	158.25	173.35	174.7		62.35	121.45	145.75	177.15	173.1
62.8333	128.15	163.35	183.35	185.35		62.8333	118.3	157	174.3	173.75		62.8333	121.85	145	177.15	173.75
63.3167	127.1	163.45	183	185.5		63.3167	119.5	156.85	172.85	174.3		63.3167	120.8	146.85	176.7	174.55
63.8	126.95	162.15	184.4	185.95		63.8	119.3	157.9	172.65	173.75		63.8	121.7	145.85	176.15	172.55
64.2833	126.95	161.8	183.05	185.75		64.2833	117.75	156.75	172.75	173.25		64.2833	121.35	145.35	177.45	172.6
64.7667	126.25	161.7	182.45	186.3		64.7667	117.75	156.2	173.05	174.4		64.7667	119.55	145.55	176.2	174.1
65.25	127.1	161.85	182.6	183.4		65.25	117.9	156.45	174.25	174.35		65.25	119.75	144.35	176.75	173.4
65.7333	126.65	161.2	182.5	185.7		65.7333	118.55	156.8	173.15	173.3		65.7333	120.05	144.15	176.8	171.9
66.2167	125.95	159.95	182.55	185.3		66.2167	117.9	155.85	173.4	173.8		66.2167	119.65	144.35	174.55	172.5
66.7	126.3	160.85	181.65	184.65		66.7	117.6	155.85	173.1	175.05		66.7	120.95	143.25	175.7	173.15
67.1833	126.05	159.7	182.2	185.85		67.1833	118.4	154.5	172.6	173.9		67.1833	120.8	145.25	175.4	172.9
67.6667	127.05	159.75	182.55	183.85		67.6667	116.75	156.15	172.05	174.5		67.6667	119.6	143.35	176.35	171.6
68.15	126.15	158.25	183.65	183.75		68.15	117.25	154.25	172.8	174.65		68.15	119.5	144.05	174.05	172.05
68.6333	126.6	158.35	182.5	185.25		68.6333	118.65	154.6	172	173.45		68.6333	119.7	142.45	175.1	172.8
69.1167	126.1	159.15	183	185.55		69.1167	117.6	152.2	171.55	173.85		69.1167	119.45	141	175.85	172.55
69.6	124.8	157.6	182	183.8		69.6	117.35	153.4	172.65	172.9		69.6	120.3	141.55	175.7	173.1
70.0833	126.7	158.6	183.2	184.35		70.0833	116.4	153.05	171.5	174.1		70.0833	118.85	140.7	174.95	172.05
70.5667	125.4	157	182.25	184.5		70.5667	116.3	152.5	171	173		70.5667	119.35	141.1	174.85	172.25
71.05	124.85	156.45	182.65	184.15		71.05	116.35	153.1	172.55	171.6		71.05	120.2	139.95	175.15	171.2
71.5333	124.6	156.15	182.7	184.65		71.5333	116.5	152.65	171.25	172.65		71.5333	118.75	140.45	175.8	171.2
72.0167	124.1	155.25	181.25	184.8		72.0167	117.1	152	171.6	171.95		72.0167	118.85	140	176	170.95
72.5	124	155.25	182.5	184.9		72.5	115.9	152.55	170.75	173.4		72.5	119	140.2	173.5	171.35
72.9833	124.8	155.4	181.95	183.7		72.9833	116.5	151.25	171.3	172.35		72.9833	118.7	140.2	176.25	170.65
73.4667	124.75	155.9	181.55	183.6		73.4667	117.05	151	170.55	173.25		73.4667	118.05	139.95	175.75	171.5
73.95	125.4	155.5	180.35	185.45		73.95	115.2	150.05	172	173.4		73.95	119.05	138.3	174.35	170.95
74.4333	125.65	154.85	181.25	183.05		74.4333	116	151.1	171.7	173.05		74.4333	118.2	138.1	175.1	170.8
74.9167	124.15	154.25	181.65	182.9		74.9167	116.15	150.05	170.95	173.3		74.9167	118.5	138.75	175.2	170.9
75.4	126	154.1	181.1	183.7		75.4	115.9	150.9	170.25	172.45		75.4	117.85	138.65	174.95	169.65
75.8833	124.1	153.6	181.25	183.4		75.8833	115.5	150.55	171.75	172.35		75.8833	117.7	137.65	175.4	170.8
76.3667	124.6	152.75	180.3	182.1		76.3667	116	150.05	171.05	171.1		76.3667	117.45	137.5	174.5	169.35
76.85	124.15	152.15	180.6	181.85		76.85	114.35	149.6	171.55	172.15		76.85	118.45	136.2	172.75	170
77.3333	125.15	152.55	181.6	182.95		77.3333	115.45	149.15	169.75	172.45		77.3333	117.25	136.55	174.85	170.7
77.8167	125.1	151.75	180.55	183.75		77.8167	116.15	148	171.6	171.75		77.8167	118	136.45	174.2	168.65
78.3	125	150.6	180.3	181.55		78.3	114.85	148.05	171.35	170.4		78.3	118.4	135.7	174.35	170.05
78.7833	125.55	150.95	180.55	181.9		78.7833	114.65	149.15	170.25	170.75		78.7833	118.65	135.9	174.45	169.95
79.2667	124.2	151.5	179.65	182.8		79.2667	114.35	148.6	170.85	172.6		79.2667	116.8	135.1	174	169.8
79.75	123.35	151.9	179.1	182.55		79.75	115.1	147	171.15	170.45		79.75	118.5	134.4	173.9	169.55
80.2333	124.25	151.15	179.8	183.05		80.2333	115.75	147.6	170.4	171.5		80.2333	117.75	134.5	174	169.35
80.7167	124.4	150.05	180.2	182.75		80.7167	114.8	148.75	169.85	170.5		80.7167	118.25	133.6	173.3	169.5
81.2	124.65	148.85	179.7	182.9		81.2	115.3	146.65	169.55	171.15		81.2	117.8	133.85	173.1	169.3
81.6833	123.4	149.35	178.85	182.25		81.6833	115.1	145.45	170.1	171.15		81.6833	116.65	134.65	172.9	169.35
82.1667	124.95	147.75	180.05	183.75		82.1667	115.2	146.8	169.6	172		82.1667	117.25	135.15	173.55	170.35
82.65	124.7	148.3	179.75	181.8		82.65	114.3	146.05	169.4	170.1		82.65	117.75	134.75	172.5	168.35
83.1333	124.9	148.25	180.1	181.3		83.1333	116	145.8	170.35	170.1		83.1333	116.9	133.55	172.25	169
83.6167	125.3	147.6	179	181.05		83.6167	114.6	144.65	168.95	170.75		83.6167	117.85	133.45	172.55	169.1
84.1	124.3	147.6	180.65	182.4		84.1	114.25	144.75	169.7	171		84.1	117.8	132.8	172.45	168.15
84.5833	124.9	146.7	180.5	182.7		84.5833	114.45	144.55	171.9	170.2		84.5833	117.5	135	172.6	169.05
85.0667	124.05	146.35	179	182.3		85.0667	113.45	144.75	170.5	171.1		85.0667	117.25	132.45	172.8	168.95
85.55	125.05	146.35	179.15	181		85.55	114.55	144.65	168.55	170.65		85.55	116.05	132.25	173.05	166.85
86.0333	123.65	146.95	179.35	180.75		86.0333	113.85	143.8	170.5	170.95		86.0333	117.65	132.65	172.35	167.25
86.5167	124.6	145.9	178.5	181.7		86.5167	114.5	144.65	168.7	169.9		86.5167	117.65	132.05	172	168.5
87	124.15	145.45	179.8	181.55		87	113.75	144.05	169.35	169.8		87	117.35	130.95	173.4	168.4
87.4833	122.95	144.85	178.25	181.45		87.4833	114.55	144.8	168.85	170.25		87.4833	116.95	131.6	171.5	166.7
87.9667	124.45	144.25	179.1	181.55		87.9667	114.55	144.1	168.6	169.8		87.9667	118.5	130.85	171.9	166.45
88.45	124.9	142.75	179.6	180.3		88.45	114.1	143.7	169.25	169.5		88.45	118.3	132.2	172.2	167.25
88.9333	122.55	143.95	178.55	181.15		88.9333	113.45	142.7	167.6	170.15		88.9333	116.95	130.05	171.8	167.65
89.4167	123.9	143.2	178.85	180.9		89.4167	114.85	143	169.35	169.8		89.4167	117.25	129.45	172.25	167.4
89.9	124.9	143.95	177.7	179.6		89.9	114.35	141.8	168.55	169.3		89.9	117.3	130.15	171.85	167.25
90.3833	123	143.85	178.15	182.25		90.3833	114.75	141.55	169.3	168.25		90.3833	117.35	129.8	170.85	166.35
90.8667	123.55	143.25	178.5	180.3		90.8667	114.15	142.2	169	170		90.8667	117.65	129.15	170.35	167
91.35	123.7	143.1	178.25	180.3		91.35	113.35	141.35	169	169.95		91.35	115.7	129	171.9	165.8
91.8333	124.65	142.9	177.3	180.4		91.8333	114.35	140.5	168.35	168.55		91.8333	116.25	129.3	171.1	167.2
92.3167	124.25	141.6	178.55	180.7		92.3167	113.6	141.25	167.85	168.4		92.3167	117.15	129.75	171.25	166.8
92.8	123.3	142.25	176.85	179.75		92.8	113.85	140.5	168.85	168.05		92.8	116.55	128.2	170.7	166.9
93.2833	123.7	141.55	177.7	179.55		93.2833	114.15	140	168.85	169.4		93.2833	117.5	128.2	172.2	164.3
93.7667	123.7	141.4	178.1	179.6		93.7667	113.5	139.9	168.6	168.9		93.7667	116.15	128.05	170.8	166.25
94.25	123.1	140.95	178.05	179.6		94.25	113.9	139.95	167.4	168.05		94.25	116.6	127.3	172.1	167.45
94.7333	122.85	142	176.8	180.3		94.7333	112.7	140.5	166.7	167.7		94.7333	117.15	127.7	169.7	166.15
95.2167	123.2	140.8	177.45	179.35		95.2167	113.7	139.2	167.65	168.55		95.2167	116.8	127.15	170.75	166
95.7	123.15	140.6	178	178.55		95.7	113.35	139.55	166.55	168.45		95.7	117.1	128.15	170.25	165.15
96.1833	123.85	140.7	176.75	178.4		96.1833	114.1	138.35	167.7	169.05		96.1833	116.9	127.2	169.5	164.35
96.6667	123.9	140	176.7	178.05		96.6667	114.65	138.75	167.2	165.7		96.6667	117	127.4	168.6	164.65
97.15	123.25	140.25	176.45	178.8		97.15	113.45	139.85	167.2	168.1		97.15	117.35	127.75	170.3	165.35
97.6333	122.8	138.95	176	179.7		97.6333	113.45	138.45	167.2	167.8		97.6333	116.7	127.1	168.55	165.1
98.1167	123.5	139.7	175.7	178.2		98.1167	113.6	137.65	166.9	167.7		98.1167	115.8	126.2	169.45	164.7
98.6	123.25	138.35	176.55	179.55		98.6	113.8	138.25	166.3	168.1		98.6	116.4	126.55	169.9	164.95
99.0833	123.15	138.2	176.4	178.7		99.0833	114.1	136.85	166.15	167.85		99.0833	116.4	125.35	170.15	165.4
99.5667	123.25	137.95	175.7	178.3		99.5667	112.95	135.7	168.05	166.75		99.5667	117.75	126.5	168.55	164.35
100.05	123.25	137.8	176.2	178.25		100.05	113.3	136.55	166.8	166.7		100.05	117.3	125.1	169.1	165.85
100.533	124.1	139	175.9	178.5		100.533	113.5	137.3	165.5	166.95		100.533	116.05	123.9	168.55	164.15
101.017	122.6	136.55	174.55	179.5		101.017	112.85	136.2	166.1	167.1		101.017	117.05	126.5	170.4	164.3
101.5	123.25	136.85	176.05	177.95		101.5	113.35	135.85	166.2	167.15		101.5	116.4	125.2	168.4	163.1
101.983	122.15	137.1	176	178.55		101.983	113.15	135.3	166.8	167.7		101.983	116.55	124.35	169.35	165.05
102.467	122.75	135.7	176.25	177.75		102.467	113.9	135.8	167.4	166.45		102.467	115.95	123.65	169.3	163.3
102.95	123.8	136.05	175	177.55		102.95	113.1	134.85	166.1	166.9		102.95	116	123.7	167.75	163.45
103.433	123	136.9	174.25	177.3		103.433	113.8	133.95	165.35	167		103.433	117.1	123.3	168.8	163.4
103.917	124.05	136.5	174.9	178.6		103.917	113.85	135.85	165.65	166.4		103.917	114.8	123.95	168.2	164.15
104.4	125.3	136.45	176.15	178.95		104.4	113.5	134.55	164.7	165.75		104.4	116.95	122.8	168.6	161.3
104.883	123.15	135.1	175.15	176.2		104.883	112.3	133.25	165.85	166.65		104.883	115.95	123.1	168.4	162.75
105.367	123.65	134.7	174.05	176.6		105.367	114.2	134.95	165.4	166.65		105.367	115.7	122.15	169.15	162.8
105.85	124.95	134.55	175.1	176.15		105.85	112.35	134.7	166.15	165.4		105.85	116.25	123.4	167.7	163.6
106.333	122.85	135.15	174.8	176.05		106.333	112.4	133.6	165.55	164.9		106.333	117.5	122.15	166.9	162.95
106.817	123.2	134.7	173.95	177.1		106.817	113	133.95	165.45	165.9		106.817	116.5	122.8	167.75	162.55
107.3	123.5	134.05	175.2	176.8		107.3	113.2	131.85	165.7	165.55		107.3	118	122.45	166.85	162.35
107.783	123.95	133.25	174.95	177.75		107.783	113.65	132.2	165.3	166.2		107.783	116.4	121.85	167.75	162.25
108.267	122	133.15	173.65	176.95		108.267	112.8	133.9	166.7	164.85		108.267	116.6	122.15	167.4	161.55
108.75	122.3	134.05	174.65	175.4		108.75	113.25	133	166.25	165.1		108.75	116.65	123.4	167.1	160.85
109.233	124.35	133.55	175.15	176.6		109.233	112.05	132.6	164.1	165.05		109.233	117.95	122.4	166.4	161.6
109.717	122.9	132.55	173.15	176.25		109.717	112.5	132.4	164.75	165.65		109.717	116.9	121.3	167.8	160.85
110.2	122.65	132.45	173.8	177.35		110.2	113.85	131.3	164.65	165.15		110.2	115.6	121.1	166.2	160.75
110.683	123.4	133.35	173.6	176.1		110.683	112.85	131.3	164.95	164.8		110.683	115.35	121.1	166.35	161.45
111.167	122.35	133.3	174.05	175.95		111.167	113.2	131.15	164.3	165.05		111.167	117.3	121.55	167.75	162
111.65	122.35	131.95	172.75	176		111.65	112.75	130.6	164.2	164.85		111.65	117.15	121.2	167.3	161.3
112.133	122.6	133.25	173.55	175.25		112.133	111.65	130	164.4	163.45		112.133	117.1	120.55	166.6	161.85
112.617	123.65	131.7	173	175.2		112.617	113.2	130.45	164.55	164.05		112.617	117	119.15	166.15	160.7
113.1	123.15	131	172.35	174.35		113.1	113.9	131.1	163.05	164.45		113.1	116.75	121.05	165.9	160.35
113.583	123.3	130.55	172.75	176.05		113.583	112.6	129.65	164.55	162.4		113.583	115.4	119.9	165.95	159.35
114.067	122.65	131.95	172	174.55		114.067	114	130.2	163.4	164.6		114.067	115.3	120.2	164.35	158.6
114.55	122.7	131.4	173	174.85		114.55	114.35	130.55	163.1	164.2		114.55	115.4	119.25	164.75	158.85
115.033	121.15	131.2	172.05	173.9		115.033	112.7	128.5	164.75	164.3		115.033	116.65	118.2	165.75	159.35
115.517	122.3	130.75	171.85	174.65		115.517	113.2	127.95	163.3	163.45		115.517	116	118.65	164.2	159.1
116	124.6	130.65	173.05	174.25		116	114.3	129.65	162.9	164.2		116	116.3	118.8	164.2	159.35
116.483	123.75	129.8	172.45	174.55		116.483	112.35	128.65	162.7	164.05		116.483	115.9	118.9	165.25	159.55
116.967	123.8	130.25	171.3	174.15		116.967	112	129.5	162.25	162.75		116.967	116.05	119	165.9	159.65
117.45	124.6	129.9	171.4	174.7		117.45	113.35	127.95	162.55	163.5		117.45	116.25	118.25	164.1	160.05
117.933	123.5	130.35	172.75	173.5		117.933	113.5	127.65	163.45	164.8		117.933	115.75	118.65	163.4	158.5
118.417	124.25	130.2	171.8	175.15		118.417	113.35	127.35	163.2	162.35		118.417	117.25	117.5	164.45	157.95
118.9	122.95	129.75	171.65	174.65		118.9	112.2	127.85	163.1	162.65		118.9	116.45	117	164.15	157.8
119.383	123.95	129.85	171	172.85		119.383	111.8	127.6	163.35	163.55		119.383	116.4	117.05	163.7	157.45
