# Supplementary material for: Feedback regulation of heat shock factor 1 (Hsf1) activity by Hsp70‐mediated trimer unzipping and dissociation from DNA
Source: EMBO J. 2020 Jun 3;39(14):e104096. doi: 10.15252/embj.2019104096 (PMC7360973; doi:10.15252/embj.2019104096)
Supplement: Supplementary file 8 — Source Data for Figure 5 [file EMBJ-39-e104096-s006.zip › EMBOJ-2019-104096R_Figure 5_SourceData/EMBOJ-2019-104096__SourceDataForFig5C.xlsx]

## Sheet: Sheet1
								-FLAG-AB					+FLAG-AB							-FLAG-AB					+FLAG-AB
Time [min]	Wt	i201	i211	i221	HSEs		Time [min]	wt	i201	i211	i221	HSEs	wt	i201	i211	i221	HSEs		Time [min]	wt	i201	i211	i221	HSEs	wt	i201	i211	i221	HSEs
0	172.5	169.4	171.25	170.05	91		0	171.3	167.5	171.55	170.55	91	172.5	169.4	171.25	170.05	91.7		0	179.3	176.15	179.8	177.8	98.5	178.3	176.7	178.85	179.25	99.8
0.416667	171.5	167.65	170.85	172.05	91.3		0.416667	169.4	167.9	172.75	170.25	91.3	171.5	167.65	170.85	172.05	92.1		0.416667	179.1	174.85	180.05	177.15	98.7	177.5	176.9	178.2	179.45	98.3
0.833333	170.85	168.65	170.65	171.6	92.3		0.833333	169.75	165.55	172.1	168	92.3	170.85	168.65	170.65	171.6	94.2		0.833333	177.45	174.35	178.8	176.9	98.5	177.3	176.65	178.95	179.1	100.1
1.25	171.8	168.9	171.55	171.1	92.6		1.25	170.9	167.25	173	169.8	92.6	171.8	168.9	171.55	171.1	93.3		1.25	179.2	175.9	179.5	176.4	100.5	177.35	176.1	179.05	179.35	99.2
1.66667	171.75	168.4	170.8	169.25	92.5		1.66667	171	166.2	171.25	170.05	92.5	171.75	168.4	170.8	169.25	92.4		1.66667	177.8	174.6	178.2	175.6	99	176.1	175.6	179.2	178.65	98
2.08333	170.7	167.3	169.65	170.75	90.5		2.08333	170.6	166.55	171	168	90.5	170.7	167.3	169.65	170.75	91.7		2.08333	176.7	174.15	178.35	176.5	96.1	175.7	175.95	179	177	98
2.5	170.05	166.9	169.55	169.75	90		2.5	169.5	165.25	171.85	167.75	90	170.05	166.9	169.55	169.75	91.1		2.5	176.75	174.6	177.8	175.5	97.7	175.95	175.35	178.2	177.85	97.5
2.91667	170.6	166.9	169.3	168.6	90.3		2.91667	168.05	165.65	169.4	167	90.3	170.6	166.9	169.3	168.6	92.1		2.91667	175.95	173.15	177.35	176.15	98.5	175.9	174.35	177.55	177.45	100.1
3.33333	169.5	167.35	170.6	170.9	91		3.33333	167.55	164.6	169.15	169.25	91	169.5	167.35	170.6	170.9	92.1		3.33333	176.85	173.7	176.8	175.9	96.9	176.7	174.35	178.75	177.55	96.7
3.75	170.75	166.6	170.5	169	91.1		3.75	167.9	166.1	170.7	167.2	91.1	170.75	166.6	170.5	169	91.9		3.75	176.15	172.9	176.45	175.45	97.6	175.2	174.05	177.95	177.4	98.2
4.16667	170.6	167.25	169.8	168.35	90.5		4.16667	168.55	164.85	169.85	167.3	90.5	170.6	167.25	169.8	168.35	90.6		4.16667	175.8	172.2	177.95	175.1	97.6	175.65	175.35	176.85	179.35	99.7
4.58333	169.05	167.6	169.5	169.4	90.1		4.58333	167.05	165.25	169.3	167.75	90.1	169.05	167.6	169.5	169.4	92.5		4.58333	175.2	172.25	177.55	176.3	96.2	175.55	174.95	177.15	177.35	98.8
5	168.9	166.8	169.85	169.15	89.4		5	167.25	164.15	168.85	167.65	89.4	168.9	166.8	169.85	169.15	90.9		5	174.4	172.45	176.05	175.7	98.7	175.55	174.2	176.75	177.1	97.6
5.41667	169.05	166.8	169.15	168.7	89.9		5.41667	167.3	164.85	168.65	168.65	89.9	169.05	166.8	169.15	168.7	92		5.41667	175.65	172.85	176.65	174.3	98	174.7	173.45	177.35	176.9	96.3
5.83333	169.75	166.2	169.35	168.65	90.5		5.83333	166.7	163.95	168.75	166.15	90.5	169.75	166.2	169.35	168.65	92.4		5.83333	174.75	170.85	176.85	173.9	98.7	174.7	173.25	176.55	176.9	96.1
6.25	169.95	165.6	169.9	169.05	90.7		6.25	167.2	164.85	169.6	166.4	90.7	169.95	165.6	169.9	169.05	89.9		6.25	174.7	171.8	175.6	173.85	95.3	175.45	174.15	176.6	177	98.3
6.66667	169.7	166.15	168.45	168.25	90.6		6.66667	167.6	164.85	169.4	166.75	90.6	169.7	166.15	168.45	168.25	90.2		6.66667	175.2	170.55	176.75	173.15	96.7	174.4	173.5	177.05	176.4	98.4
7.08333	169.1	165.4	168.7	168.35	89.8		7.08333	165.3	163.65	166.95	166.6	89.8	169.1	165.4	168.7	168.35	89.7		7.08333	173.65	171.7	176.35	174.65	96.4	172.85	174.2	176.15	176.75	96.4
7.5	169.45	165.4	168.1	168.65	90.1		7.5	166	164.1	167.95	165.25	90.1	169.45	165.4	168.1	168.65	92.4		7.5	174.15	172.75	175.5	173.45	96.6	174.95	171.75	175.95	175.6	96.9
7.91667	169.7	166.05	168.45	168	89.4		7.91667	166.3	163.8	169.2	165.55	89.4	169.7	166.05	168.45	168	89.5		7.91667	173.5	171.75	175.8	173.4	97.8	173.7	172.85	175.45	176.65	98
8.33333	169.05	165.95	168.55	169.75	90.1		8.33333	166.1	162.9	167.95	165.7	90.1	169.05	165.95	168.55	169.75	90.3		8.33333	174.35	170.7	175.95	173.05	95.7	174.05	174.2	176.6	175.7	96.9
8.75	169.95	165.9	168	168.15	88.7		8.75	165.85	164	167.85	164.8	88.7	169.95	165.9	168	168.15	92.2		8.75	174	171.6	175.45	174.75	96.2	174.5	172.6	175.75	176.2	97.1
9.16667	169.15	164.65	168.45	168.3	89.7		9.16667	164.75	163.35	168.25	165.6	89.7	169.15	164.65	168.45	168.3	88.8		9.16667	174.1	170.8	175.6	173.6	96.8	173.85	172.85	175.85	175.55	97.1
9.58333	170.4	164.8	167.6	167.95	89.4		9.58333	165.8	164.3	169.4	165.35	89.4	170.4	164.8	167.6	167.95	88.7		9.58333	174.05	171.15	174.4	173.45	96.4	173.6	172.8	175.35	175.5	97.3
10	169.5	164.05	168.45	167.75	88.9		10	165.2	164	168.65	165.05	88.9	169.5	164.05	168.45	167.75	89.5		10	172.4	169.65	175.85	172.95	96.6	175.2	173.1	175.65	176	97.8
10.4167	169.6	165.65	168.2	167.5	90.2		10.4167	165.05	162.95	167.45	165.9	90.2	169.6	165.65	168.2	167.5	89.2		10.4167	173.75	170.8	175.25	173.7	96.7	173.35	173.85	175.15	175.55	95.2
10.8333	170.1	165.25	166.85	168.1	88.2		10.8333	165.9	163.3	167.9	164.9	88.2	170.1	165.25	166.85	168.1	89.6		10.8333	174.3	170.8	174.85	172.4	95.6	173.15	171.25	176.05	175.85	97.3
11.25	169.5	165.4	166.45	167.4	91		11.25	165.1	161.8	166.65	164.55	91	169.5	165.4	166.45	167.4	90.9		11.25	172.35	170.55	174.6	171.65	96.2	174.4	172.85	174.35	175.65	95.9
11.6667	168.1	165.2	168.2	166.85	91		11.6667	165.1	163.5	166.9	164.35	91	168.1	165.2	168.2	166.85	89.3		11.6667	173.35	171.1	174.2	171.4	95.9	172.45	171.35	174.5	174.95	97.9
12.0833	169.3	163.25	167.95	167.9	89.1		12.0833	165.9	163.15	167.4	165.45	89.1	169.3	163.25	167.95	167.9	90.2		12.0833	172.75	170	174.65	173.1	95.5	174.25	171.65	174.4	175.7	95.9
12.5	170.8	163.7	167	167.45	88.4		12.5	165.15	163	167.65	164.3	88.4	170.8	163.7	167	167.45	91.6		12.5	173.15	169.65	173.6	172.4	94.4	174.2	172.9	174.75	174.8	95.3
12.9167	169.75	163.7	166.65	167.3	88.1		12.9167	164.8	162.35	166.95	165.1	88.1	169.75	163.7	166.65	167.3	88.8		12.9167	172.4	169.15	174	173.05	94.6	172.75	171.25	174.05	175.3	96.8
13.3333	169.15	165.05	167.4	167.6	87.4		13.3333	165.35	162.2	167.3	164.05	87.4	169.15	165.05	167.4	167.6	89.1		13.3333	173.3	168.3	174	171.65	95.6	173	172.05	174.75	174.6	97.9
13.75	169.5	165.3	166.8	167.45	88.3		13.75	165.2	162.8	166.4	164.55	88.3	169.5	165.3	166.8	167.45	89.4		13.75	172.2	168.55	175.15	171.1	94.7	173.2	172.4	173.5	174.55	98
14.1667	169.85	163.5	164.95	166.1	89.8		14.1667	164.55	162.6	166.2	165	89.8	169.85	163.5	164.95	166.1	89.5		14.1667	172.25	168.75	173.2	171.65	94.6	173.15	172.65	174.3	174.5	96
14.5833	168.9	163.4	166.7	167.3	89.3		14.5833	164.7	162.2	167.45	163.95	89.3	168.9	163.4	166.7	167.3	89.9		14.5833	172.55	168.9	174.7	172.25	94.8	173.25	171.95	175	174.7	96.6
15	168.6	162.95	166.35	167.9	88.9		15	164.8	162.35	167.05	164.15	88.9	168.6	162.95	166.35	167.9	89		15	172.15	169.4	173.75	170.4	95.5	173.55	171.15	175	173.9	95.3
15.4167	170.05	163.1	166.8	166.25	88.4		15.4167	165.45	162.25	166.8	164.1	88.4	170.05	163.1	166.8	166.25	89.9		15.4167	171.65	169.9	172.75	171.3	95.2	172.6	171.45	174.9	174.6	93
15.8333	169.1	162.9	167.4	166.75	89.9		15.8333	165.1	162.5	167.6	164.1	89.9	169.1	162.9	167.4	166.75	90		15.8333	173.35	169.75	172.3	171.85	96.7	172.05	171.1	173.65	174.4	95.5
16.25	169.15	163.4	166.25	166.55	90.1		16.25	163.95	161.3	166.3	164.45	90.1	169.15	163.4	166.25	166.55	88.5		16.25	172	170.5	173.25	172.1	94.2	173.8	170.6	173.15	173.35	96.7
16.6667	169.75	163.85	166.75	166.8	89.6		16.6667	164.15	161.95	166.55	163.7	89.6	169.75	163.85	166.75	166.8	88.3		16.6667	172.65	169.85	173.2	171.2	94.8	174.2	172.5	173.7	174.15	94.9
17.0833	169	162.9	166.8	166.35	87.1		17.0833	164.8	160.75	166.05	163.8	87.1	169	162.9	166.8	166.35	89.5		17.0833	173.05	169.15	173.8	171.25	95.1	173.6	171.35	172.5	175.1	94.9
17.5	169.25	163.2	166.7	166.15	87.4		17.5	164.55	161.05	165	164.05	87.4	169.25	163.2	166.7	166.15	89.6		17.5	171.65	168.3	172.65	171.8	96.5	172.35	170.75	173.9	173.75	96.3
17.9167	169.6	163.25	166.85	166.15	87.1		17.9167	164.9	161.65	165.65	164.2	87.1	169.6	163.25	166.85	166.15	89.1		17.9167	172.45	168.1	172.05	171.45	96	171.25	173.8	173.5	174.35	95.3
18.3333	169.6	163.1	166.6	166.95	87.9		18.3333	164.5	161.4	166.25	165.45	87.9	169.6	163.1	166.6	166.95	88.6		18.3333	172.8	169.3	172.35	171.95	95	172.85	171.1	173.6	174.05	95.6
18.75	169.9	163.1	165.85	167.75	87.6		18.75	165.05	162.25	166.95	164.45	87.6	169.9	163.1	165.85	167.75	89.6		18.75	172.75	168.7	173.3	171.45	94.3	172.1	170.6	174.1	174.75	96.4
19.1667	170.25	163.6	165.7	166.35	89.1		19.1667	164.15	162.4	166.95	164.35	89.1	170.25	163.6	165.7	166.35	88		19.1667	173.05	169.05	173.65	171.7	94.9	173.05	170.45	173.25	173.55	95.2
19.5833	168.7	162.85	166.75	166.8	89.3		19.5833	164.3	161.85	165.5	164.4	89.3	168.7	162.85	166.75	166.8	89.3		19.5833	171.7	168.7	174.25	170.7	95.8	173.1	171.55	174.7	173.15	94.8
20	170.55	162.8	165.75	166.75	90.1		20	163.4	163	165.2	163.6	90.1	170.55	162.8	165.75	166.75	90.4		20	172.65	168.35	172.3	172.05	97	172.75	170.9	174.95	174.3	95.5
20.4167	169.3	162.05	165.5	166.4	89.2		20.4167	163.9	162.05	165.95	163.45	89.2	169.3	162.05	165.5	166.4	90.4		20.4167	172.8	168.75	172.15	171.15	93.6	172.65	172.6	173.35	174.05	95.7
20.8333	169.25	164.25	165.5	165.9	89.3		20.8333	163.65	161.6	164.7	163.4	89.3	169.25	164.25	165.5	165.9	89.3		20.8333	171.8	167.8	173.1	170.6	95.6	171.65	170.7	173.55	174.3	96.1
21.25	169.95	162.5	165.95	167.1	90.6		21.25	164.6	161	163.55	162.9	90.6	169.95	162.5	165.95	167.1	88		21.25	171.5	169.1	173	171.6	96.1	172.3	171.05	174.05	172.15	97.9
21.6667	168.7	163.1	167.05	166.15	88.5		21.6667	164.1	162.05	165.7	163.85	88.5	168.7	163.1	167.05	166.15	90		21.6667	172.7	168.85	172.45	171.85	95.2	171.6	170.9	174.45	172.5	95.5
22.0833	170.25	163.25	166	166.55	88.2		22.0833	164.5	161.4	165.95	164.15	88.2	170.25	163.25	166	166.55	89.2		22.0833	170.45	167.6	173	170.05	94.4	172	171.3	172.35	173.9	95.5
22.5	168.85	163.15	165.8	165.35	90.8		22.5	164.3	161.1	166.4	163.1	90.8	168.85	163.15	165.8	165.35	88.7		22.5	171.15	168.1	171.15	171.05	95.8	172.95	171.55	173.2	173.6	95.1
22.9167	170.35	163.5	166.35	166.65	88.7		22.9167	164.9	160.55	165.95	163.35	88.7	170.35	163.5	166.35	166.65	89		22.9167	172.9	168.35	173.15	171.6	94.8	172.25	170.5	173.6	173.5	95.9
23.3333	168.35	161.9	167.1	166	89.9		23.3333	164.2	162	165.75	163.05	89.9	168.35	161.9	167.1	166	88.6		23.3333	172.8	167.8	171.7	171.25	94.2	173.1	170.25	173.3	174	94.9
23.75	169	163.2	165.6	166.9	87.4		23.75	164.3	161.5	166.15	162.6	87.4	169	163.2	165.6	166.9	87.5		23.75	171.6	169.5	173.85	171.7	94.8	171.9	169.65	174.7	173.35	96.3
24.1667	168.4	162.5	165.45	166.7	90.7		24.1667	164.35	161.55	164.45	162.55	90.7	168.4	162.5	165.45	166.7	89.1		24.1667	172.15	168.3	172.75	170.55	94.6	172.15	171.25	174.15	172.55	95
24.5833	170.7	162.1	165.4	166.6	87.5		24.5833	162.45	161.65	165.6	163.7	87.5	170.7	162.1	165.4	166.6	90.3		24.5833	171.65	167.6	171.05	170.25	95.1	173.05	170.9	171.95	173.4	95.7
25	169.2	162.9	164.9	166.2	86.9		25	163.6	161.05	165.65	162.45	86.9	169.2	162.9	164.9	166.2	87.7		25	172.15	168.95	172.65	170.55	96.9	171.8	170.2	172.25	172.85	96.5
25.4167	170.35	162.2	164.75	164.75	88.5		25.4167	163.25	161.9	163.95	164.45	88.5	170.35	162.2	164.75	164.75	88.3		25.4167	172.85	168.15	172.75	170.6	95	171.7	169.85	173.15	173.85	96.1
25.8333	168.45	163.05	165.65	165.7	88.4		25.8333	163.95	161.2	164.3	163.5	88.4	168.45	163.05	165.65	165.7	90.1		25.8333	172.6	168.2	172.15	170.55	94	171.9	170.5	173.85	172.15	94.8
26.25	169.35	161.8	166.3	166.85	88.9		26.25	164.25	163.25	165.3	164	88.9	169.35	161.8	166.3	166.85	87.9		26.25	171.1	168.75	172.95	170.9	94.6	172.05	169.7	173.2	172.95	95.4
26.6667	170	162.45	165.6	166.85	86.5		26.6667	163.15	160.75	165.45	164.05	86.5	170	162.45	165.6	166.85	89.4		26.6667	170.95	168.65	171.45	171.55	94.4	172.15	170.2	172.1	174	95.9
27.0833	169	162.5	164.95	166.4	88.1		27.0833	164.4	160.5	165.8	162.35	88.1	169	162.5	164.95	166.4	89.3		27.0833	171.7	168.05	172.05	170.35	94.8	173.45	169.65	173.75	173.15	96.2
27.5	168.95	161.85	165.95	166.35	90.4		27.5	163.4	161.3	166.25	164.05	90.4	168.95	161.85	165.95	166.35	87.5		27.5	171.35	167.9	171.55	172.15	96.2	171.4	170.2	174.15	173.15	95.4
27.9167	168.3	161.2	165.9	167.1	88		27.9167	164.1	161.1	165.15	162.65	88	168.3	161.2	165.9	167.1	90.2		27.9167	172.1	168.2	171.45	171.85	95.3	170.75	170.8	172.1	172.55	95.6
28.3333	168.25	161.75	165.55	164.85	87.7		28.3333	163.45	161.65	164.25	162.55	87.7	168.25	161.75	165.55	164.85	89.3		28.3333	171.65	167.55	172.6	170.6	93.3	171.55	169.9	172.25	172.3	96.6
28.75	169.3	162.15	165.5	166.15	87.1		28.75	163.6	161.5	164.55	162.45	87.1	169.3	162.15	165.5	166.15	90.3		28.75	171.75	168.15	171.65	170.75	96	172.45	170.8	172.25	172.65	95.7
29.1667	169.55	162.5	165.3	167.75	89.1		29.1667	163.15	159.95	163.95	164.25	89.1	169.55	162.5	165.3	167.75	88.8		29.1667	171.25	168.5	171.3	170.5	96.4	171.85	169.5	173.25	172.2	96
29.5833	169.75	162.05	165.3	167.4	88		29.5833	161.55	160	164.9	163.1	88	169.75	162.05	165.3	167.4	89.2		29.5833	170.95	167	171.35	170.5	94.6	171.3	170.8	172.5	173.5	94.5
30	168.65	163.4	164.15	165.65	86.8		30	164.4	161	164.3	162.55	86.8	168.65	163.4	164.15	165.65	89.1		30	171.6	167.95	171.9	169.95	94.6	171.65	171.2	172.4	173.65	95
30.4167	169.45	161.75	165.8	166.7	89.4		30.4167	162.95	161.15	164.55	163.95	89.4	169.45	161.75	165.8	166.7	90.1		30.4167	171.4	167.65	172.55	170.35	94.7	172.75	170.6	172.9	172.9	96.2
30.8333	168.1	161.05	164.15	166.55	89.3		30.8333	162.85	160.95	163.05	162.6	89.3	168.1	161.05	164.15	166.55	91		30.8333	171.5	167.55	172.5	169.65	95.4	170.75	169.75	172.1	172.75	96.1
31.25	169.25	161.55	165.35	164.75	87.8		31.25	163.25	160.85	164.7	162.05	87.8	169.25	161.55	165.35	164.75	87.9		31.25	171.2	167.8	172.25	169.9	95.8	171.55	171	172.6	172.2	95.2
31.6667	169.05	161.8	164.2	166.3	88.7		31.6667	163.25	160.65	165.05	161.25	88.7	169.05	161.8	164.2	166.3	88.3		31.6667	170.75	167.3	170.6	170.75	95.7	171.75	170.2	172.05	172.1	93.8
32.0833	168.75	162.2	166.4	165.9	88.8		32.0833	164.15	160.8	165.45	162.85	88.8	168.75	162.2	166.4	165.9	87.7		32.0833	171.15	168.5	171.55	169.55	95.5	170.5	168.75	173.55	172.7	97.5
32.5	169.4	162.3	167.35	165.6	89.5		32.5	163.75	160.7	166.2	163.25	89.5	169.4	162.3	167.35	165.6	88.9		32.5	171.9	168.45	171.4	169.75	95.6	172	169.85	173.75	172.55	94.8
32.9167	170.15	161.5	163.85	165.7	87.8		32.9167	162.75	161	163.75	163.8	87.8	170.15	161.5	163.85	165.7	88.8		32.9167	171.3	168.2	172.55	170.3	94.3	171.3	170	172.4	173	95.5
33.3333	168.85	161.85	165.35	166.65	87.7		33.3333	162.7	161.55	164.25	163.7	87.7	168.85	161.85	165.35	166.65	87.9		33.3333	170.75	167.65	171.75	170	95.2	172.5	170.2	171.6	172.4	95.3
33.75	168.25	162.05	165.1	165.75	88.7		33.75	163.15	161.95	164.35	162.3	88.7	168.25	162.05	165.1	165.75	90		33.75	170.9	168.75	171.5	170.4	96.5	171.65	169.65	172.65	171.65	94.9
34.1667	168.15	162.8	165.25	165.9	89.6		34.1667	163	160.35	164.45	161.85	89.6	168.15	162.8	165.25	165.9	88.8		34.1667	170.8	167.5	172.75	172.05	94.2	172.35	169.3	172.3	173.2	97.1
34.5833	168.4	161.95	165.4	165.45	87.9		34.5833	161.9	160.7	163.3	162.25	87.9	168.4	161.95	165.4	165.45	89.6		34.5833	171.95	168.1	170.65	169.2	94.7	171.05	170.05	173.2	172.75	96.3
35	169.9	161.7	165.75	166.95	89.5		35	163.75	160.85	164.2	162.3	89.5	169.9	161.7	165.75	166.95	89.9		35	171.8	168	172.05	169.65	96.8	172.5	169.5	172.75	171.95	95.4
35.4167	168.5	162.05	165.35	166.25	88.6		35.4167	163.75	160.15	164.3	162.05	88.6	168.5	162.05	165.35	166.25	89.7		35.4167	171.1	168.05	171.85	170.3	94.1	171.4	168.95	172.5	173.4	95.7
35.8333	168.65	162.05	164.8	166.65	89.6		35.8333	162.55	160.75	164.85	161.85	89.6	168.65	162.05	164.8	166.65	90.6		35.8333	171.9	168.35	171.8	170.8	95.5	171.3	171.05	172.3	172.8	96.1
36.25	167.65	162.7	165.25	165.95	86.5		36.25	163	160.4	165.45	161.9	86.5	167.65	162.7	165.25	165.95	90.4		36.25	170.25	168.45	172.1	169.45	95	171.8	169.6	171.6	171.8	95.1
36.6667	168.15	161.65	165.55	165.2	86.8		36.6667	163.15	160.9	164.45	163.2	86.8	168.15	161.65	165.55	165.2	89.6		36.6667	171.5	167.65	171.3	170.2	94.7	170.5	170.65	171.9	171.95	94.9
37.0833	168.95	161.1	164.45	165	87.3		37.0833	163.35	160.85	164.85	162.15	87.3	168.95	161.1	164.45	165	90		37.0833	170.5	167.65	170.85	170.3	96.1	172.15	169.9	172	172.8	96.4
37.5	168.5	160.4	163.5	165.75	90		37.5	162.9	160.35	163.85	162.3	90	168.5	160.4	163.5	165.75	88.7		37.5	171.15	166.95	172.55	168.95	94.5	170.7	169.4	171.55	171.65	94.4
37.9167	169.75	161.6	165.2	165.6	87.2		37.9167	162.7	160.35	166.2	162.35	87.2	169.75	161.6	165.2	165.6	87.5		37.9167	169.85	166.85	171.7	170.6	95.2	172.55	170.1	171.95	171.05	97.2
38.3333	168.75	160.1	164.15	166.35	88.5		38.3333	163.65	159.95	164.35	162.1	88.5	168.75	160.1	164.15	166.35	90.1		38.3333	169.9	168.9	171.35	169.25	93.8	172.15	167.9	171.45	172.2	95
38.75	169.3	161.4	164.2	166.7	88.3		38.75	163.9	160.35	164.4	162.25	88.3	169.3	161.4	164.2	166.7	89.2		38.75	171.7	167.45	171.45	170.5	96.2	172.85	169.95	172.1	172.6	96.8
39.1667	168.65	162.6	165	165.5	87		39.1667	162.8	160.9	164.75	162.9	87	168.65	162.6	165	165.5	88.2		39.1667	169.9	166.9	171.9	170.75	97	171.05	170.75	172.2	171.4	97.3
39.5833	168.2	162	164.75	165.2	88.9		39.5833	163	160.75	165.2	161.8	88.9	168.2	162	164.75	165.2	86.4		39.5833	170.6	167.6	171.7	171	95.4	171.6	169.2	172.5	171.75	95.9
40	167.6	161.6	164.05	166.75	87.5		40	162.15	160.75	163.7	161.65	87.5	167.6	161.6	164.05	166.75	89.9		40	170	166.75	171.05	168.6	93.7	171.4	168.9	172.3	172	94.8
40.4167	169.15	160.55	164	165.6	87.6		40.4167	163.4	160.7	164.1	160.75	87.6	169.15	160.55	164	165.6	89.8		40.4167	170.95	167.65	171.4	169.75	96.1	170.45	170.2	171.7	172.45	96.3
40.8333	168.5	160.6	164.8	165.8	87		40.8333	162.9	160.55	163.3	163.4	87	168.5	160.6	164.8	165.8	89.9		40.8333	170.45	167.55	170.4	170.3	93.6	170.6	169.45	171.9	172.95	94.9
41.25	168.85	161.4	164.7	164.8	87.2		41.25	162.85	160.1	163.8	163.15	87.2	168.85	161.4	164.7	164.8	89.2		41.25	170.35	167.5	170.75	169.75	95.3	171.1	169.7	171.4	171.75	96.4
41.6667	167.5	160.75	164.85	165.95	90		41.6667	162.9	160.8	163.9	161.5	90	167.5	160.75	164.85	165.95	88.8		41.6667	170.45	168.1	171.1	170.05	94	171.25	169.85	170.85	172.15	96.8
42.0833	168.35	160.7	164.45	165.45	87.9		42.0833	162.85	160.15	164.55	162.2	87.9	168.35	160.7	164.45	165.45	90.4		42.0833	170.45	167.75	171.85	169.6	95.8	170.4	169.2	171.8	172.35	96.3
42.5	167.85	161.55	163.15	165.05	89.3		42.5	162.8	160.45	163.3	162.35	89.3	167.85	161.55	163.15	165.05	89.4		42.5	169.95	167.7	171.75	169.35	95.5	171.1	169.65	170.65	172.45	96.4
42.9167	168.6	161.6	165	165.25	86.9		42.9167	164.15	161.5	163.45	161.9	86.9	168.6	161.6	165	165.25	88.6		42.9167	170.5	166.65	172.15	170.1	95.8	171.1	168.85	171.9	170.9	96.4
43.3333	167.95	163.4	163.25	165.25	87.6		43.3333	163.05	160	163.75	162.6	87.6	167.95	163.4	163.25	165.25	90.5		43.3333	170.9	166.75	171.6	170.1	95.5	170.55	170.2	171.35	172.3	96.4
43.75	166.9	161.95	163.8	165	89.4		43.75	163.1	158.8	163.35	163.2	89.4	166.9	161.95	163.8	165	89.1		43.75	170.15	168.45	171.7	170.9	96.5	170	169.6	171.2	172.55	94
44.1667	167.8	161.05	163.45	165.7	88.9		44.1667	162.2	159.75	165.5	161.85	88.9	167.8	161.05	163.45	165.7	89.2		44.1667	170.15	167.2	172	168.5	95.5	169.65	170.75	171.15	172.7	96.8
44.5833	166.85	161	164	165.95	90.4		44.5833	163.45	159.9	163.95	162.35	90.4	166.85	161	164	165.95	89.2		44.5833	170.45	167.95	171.25	169.8	96.2	170.95	168.25	171.85	171.2	95.9
45	168.9	160.95	163.5	165.35	89		45	163.3	160.05	164.95	162.2	89	168.9	160.95	163.5	165.35	89.4		45	171.3	166.25	171.25	168.9	97.7	171	169.05	170.5	172.4	95.9
45.4167	167.4	160.6	163.95	164.65	87.9		45.4167	162.15	160.2	164.15	163.4	87.9	167.4	160.6	163.95	164.65	90.1		45.4167	169.85	167.85	171.45	168.65	96.2	170.6	169.05	170.85	171.7	96.7
45.8333	167.75	160.9	164.15	166.55	89.2		45.8333	162.25	159.85	164.9	162.1	89.2	167.75	160.9	164.15	166.55	87.4		45.8333	171.35	167.85	170.4	169.9	97.4	171.4	168.45	171.3	172.4	97.3
46.25	167.9	162.05	165.5	165.55	90.3		46.25	162.5	160.8	163.9	162.85	90.3	167.9	162.05	165.5	165.55	88.9		46.25	170.3	168.45	171.35	169.1	94.7	170.45	167.6	171	171.25	95.9
46.6667	167.65	161	164.95	165.25	89.8		46.6667	162.35	159.75	163.95	162.75	89.8	167.65	161	164.95	165.25	89.8		46.6667	170.1	165.85	170.6	169.2	95.9	170.55	169.45	171.05	172.7	94.4
47.0833	167.9	160.75	163.3	164.65	87.2		47.0833	163.4	159.9	163.4	161	87.2	167.9	160.75	163.3	164.65	90.8		47.0833	171.05	167.95	170.75	168.75	95.3	170.35	168.7	170.75	173	96.8
47.5	167.05	161.1	165.2	166.05	89.7		47.5	162.5	160.3	163.45	161.85	89.7	167.05	161.1	165.2	166.05	90.1		47.5	169.6	167	171.25	169.6	95.3	171.95	169	171.85	172.3	95.5
47.9167	168.15	161.2	164.95	165.15	87.4		47.9167	161.95	158.9	164.15	161.65	87.4	168.15	161.2	164.95	165.15	88.5		47.9167	170.25	166.85	171.4	169.6	96.1	171.25	169.45	171.3	171.8	96.1
48.3333	166.7	160.75	163.1	166.35	89.7		48.3333	162.2	160	164.2	161.45	89.7	166.7	160.75	163.1	166.35	89.9		48.3333	170.9	167.25	170.15	170.4	96.4	170	168.3	171.8	171.5	96.9
48.75	168.25	161.45	164.45	165.35	88.7		48.75	162.75	160.4	164.05	161	88.7	168.25	161.45	164.45	165.35	89.8		48.75	171.05	166.1	170.2	168.75	96.5	170.9	169.3	171.15	171.65	96.7
49.1667	168.35	158.95	164.45	164.6	88.3		49.1667	162.6	160.6	163.85	161.15	88.3	168.35	158.95	164.45	164.6	89.5		49.1667	170.75	167.9	170.35	169.3	94.7	171.15	167.9	171.05	171.4	95.9
49.5833	167.9	161.5	163.85	165.6	90.1		49.5833	162	160.1	163.85	160.7	90.1	167.9	161.5	163.85	165.6	88.8		49.5833	170.25	167.8	170.3	168.25	96.8	169.8	169.05	170.8	172.05	94.9
50	167.75	161.75	163.95	165.95	88.8		50	162.15	159.05	164.85	162.65	88.8	167.75	161.75	163.95	165.95	89.1		50	170.8	166.35	169.8	168.95	96	170.8	167.75	171.9	171.5	97.2
50.4167	167.25	161.4	162.8	166.25	89		50.4167	162.25	162	163.9	162.25	89	167.25	161.4	162.8	166.25	89.2		50.4167	169.05	166.8	169.05	168.5	95.1	170.55	169.1	170.5	172.05	95.8
50.8333	167.9	161.9	164.1	165.5	88.2		50.8333	163.25	158.85	164.05	162.1	88.2	167.9	161.9	164.1	165.5	89.4		50.8333	170.6	167.25	169.7	169.75	94.9	169.8	168.85	171.75	172.1	96.5
51.25	167.4	161.1	164.55	164	89.6		51.25	163.35	159.9	163.05	162.25	89.6	167.4	161.1	164.55	164	90.6		51.25	171.05	166.85	169.6	169.05	94.9	169.95	168.55	170.5	170.9	96.8
51.6667	167.15	160.8	162.8	165.2	89.8		51.6667	162.35	160.55	162.95	161.75	89.8	167.15	160.8	162.8	165.2	90		51.6667	169.6	166.25	170.45	168.8	95.7	170.85	167.9	170.05	170.35	95.4
52.0833	166.5	161	164.8	165.1	90.1		52.0833	164	160.35	164.85	161.7	90.1	166.5	161	164.8	165.1	89.9		52.0833	169.5	165.8	169.45	169.4	95.9	170.45	169.8	169.85	172.95	96.9
52.5	168.95	160.9	165.1	165.3	89.1		52.5	162.35	159.75	163.6	161.35	89.1	168.95	160.9	165.1	165.3	89.8		52.5	169.6	167.7	170.15	170.5	97.1	169.95	167.8	170.25	171.1	96.5
52.9167	167.65	160.55	164.5	164.45	89.2		52.9167	161.85	159.65	164.05	162	89.2	167.65	160.55	164.5	164.45	88.9		52.9167	170.05	167.35	168.7	170.15	95.3	170.75	166.95	171	170	94.5
53.3333	167.25	160.85	163.55	165	91.8		53.3333	162.85	160.75	164.6	162.2	91.8	167.25	160.85	163.55	165	89.4		53.3333	170.95	166.55	169.45	169.55	97	171.05	168.25	169.8	172.15	96
53.75	166.85	160.6	163.75	164.75	88.3		53.75	162.6	160.7	164.2	161.85	88.3	166.85	160.6	163.75	164.75	89.1		53.75	169.9	166.8	169.9	168.9	95.6	171.05	167.3	170.3	171.8	96.7
54.1667	167.4	159.9	164.65	164.5	89.5		54.1667	162.7	159.85	162.3	161.95	89.5	167.4	159.9	164.65	164.5	90.8		54.1667	170.35	166.65	170.85	168.55	96.7	170.75	167.75	171	171.85	96.4
54.5833	167	161.25	163.4	164.95	88.5		54.5833	161.85	160.4	163.8	161.55	88.5	167	161.25	163.4	164.95	90.6		54.5833	170.35	167.45	169.4	171.05	94.7	170	166.45	171.75	171.85	96.6
55	166.35	160.1	164.55	166.2	90		55	162.05	159.35	163.5	161.55	90	166.35	160.1	164.55	166.2	89		55	170.2	166.9	170.65	169.55	95.6	170.45	168.85	170.2	171.15	95.7
55.4167	167.65	160.15	163.85	163.6	88.7		55.4167	162.1	159.45	162.65	161.7	88.7	167.65	160.15	163.85	163.6	90.1		55.4167	169.65	166.25	169.5	168.05	95.4	170.7	169.3	170.75	171.55	96.9
55.8333	167.55	160.2	162.45	163.2	88.7		55.8333	162.25	160.65	162.6	162.7	88.7	167.55	160.2	162.45	163.2	91.3		55.8333	169.7	165.5	170.5	168.55	96	170.95	167.75	170.75	170.95	96.2
56.25	168.1	159.7	164.3	165.1	88.6		56.25	160.65	159.1	162.7	162	88.6	168.1	159.7	164.3	165.1	90.8		56.25	170.15	166.25	170	168.45	97.9	170.9	167.85	170.95	171.4	97.2
56.6667	166.75	160.9	163.6	163.6	88.6		56.6667	162.75	159.65	162.25	161.55	88.6	166.75	160.9	163.6	163.6	90.2		56.6667	170.95	166.65	170.65	168.45	94.5	171.05	167.85	169.4	171.1	96
57.0833	166.6	160.2	162.6	165	91.1		57.0833	162.75	159.4	163.1	161.6	91.1	166.6	160.2	162.6	165	89.3		57.0833	169.7	166.8	169	169.2	96	170.15	168.75	170.95	172.05	98
57.5	167.55	161.25	162.4	164.6	89.3		57.5	162.85	160.35	164.35	162.45	89.3	167.55	161.25	162.4	164.6	90.9		57.5	170.1	167.25	169.15	169.75	93.3	170.95	168.5	171.1	170.5	96.7
57.9167	165.75	159.9	162.95	164.65	89.4		57.9167	161.65	160.45	162.45	160.3	89.4	165.75	159.9	162.95	164.65	89		57.9167	169.9	166.9	170.8	168.35	94.3	170.95	168.45	169.45	170.45	96.6
58.3333	167.25	160.95	163.8	164.35	91.4		58.3333	162.95	160.3	163.2	161.7	91.4	167.25	160.95	163.8	164.35	89.9		58.3333	169.35	166.5	168.4	168.4	96.8	170.7	167.55	170.65	170.55	98.4
58.75	167.2	160.8	163.25	164.4	89.3		58.75	162.75	159.55	164.15	162.1	89.3	167.2	160.8	163.25	164.4	88.6		58.75	170.1	166.35	169.45	169.05	95.7	170.15	168.5	170.75	170	96.8
59.1667	167.65	159.65	162.5	164.25	89.1		59.1667	161.3	158.95	162.9	160.85	89.1	167.65	159.65	162.5	164.25	90.8		59.1667	170.2	165.8	169.4	168.05	94.4	170.5	168.1	170.55	172.7	95.6
59.5833	167	160.1	163.6	164.65	89.5		59.5833	161.9	158.25	163.85	161.75	89.5	167	160.1	163.6	164.65	90.4		59.5833	170.45	165.85	169	168.3	94.4	169.9	168	170.35	169.9	95.5
60	167.1	159.8	163	165.85	90.4		60	162.45	160.1	163.75	162.1	90.4	167.1	159.8	163	165.85	90.5		60	168.65	167	171.3	167.7	96.4	170.2	167.9	171.1	169.75	97.9
60.4167	166.95	160	164.3	165.2	88.7		60.4167	162.75	158.9	163.7	161.4	88.7	166.95	160	164.3	165.2	89.3		60.4167	170.35	166.15	169.6	168	94.7	170.35	167.5	170.55	169.7	97.4
60.8333	167.2	160.45	162.65	163.3	89.2		60.8333	161.5	159.95	162.5	161.6	89.2	167.2	160.45	162.65	163.3	90.8		60.8333	169.75	165.6	169.15	169.1	96.6	170	168.75	169.25	171.55	95.7
61.25	166.9	159.05	161.9	163.75	90		61.25	161.75	160	162.05	160.8	90	166.9	159.05	161.9	163.75	91.5		61.25	170	166.1	169.6	168.4	95.6	170.55	168.15	169.65	171.85	96.7
61.6667	165.55	159.9	162.7	164.6	89.2		61.6667	162.4	159.9	163.75	162.4	89.2	165.55	159.9	162.7	164.6	91.3		61.6667	168.95	167.55	169.55	168.15	96.1	170.1	167.55	169.9	170.1	95.9
62.0833	166.7	159.9	163.95	164	89.3		62.0833	161.25	159.85	163	162.4	89.3	166.7	159.9	163.95	164	90.7		62.0833	168.95	166.65	169.2	169.1	97.3	170.15	167.5	170.3	170.35	97.5
62.5	165.8	160.2	163.8	165.35	90.1		62.5	162.7	160.25	162.1	161.55	90.1	165.8	160.2	163.8	165.35	90.1		62.5	169.05	166.65	169.4	168.75	95.5	170.65	167.5	170.75	169.6	95.8
62.9167	166.05	160.5	162.8	165	90.1		62.9167	160.7	158.25	163.65	160.55	90.1	166.05	160.5	162.8	165	89.9		62.9167	167.75	166.8	169.25	168.9	96.1	170.6	166.45	169.7	170.5	96.6
63.3333	166	160.1	161.9	164.6	91.3		63.3333	160.8	158.35	163.3	160.5	91.3	166	160.1	161.9	164.6	89.3		63.3333	169.55	166.9	170.7	168.2	94.6	170.05	165.9	170.65	170	96.5
63.75	166.75	159.45	161.8	164.25	89.3		63.75	162.25	159.95	163.6	161.25	89.3	166.75	159.45	161.8	164.25	89.6		63.75	169.8	166.35	170.25	168.3	94.8	169.35	167.8	169.5	171.8	95.8
64.1667	166.6	159	164.15	165.1	91.1		64.1667	162.2	160.05	162.65	161.3	91.1	166.6	159	164.15	165.1	91.7		64.1667	169.8	166.9	169.1	168.9	97.1	169.55	167.05	170.65	170.15	95.9
64.5833	165.45	160.2	162.75	164.05	90.1		64.5833	161.65	159.2	162.8	161.95	90.1	165.45	160.2	162.75	164.05	91.6		64.5833	169.15	166.9	169.6	167.7	94.4	169	169.2	169.85	170.05	97.9
65	166.95	159.6	163.2	163.3	89.4		65	162.7	160	162.85	161.2	89.4	166.95	159.6	163.2	163.3	91.9		65	169.4	167.3	170.9	167.9	96.4	170.3	167.85	170.3	169.8	96.3
65.4167	165.6	160	162.55	163.7	89.6		65.4167	162.5	158.6	163.35	161.05	89.6	165.6	160	162.55	163.7	91.4		65.4167	169.4	166.2	169.95	166.95	97.7	168.7	167.2	170.55	169.95	98.2
65.8333	165.4	160.15	162.6	163.35	90.4		65.8333	162.4	159.85	162	160.75	90.4	165.4	160.15	162.6	163.35	88.3		65.8333	170.15	165.1	168.55	168.6	96.4	170.05	168	169.4	170.4	95.6
66.25	165.95	160.25	163.75	164.1	90.4		66.25	162.7	159.3	162.4	160.45	90.4	165.95	160.25	163.75	164.1	91.6		66.25	169.2	165.55	169.5	167.8	95.3	170	166.75	169.65	171.5	96.5
66.6667	165.2	160.2	163.8	164.7	91.9		66.6667	161.95	159.3	163.3	160.85	91.9	165.2	160.2	163.8	164.7	90.5		66.6667	169.1	166.2	169.55	168.2	98.1	169.55	168.45	169.4	170.05	96.7
67.0833	164.85	160.05	160.35	163.6	90.5		67.0833	161.65	160.15	162.8	161.3	90.5	164.85	160.05	160.35	163.6	89.4		67.0833	168.95	166.1	168.25	168.45	94.7	169.35	167.8	170.85	169.3	96.8
67.5	166.5	160	162.95	163.65	89.8		67.5	160.7	157.35	163.25	162.55	89.8	166.5	160	162.95	163.65	89.6		67.5	169	165.75	170.05	168.15	95.9	170.9	168.2	170.35	169.55	97.6
67.9167	166	158.85	162.6	164.45	88.1		67.9167	161.85	160.3	161.85	160.85	88.1	166	158.85	162.6	164.45	90.4		67.9167	169.65	166.2	169.95	168.25	95.8	169.3	167.1	169.8	170.75	95.6
68.3333	166.15	159.85	161.7	164.9	90.9		68.3333	162.45	158.65	163.2	160.65	90.9	166.15	159.85	161.7	164.9	90.5		68.3333	169.1	165.45	169.05	168.2	98	169.35	167.05	169.3	170.9	98.1
68.75	164.15	159.45	163	164.4	90.7		68.75	160.85	158.75	161.95	160.9	90.7	164.15	159.45	163	164.4	90.7		68.75	168.7	166.8	168.45	168.45	96.6	169.2	167.5	169.1	170.7	95.2
69.1667	165.75	159	162.7	165.1	90.3		69.1667	161.65	159.75	160.45	160.4	90.3	165.75	159	162.7	165.1	90.6		69.1667	168.75	165	168.45	168	97.1	169.45	168	169.35	170.15	96.6
69.5833	166.2	159.5	164.05	164.3	89.2		69.5833	162.2	159.9	162.35	161.25	89.2	166.2	159.5	164.05	164.3	89.6		69.5833	168.8	166.65	168.65	169.75	96	170.05	166.85	169.5	171.05	95.6
70	165.5	159.75	163.2	163.65	90.7		70	161.75	159.45	162.4	161.2	90.7	165.5	159.75	163.2	163.65	91.4		70	169.95	165.6	169.7	168.1	96.1	170.4	166.95	169.3	169.55	96.7
70.4167	165.6	159.65	162.9	163.65	89.6		70.4167	161	158.65	162.15	161.75	89.6	165.6	159.65	162.9	163.65	91.6		70.4167	167.95	166.05	169.65	168.05	96.3	170.05	167.5	170.05	171.05	97.5
70.8333	165.7	159.6	162.35	163.15	89.4		70.8333	161.05	159.6	162.5	160.4	89.4	165.7	159.6	162.35	163.15	91		70.8333	168.15	166.8	168.8	170.15	95.2	168.05	166.15	169.45	171.9	97.4
71.25	166.5	160.55	163.15	165.2	89.2		71.25	160.7	158.8	162.95	161.3	89.2	166.5	160.55	163.15	165.2	90.2		71.25	168.05	166.4	167.9	167.35	96.7	169.7	166.9	168.6	169.75	97
71.6667	166.05	159.3	162.1	163.85	89.3		71.6667	161.85	158.4	161.9	160.8	89.3	166.05	159.3	162.1	163.85	89.9		71.6667	168.55	165.65	168.6	168.95	97.2	169.65	166.95	170.5	170.4	97.1
72.0833	165.95	159.55	162.9	165	89.1		72.0833	161.7	158.8	162	161	89.1	165.95	159.55	162.9	165	91.1		72.0833	169.2	165.8	168.35	168.15	96.4	169.6	167.05	168.7	170.75	97
72.5	166	159.25	163.35	164.55	90.5		72.5	162.55	158.7	162.05	160.5	90.5	166	159.25	163.35	164.55	90.1		72.5	168.4	165.7	169.8	168.05	95.2	169.25	165.95	169.2	169.5	96.1
72.9167	164.9	158.6	162.6	163.7	88.5		72.9167	161.45	159.45	163.5	161.75	88.5	164.9	158.6	162.6	163.7	88.8		72.9167	169.3	166.85	168.05	168.55	95.2	169.4	167.25	168.15	169.85	96.1
73.3333	164.65	159.35	161.9	164.05	90.4		73.3333	161.3	159.6	161.8	160.45	90.4	164.65	159.35	161.9	164.05	89.7		73.3333	168.7	165.55	168.45	168	96.1	168.85	165.45	169.8	171	96.7
73.75	165.05	159.45	162.25	164.55	89.7		73.75	161.7	159.8	162.25	161.35	89.7	165.05	159.45	162.25	164.55	90.8		73.75	169.45	164.45	169.95	167.3	98.8	167.8	167.1	167.8	168.65	97.2
74.1667	165.25	157.85	161.45	165.05	90.8		74.1667	161.15	158.55	162.55	160.25	90.8	165.25	157.85	161.45	165.05	89.4		74.1667	168.4	166.3	168.4	168.2	95.7	169.1	167.45	168.45	169.55	97.6
74.5833	165.6	158.3	161.9	164.15	88.3		74.5833	161.7	159.85	161.7	159.35	88.3	165.6	158.3	161.9	164.15	89.5		74.5833	169.05	165.05	168.25	167.75	96.3	169.8	168.3	169.05	170.1	95.9
75	164.25	159	163	164.3	90.6		75	160.4	158.25	161.35	161.55	90.6	164.25	159	163	164.3	90.9		75	168.65	166.1	168.6	167.45	98.5	169.6	167.9	169.45	169.35	97.9
75.4167	165.65	158.85	161.75	163.5	89.1		75.4167	159.45	158.85	162.25	161.2	89.1	165.65	158.85	161.75	163.5	91.5		75.4167	168.15	165.4	168.4	168.2	95.7	169.2	166.85	168.2	170.55	97.4
75.8333	165.75	159.3	160.75	163.45	89.5		75.8333	161.15	158.35	163.15	159.95	89.5	165.75	159.3	160.75	163.45	90.4		75.8333	167.65	164.75	168.3	167.25	96.9	169.65	166.65	169.9	170.05	97.8
76.25	164.1	159.45	162.55	163.65	88.2		76.25	160.7	157.65	162.25	161.05	88.2	164.1	159.45	162.55	163.65	92		76.25	168.5	165.85	169.3	166.8	96.1	169.6	167.9	168.35	170.7	94.2
76.6667	164.7	159	161.65	164.6	89.9		76.6667	160.1	159.4	161.45	160.55	89.9	164.7	159	161.65	164.6	90.3		76.6667	168.85	166.15	168.35	167.15	96.3	169.75	166.5	168.7	169.8	96.6
77.0833	165.3	159.35	161.75	165.05	91.4		77.0833	159.85	159.4	161.4	161.45	91.4	165.3	159.35	161.75	165.05	91.2		77.0833	169	166.1	168.85	168	96.1	168.8	167.45	168.25	168.9	96.1
77.5	164.45	159.65	162.1	164.2	90.7		77.5	161.2	158.7	162.95	160.3	90.7	164.45	159.65	162.1	164.2	90.4		77.5	168.25	165.75	169	168.05	96.6	168.8	167.65	168.25	170.4	96.7
77.9167	164.1	158.3	162.5	163.7	90.2		77.9167	162	159.5	161.2	161.5	90.2	164.1	158.3	162.5	163.7	89.1		77.9167	167.2	165.1	168.75	168.4	97.9	168.75	166.3	168.65	169.75	96.6
78.3333	166.05	159.25	162.15	163.05	89		78.3333	160.35	158	162.7	160.6	89	166.05	159.25	162.15	163.05	88.4		78.3333	169.45	164.7	167.4	167.2	97	168.75	166.4	168.2	170	96.9
78.75	164.8	159.35	162.1	163.15	90		78.75	161.35	158.5	161.75	160.8	90	164.8	159.35	162.1	163.15	90		78.75	168.3	166.55	167.65	168.45	96.1	169.1	165.85	168.75	169.65	96.7
79.1667	163.85	158.9	162.1	164.65	89.4		79.1667	161.6	158.55	162.15	161.25	89.4	163.85	158.9	162.1	164.65	92.6		79.1667	168.85	165.6	168.5	167.85	95.6	168.55	166.05	168.85	169.65	96.8
79.5833	163.4	158.1	162.05	163.75	89.8		79.5833	161	158.9	161.85	161.65	89.8	163.4	158.1	162.05	163.75	89.9		79.5833	167.9	164.6	168.05	167.3	96.2	167.65	165.8	168.55	169.8	96.7
80	163.6	158.8	161.05	163.35	88.5		80	160.5	158.6	162.1	160.5	88.5	163.6	158.8	161.05	163.35	90		80	168.1	165.35	168.45	166.25	95.9	168.4	166.8	167.75	169.5	97.6
80.4167	164.5	160.4	162.8	163.45	92.1		80.4167	160.4	156.8	162.5	161	92.1	164.5	160.4	162.8	163.45	90.5		80.4167	167.7	166.25	168.75	166.7	96.2	169.95	166.2	168.8	170.4	95.7
80.8333	164.75	158.7	162.3	163.85	92.4		80.8333	161.2	158.45	161.85	159.25	92.4	164.75	158.7	162.3	163.85	90.3		80.8333	168	164.2	167.2	167.55	97.1	168	166.35	168.15	169.45	98.2
81.25	163.9	157.8	161.9	161.9	90.4		81.25	162.05	158.2	162.25	160.85	90.4	163.9	157.8	161.9	161.9	92.4		81.25	168.4	165.65	167.3	167.25	94.7	168.55	167.35	168.4	169.45	96.6
81.6667	163.7	159.45	162	162.8	90.9		81.6667	160.6	159.7	162.1	160.8	90.9	163.7	159.45	162	162.8	90.2		81.6667	169.45	165.45	167.1	167.35	96.4	168.1	166.85	168.2	169.7	98
82.0833	163.9	159.3	163	163.2	91.3		82.0833	161.6	157.95	162.6	160.45	91.3	163.9	159.3	163	163.2	89		82.0833	167.6	164.15	168.05	168.1	98	168.75	165.7	169.25	169.55	97.1
82.5	163.55	158.7	163.4	162.8	91.9		82.5	161.5	157.6	162.9	161.25	91.9	163.55	158.7	163.4	162.8	91.2		82.5	167.2	165.75	168.45	166.9	97.5	169.05	166.95	168.25	169.6	98.1
82.9167	163.85	157.6	162.55	162.85	91.8		82.9167	161.3	159.65	161.25	160.5	91.8	163.85	157.6	162.55	162.85	91.6		82.9167	166.15	165.4	168.9	166.55	97.2	168.65	165.8	168.3	169.05	97
83.3333	164.85	158.55	160.5	163.05	90.1		83.3333	161.05	159.4	163.1	160.9	90.1	164.85	158.55	160.5	163.05	91.9		83.3333	167.8	164.95	169.05	167.2	96.4	168.95	165.75	168.45	169	97
83.75	163.65	157.55	160.25	163.25	91.1		83.75	160.6	157.65	161.9	160.9	91.1	163.65	157.55	160.25	163.25	90.9		83.75	168.05	165.2	168.1	168	97.2	168.15	166.65	168.8	169.35	98.1
84.1667	164.8	159	161.45	162.7	90.4		84.1667	160.05	158.25	161.6	159.85	90.4	164.8	159	161.45	162.7	90.5		84.1667	168.45	163.4	168.45	166.35	97.6	168.9	166.15	167.45	169.25	99.1
84.5833	164.8	157.3	161	163.05	90		84.5833	161.35	157.8	162.65	162	90	164.8	157.3	161	163.05	90.2		84.5833	168.7	165.75	168.35	167.4	96.6	168.75	166.75	168	169.15	97.7
85	162.85	158.45	160.9	162.75	89.4		85	160.4	158.05	160.15	159.85	89.4	162.85	158.45	160.9	162.75	92.4		85	167.1	164.45	167.9	168.55	97.7	167.9	165.8	167.6	168.3	93.7
85.4167	165.2	157.8	161.65	163.2	89.6		85.4167	161.05	158.6	160.25	160.05	89.6	165.2	157.8	161.65	163.2	90.4		85.4167	168.1	163.45	169	168.1	96.4	168.35	166.5	167.65	169.75	97.8
85.8333	164.1	159.55	160.65	163.35	90.9		85.8333	160.6	157.55	162.1	160.7	90.9	164.1	159.55	160.65	163.35	90.2		85.8333	168.1	164.85	168.4	166.6	96.4	168.55	165.95	169.45	169.8	96.7
86.25	164.85	159.15	162.15	163.75	89		86.25	160.05	158.65	162	160.45	89	164.85	159.15	162.15	163.75	88.7		86.25	167.35	165.65	168.2	166.75	96.8	167.55	165.2	167.2	170.05	96.3
86.6667	163.65	158.3	163.05	163.4	90.1		86.6667	159.65	159.15	161.5	160.15	90.1	163.65	158.3	163.05	163.4	91.7		86.6667	166.95	164.1	167.05	166.15	97.8	168.85	164.9	168.4	169.1	97.9
87.0833	164.45	158.55	159.95	162.95	90.4		87.0833	161.35	157.1	161.5	160.3	90.4	164.45	158.55	159.95	162.95	89.8		87.0833	167.75	163.4	168	167.95	96.8	167.55	165.15	168.55	168.8	96.7
87.5	163.6	158.85	162.1	162.9	88.7		87.5	160.55	158.45	162.1	159.95	88.7	163.6	158.85	162.1	162.9	90.1		87.5	167.5	164.35	166.85	166.5	95.5	166.65	165.25	168.1	168.3	96.1
87.9167	164.8	158.05	160.8	163.15	90.4		87.9167	160.15	157.35	161.65	159.85	90.4	164.8	158.05	160.8	163.15	91.3		87.9167	167	165.45	166.55	167.3	96.9	167.65	166.45	167.2	168.25	99.4
88.3333	164.2	158.65	160.85	163.65	91.9		88.3333	160.7	158.7	161.05	160.6	91.9	164.2	158.65	160.85	163.65	92		88.3333	168.55	164.35	166.9	166.95	96.5	167.25	165.3	168.1	169.1	97.4
88.75	164.55	157.2	160.35	162	91.3		88.75	159.9	158.85	160.4	160.35	91.3	164.55	157.2	160.35	162	91.7		88.75	167.6	165	167	166.8	96.8	167.65	164.55	168.1	170.5	98
89.1667	164.25	157.4	160.6	162.45	90.2		89.1667	160.1	158.3	161.3	160.35	90.2	164.25	157.4	160.6	162.45	90.7		89.1667	168.6	164.5	166.75	166.45	95.8	169.1	166.85	166.8	168.65	97.7
89.5833	162.25	157.3	161.05	162.95	90.1		89.5833	160.75	158.2	161	160.15	90.1	162.25	157.3	161.05	162.95	92.5		89.5833	167.35	163.35	167.9	166.7	97	168.95	165.65	168	168.6	96.2
90	164	158.6	160.7	163.05	91.2		90	160	158.4	160.5	160.25	91.2	164	158.6	160.7	163.05	91.3		90	167.95	164.6	167.4	166.15	97.7	168.95	166.05	169	170.55	97.6
90.4167	164.2	158.05	162.6	162.15	91.4		90.4167	159.5	158.3	162.45	160.1	91.4	164.2	158.05	162.6	162.15	91.2		90.4167	166.6	164.7	167.55	167.7	95.5	168.35	166.1	166.7	169.95	98
90.8333	163.5	158.7	161	162.95	91.6		90.8333	160.65	157.7	160.65	158.45	91.6	163.5	158.7	161	162.95	92.5		90.8333	166.55	164.75	167.05	166.15	96.4	167.9	166.2	168.75	168.45	100.1
91.25	163.35	157.85	160.45	161.75	90.5		91.25	159.85	158.2	161.3	160.2	90.5	163.35	157.85	160.45	161.75	90.9		91.25	166.2	164.2	167.05	166.5	96	168.05	165.4	167.9	169.65	98.3
91.6667	162.6	157.85	161.35	162.65	90.4		91.6667	160.55	156.7	162.15	159.7	90.4	162.6	157.85	161.35	162.65	89.6		91.6667	167.35	164.65	167.55	167.45	97.2	167.6	165.3	168.7	168.05	96.9
92.0833	164.4	158.65	161.9	163.25	90.7		92.0833	159.9	156.85	161.45	160.65	90.7	164.4	158.65	161.9	163.25	93		92.0833	168.3	164.1	168.15	166.05	95.3	168.1	164.6	166.65	169.45	98.1
92.5	162	157.45	161.45	161.2	89.8		92.5	160.05	158.8	161.85	160.8	89.8	162	157.45	161.45	161.2	91.9		92.5	168	164.5	166.8	167.05	96.8	167.65	165.8	167.35	169.3	97.1
92.9167	164.65	157.35	162.55	161.4	91.5		92.9167	160.25	157.45	160.9	158.55	91.5	164.65	157.35	162.55	161.4	90.1		92.9167	166.2	163.65	166.25	166.95	97.9	166.6	165.9	168.3	169.75	97.4
93.3333	163.4	157.75	159.75	161.7	90.8		93.3333	160	158.3	163.15	158.75	90.8	163.4	157.75	159.75	161.7	89.9		93.3333	167	165.85	166.75	166.7	95.2	168.2	166.2	167.05	168.25	98.5
93.75	162.35	156.9	160.55	163.15	90.5		93.75	160.45	158.15	161.05	158.75	90.5	162.35	156.9	160.55	163.15	90.4		93.75	166.5	164.45	168.05	166.7	95.7	168.7	164.3	167.6	169	97.2
94.1667	162.85	158.45	161.5	162.25	90.6		94.1667	159.95	157.65	161.2	160	90.6	162.85	158.45	161.5	162.25	89.5		94.1667	166.1	164.25	168.9	167.45	96.2	166.95	165.4	168.2	167.95	98.9
94.5833	162.15	157.7	160.85	162.8	89.1		94.5833	160.6	157.25	161.35	160.05	89.1	162.15	157.7	160.85	162.8	92.8		94.5833	166.5	163.75	166.15	166.7	96.9	167.95	165.95	168	168.5	97.3
95	162.75	156.2	161.6	162.9	91.2		95	158.3	156.9	160	159.8	91.2	162.75	156.2	161.6	162.9	89.2		95	166.3	164.25	167.85	167	94.6	168.05	164.45	166.1	169.2	96.1
95.4167	161.55	157.9	160.7	162.6	91.4		95.4167	159.75	157.55	160.1	158.95	91.4	161.55	157.9	160.7	162.6	91.4		95.4167	166.1	164.25	167.3	166.95	97.2	168	164.45	168.25	167.7	96
95.8333	162.25	157.4	161.45	162.35	89.6		95.8333	159.6	158.2	160.65	158.95	89.6	162.25	157.4	161.45	162.35	92.3		95.8333	167.45	162.45	167.3	166.9	97.7	166.85	165.85	166.5	168.6	97.7
96.25	162.85	156.6	161.45	162.2	89.5		96.25	160.65	157.2	160.3	160.65	89.5	162.85	156.6	161.45	162.2	91.4		96.25	165.15	164.15	167.9	167.1	98.5	167.2	165.65	168.15	168.15	98.1
96.6667	162.25	157.75	161	162.05	89		96.6667	159.65	157.8	159.35	158.55	89	162.25	157.75	161	162.05	91.1		96.6667	165.45	162.9	167	165.35	96.8	166.9	165.15	166.35	169.35	96.9
97.0833	161.85	156.85	160.55	161.35	91.7		97.0833	159.95	158.65	160.9	160.3	91.7	161.85	156.85	160.55	161.35	92.3		97.0833	166.35	164.2	167.1	166.85	97	168	164.8	166.15	168.35	97
97.5	162.35	157.65	161.2	161.8	89.5		97.5	160.75	157.45	160.5	160.3	89.5	162.35	157.65	161.2	161.8	91.4		97.5	166.1	164.5	166.25	165.9	97.2	166.55	164.6	166.35	168.45	96.5
97.9167	162.55	157.45	159.8	161.4	89.6		97.9167	158.65	156.9	161	160.85	89.6	162.55	157.45	159.8	161.4	91.6		97.9167	166.8	163.15	166.75	166.4	96.5	166.3	165.15	167.3	167.9	99.6
98.3333	162.95	156.55	160.2	162.7	90.8		98.3333	160.35	158.2	160.55	160.45	90.8	162.95	156.55	160.2	162.7	91		98.3333	166.2	164.05	166.75	166.3	95.6	167.35	164.3	167	168.55	98
98.75	161.85	156.35	161.5	162.35	91.5		98.75	160.2	156.7	160.95	159.1	91.5	161.85	156.35	161.5	162.35	91.4		98.75	166.15	164.1	167.65	166.3	97.3	168.7	165.7	167.25	168.55	97.6
99.1667	162.45	157.5	161.55	162	89.8		99.1667	160.45	158.05	161.05	159.9	89.8	162.45	157.5	161.55	162	90.8		99.1667	166.85	163.6	166.15	165.7	95.9	165.85	164.5	165.7	167.7	98.6
99.5833	162.95	156.7	161.9	162.95	90.2		99.5833	160.2	158	159.95	158.4	90.2	162.95	156.7	161.9	162.95	91.1		99.5833	167	162.9	166.9	166.3	99.1	168	164.9	166.5	167.3	97
100	162.1	156.95	160.6	161.7	89.5		100	160.35	156.55	160.25	160.2	89.5	162.1	156.95	160.6	161.7	92.3		100	165.75	163.8	165.85	165.55	96.2	167.4	164.65	166.35	167.9	97
100.417	163.45	156.65	159.05	162.75	91.7		100.417	159.45	156.8	161	159.45	91.7	163.45	156.65	159.05	162.75	91.7		100.417	166.55	164.9	166.3	165.4	98.8	166.3	164.9	166.2	168.25	97.9
100.833	163.1	156.15	159.65	161.9	90.6		100.833	157.95	157.4	161.1	158.7	90.6	163.1	156.15	159.65	161.9	91.8		100.833	165.75	164.35	167.2	164.7	98.1	166.4	164.8	166.6	167.1	97.4
101.25	162.4	157	159.95	160.8	91.2		101.25	159.7	156.85	160.6	158.9	91.2	162.4	157	159.95	160.8	92.6		101.25	166.85	163.75	165.95	167.45	95.5	167.25	164.9	166.3	168.45	97.5
101.667	160.95	157.25	160.75	162.6	93.6		101.667	159.7	157.9	159.45	159.85	93.6	160.95	157.25	160.75	162.6	92.8		101.667	166.3	164.05	166.45	166.35	98.8	167.75	164.9	166.45	168.25	97.5
102.083	162.8	156.2	159.2	161	89.7		102.083	160.15	156.2	160.5	159.95	89.7	162.8	156.2	159.2	161	90.2		102.083	165.35	164.4	166.05	166.4	97.6	166.65	164.9	167.95	168.65	98.1
102.5	162.85	157.7	160.65	162.7	91.5		102.5	160.45	157.95	161.1	159.3	91.5	162.85	157.7	160.65	162.7	91.3		102.5	166.05	163.8	166.7	166.15	98.5	167.1	165.3	166.85	167.2	98.3
102.917	162.95	156.4	160.25	162.7	90.7		102.917	159.4	156.3	160.85	160	90.7	162.95	156.4	160.25	162.7	89.7		102.917	166.85	162.9	166.6	167.25	97.2	166.3	163.65	167.05	167.85	98.6
103.333	163	157.8	160.05	160.9	93.1		103.333	159.55	157.8	160	159.55	93.1	163	157.8	160.05	160.9	91.6		103.333	165.4	163.25	166.55	165.55	98.1	167.6	164.65	166.95	168.6	98.9
103.75	161.45	156.5	160.65	162.05	90.2		103.75	158.8	156.35	159.95	160.15	90.2	161.45	156.5	160.65	162.05	90.4		103.75	166.15	164.1	167.35	165.8	95.7	166.8	165.35	166.6	168.75	98.5
104.167	161.6	156.45	159.7	161.9	90.2		104.167	160.55	156.7	160.1	159.45	90.2	161.6	156.45	159.7	161.9	91.8		104.167	166.8	163.5	165.65	165.75	98.8	165.85	162.95	167.35	168.6	98.4
104.583	161.3	156.5	160.05	161.3	91.5		104.583	158.95	156.25	161.05	158.6	91.5	161.3	156.5	160.05	161.3	92.5		104.583	165.4	163.6	165.45	165.45	98.3	167.6	164.15	165.1	168	98.9
105	162.5	156.5	159.85	161.55	90		105	159.7	157.3	159.25	159.65	90	162.5	156.5	159.85	161.55	90.9		105	166.1	163.25	167.9	165.55	97.4	167.2	164.3	167.05	166.95	99.3
105.417	161.75	156.05	160.15	161.2	91		105.417	158.9	156.9	160.4	159.2	91	161.75	156.05	160.15	161.2	92.8		105.417	167.05	161.65	166.6	165.65	96.9	165.9	165.05	166.05	168.6	98.9
105.833	160.95	157.25	160.3	161.5	91.6		105.833	158	157.7	160.55	159.35	91.6	160.95	157.25	160.3	161.5	92.9		105.833	166.6	162	166	167.3	98	166.75	165.15	166.55	167.25	96.9
106.25	160.65	156.85	160.4	159.25	89.7		106.25	158.5	157.3	160.8	159.6	89.7	160.65	156.85	160.4	159.25	90.6		106.25	166.6	162.75	165.8	166.15	98.9	166.6	163.3	167.4	167.85	97.6
106.667	162.15	155.8	160.35	161.75	92.2		106.667	157.95	155.6	161.15	159.75	92.2	162.15	155.8	160.35	161.75	89.2		106.667	165.5	162.45	166.05	166.2	98.9	165.6	163.45	165.95	168.25	98.1
107.083	162.65	156.15	159.7	162.65	91.3		107.083	159.45	155.65	160.1	158.95	91.3	162.65	156.15	159.7	162.65	91.8		107.083	165.75	163.85	166.2	165.8	98.6	167.15	164.15	165.95	168.55	99.2
107.5	162.5	156	159.15	160.3	92.2		107.5	157.9	157.45	161.1	160.2	92.2	162.5	156	159.15	160.3	90.8		107.5	165.1	161.95	166.2	165.15	99.6	167.1	163	166.1	167.7	98
107.917	161.3	157.1	159.5	160.95	91.6		107.917	159.15	156.7	159.45	158.65	91.6	161.3	157.1	159.5	160.95	92.5		107.917	166	162.9	165.8	165.1	96.7	166.15	163.95	165	166.85	100.6
108.333	161.55	157.45	158.65	162.05	88.9		108.333	159.25	156.75	159.85	158.95	88.9	161.55	157.45	158.65	162.05	91		108.333	166	162.35	166.5	166.1	99.4	166	163.6	166.8	166.65	97
108.75	162.25	156.2	158.9	160.65	91.2		108.75	159.1	156.35	160.2	159.45	91.2	162.25	156.2	158.9	160.65	92		108.75	164.95	162.7	164.9	165.5	98.4	166.85	164.55	165.95	167.3	97.1
109.167	161.25	155.85	159.9	161.65	92		109.167	158.15	156.5	160.8	159.05	92	161.25	155.85	159.9	161.65	90.4		109.167	164.35	163.05	165	165.2	97.2	167.2	163.85	165.1	166.45	99.3
109.583	161.75	156.55	159.8	161.5	89.3		109.583	157.4	157.25	159.9	159.65	89.3	161.75	156.55	159.8	161.5	91.1		109.583	165.55	162.45	166.9	166.4	96.3	167.35	163.5	164.95	167.55	96.9
110	161	155.7	159.35	161.1	90.9		110	158.15	156.25	160.05	158.5	90.9	161	155.7	159.35	161.1	92.2		110	166.25	163.25	165.7	165.65	96.3	166.95	165.2	165.55	167.45	99
110.417	162.1	154.7	160.3	160.55	90.1		110.417	158.3	156.5	159.95	159.35	90.1	162.1	154.7	160.3	160.55	91.1		110.417	165.1	161.4	166	166.4	97.7	167.1	162.8	165.6	167.65	98.2
110.833	161.25	155.95	159.8	161.3	93.3		110.833	158.05	156.5	160	158.6	93.3	161.25	155.95	159.8	161.3	91.2		110.833	165.05	162.6	165.9	166.75	96.6	165.8	163.55	165.9	167.65	98.1
111.25	161.7	154.45	160.2	160.4	92.8		111.25	158.8	156.5	159.45	159.2	92.8	161.7	154.45	160.2	160.4	93.3		111.25	166.35	162.65	166.65	165.3	97.6	165.65	163.85	166.25	168.4	97.1
111.667	161	155.3	158.85	160.3	89.9		111.667	158.5	157.05	160.15	159.25	89.9	161	155.3	158.85	160.3	91.6		111.667	165.5	162.5	165.85	166.25	96.6	166.4	163.15	165.3	168	98.5
112.083	161.2	156.55	159.25	161	90.9		112.083	158.4	155.05	159.35	159	90.9	161.2	156.55	159.25	161	92		112.083	164.65	162.65	165.5	164.1	98.7	165.6	165.25	164.2	166	97.1
112.5	161.65	156.7	159.95	159.8	92.6		112.5	158.2	156.8	160.45	159.1	92.6	161.65	156.7	159.95	159.8	93.2		112.5	166	163.55	165.7	165.3	97.8	166.25	162.8	164.7	167.8	98.2
112.917	162	155.95	159.5	161.3	90		112.917	158.55	154.9	160.3	159.3	90	162	155.95	159.5	161.3	92.5		112.917	164.35	162.85	165.8	166.2	97.2	166.9	162.15	165.15	167.5	98.3
113.333	160.55	156.25	159.1	160.75	90.9		113.333	158.95	156.85	160.2	157.8	90.9	160.55	156.25	159.1	160.75	92		113.333	165.6	162.3	165	166.1	97.3	166.1	162.4	164.1	166.7	98.2
113.75	160.3	156	159.7	161.7	90.2		113.75	158.3	156.5	159.4	159.45	90.2	160.3	156	159.7	161.7	92.7		113.75	164.75	162.1	164.65	165.35	97.5	166.8	162.4	165.1	166.5	96
114.167	160.35	155.1	160.5	161.15	90.5		114.167	157.6	156.6	159.7	159.6	90.5	160.35	155.1	160.5	161.15	91.2		114.167	165.3	161.75	165.2	165.85	97.8	166.1	163.55	165.2	167.3	96.5
114.583	161.05	156	158.6	160.95	90.8		114.583	158.8	156.7	160.5	158.6	90.8	161.05	156	158.6	160.95	93		114.583	164.25	161.15	164.15	165.95	96	166.3	162.15	165.7	166.45	98.9
115	160.6	156.1	159.2	161	90.6		115	157.45	156.35	159.35	158.55	90.6	160.6	156.1	159.2	161	91.4		115	165.15	162.8	165.15	166.15	97.2	165.9	163.95	165.05	166.8	99.2
115.417	161.3	157.45	158.75	160.75	89.7		115.417	157.9	156.05	160	158.65	89.7	161.3	157.45	158.75	160.75	90.9		115.417	164.95	161	165.95	164.8	98	166.6	163.5	164.65	166.9	96.8
115.833	161.15	155.35	158.15	161.35	91.9		115.833	158.95	155.6	159.35	159.3	91.9	161.15	155.35	158.15	161.35	91.8		115.833	164.65	160.8	165.6	165.85	97.3	165.75	163.1	164.85	166.35	98
116.25	161.45	155.3	158.4	161.9	90.2		116.25	159	156.5	159.55	158.3	90.2	161.45	155.3	158.4	161.9	93.1		116.25	164.7	162.75	164.8	165.35	98.8	165.7	162.65	166.35	166.6	98.7
116.667	160.8	156.25	158.35	160.75	90.3		116.667	158.15	156.6	160.25	158.1	90.3	160.8	156.25	158.35	160.75	93.1		116.667	164.9	162.4	165.3	165.1	98.8	165.45	162.65	165.3	166.85	97.4
117.083	161.35	156.5	158	160.05	90.8		117.083	158.05	157.1	159.8	158.25	90.8	161.35	156.5	158	160.05	93.2		117.083	164.55	161.35	165.4	165.4	97.7	165.2	162.55	164.75	166.85	100.3
117.5	159.55	154.85	158.45	159.6	91		117.5	158.4	156.05	158.25	158.65	91	159.55	154.85	158.45	159.6	92.3		117.5	163.95	162.15	165.1	165.2	98.3	164.55	163.35	165.6	168.8	97.9
117.917	159.9	154.9	159.8	161.15	91.5		117.917	158.35	156.45	161.15	158.75	91.5	159.9	154.9	159.8	161.15	94.1		117.917	165.1	162.35	164	164.95	97.8	165.65	161.8	165.65	167.45	96.3
118.333	160	155.85	157.35	159.25	89.6		118.333	158.15	155.4	159.8	158.7	89.6	160	155.85	157.35	159.25	92.6		118.333	164.8	161.45	164.5	165.45	96.9	165.15	162.6	165	165.9	99.7
118.75	159.65	155.55	157.9	160.95	91.8		118.75	158.6	155.5	161.05	159	91.8	159.65	155.55	157.9	160.95	90.7		118.75	164.2	161.45	165.15	166.15	98.6	164.85	162.45	165.35	167.35	99.8
119.167	159.9	154.5	158.2	159.95	89.7		119.167	158.4	154.9	158.65	157.85	89.7	159.9	154.5	158.2	159.95	93		119.167	164.15	162.1	164.5	165.7	96.6	164.55	162.7	164.45	167.3	98.7
119.583	159.4	154.3	157.9	161.2	91.3		119.583	159	156.05	159.15	157.65	91.3	159.4	154.3	157.9	161.2	92.4		119.583	164.95	160.8	163.65	166.15	99.4	166.55	163	165.15	167.2	98.7
120	159.75	155.1	157.65	161.1	91.8		120	157.9	155.35	158.7	159.15	91.8	159.75	155.1	157.65	161.1	92.3		120	163.8	161.65	163.8	164.8	97.6	165.5	162.55	163.3	167.05	99
120.417	160.1	155.2	158.35	160.3	90.9		120.417	157.95	155.8	159.3	157.75	90.9	160.1	155.2	158.35	160.3	91.1		120.417	164.95	162	164.5	164.15	97.2	165.3	163.25	164.7	166.75	99.5
120.833	160.35	154.75	159.2	160.55	90.5		120.833	158.25	155.65	159.75	157.55	90.5	160.35	154.75	159.2	160.55	91.3		120.833	164.5	162.25	165.05	164.05	96.1	165.05	163.45	164.8	165.95	97.7
121.25	160.15	155.5	159.05	160.35	89.9		121.25	157.2	155.75	158.7	158.1	89.9	160.15	155.5	159.05	160.35	90.8		121.25	163.55	161.65	165.25	164.55	97.1	166.1	161.1	163.7	167.9	99.2
121.667	159.95	153.85	157.3	159.5	92.5		121.667	157.85	155	158.7	157.5	92.5	159.95	153.85	157.3	159.5	92.6		121.667	164.95	161.7	164.45	165	98.1	165.95	161.4	163.8	166.35	98.7
122.083	160.55	154.1	158.3	159.3	91.8		122.083	158.4	155.2	158.4	158.3	91.8	160.55	154.1	158.3	159.3	92.8		122.083	163.3	161.2	164.75	163.65	98	163.95	162	165.3	166.15	97.9
122.5	160.15	154.3	157.8	160.7	91.5		122.5	157.6	154.7	159.2	158.1	91.5	160.15	154.3	157.8	160.7	92.6		122.5	162.9	162.7	162.55	164.35	100	166.05	162.05	165	165.7	97.7
122.917	159.7	154.35	157.85	160.5	92.1		122.917	158.7	155.25	159.6	158.8	92.1	159.7	154.35	157.85	160.5	91.1		122.917	163.6	160.8	163.75	164.5	95.8	164.25	161.65	164.7	166.85	98.8
123.333	159.4	154.2	157.95	159.3	91.1		123.333	157.15	155.55	159	158.65	91.1	159.4	154.2	157.95	159.3	91.2		123.333	163.35	162.1	163.7	165.5	98.4	165.45	161.95	164.3	166.4	98.2
123.75	158.95	155.55	158.7	159.3	91.7		123.75	157.8	155.75	158.05	157.85	91.7	158.95	155.55	158.7	159.3	93.7		123.75	164.1	161.4	164.15	164	100.4	164.85	162	164.1	166.65	99.1
124.167	159.6	155.4	157.6	161.1	92		124.167	157.5	154.75	159.25	158.3	92	159.6	155.4	157.6	161.1	91.9		124.167	163.5	161.2	164.2	164.45	98	165.25	161.65	165.45	165.75	98.3
124.583	159.4	152.95	157.85	161.2	90.4		124.583	157.05	155.35	158.8	159.15	90.4	159.4	152.95	157.85	161.2	91.8		124.583	162.55	159.85	164.35	164.75	97.7	164.55	162.75	164.65	165.9	98.7
