# Supplementary material for: Feedback regulation of heat shock factor 1 (Hsf1) activity by Hsp70‐mediated trimer unzipping and dissociation from DNA
Source: EMBO J. 2020 Jun 3;39(14):e104096. doi: 10.15252/embj.2019104096 (PMC7360973; doi:10.15252/embj.2019104096)
Supplement: Supplementary file 8 — Source Data for Figure 5 [file EMBJ-39-e104096-s006.zip › EMBOJ-2019-104096R_Figure 5_SourceData/EMBOJ-2019-104096__SourceDataForFig5G.xlsx]

## Sheet: Sheet1
R1						R2						R3
time [min]	wt ATP/MG	1989 ATP/Mg	wt	I190S,I194S		Time [min]	wt ATP/MG	1989 ATP/Mg	wt	I190S,I194S		Time [min]	wt ATP/MG	1989 ATP/Mg	wt	I190S,I194S
0	171.6	168.5	175.9	173.8		0	175.1	170.9	179.4	176.9		0	175.6	175	183.4	181.2
0.216667	171.7	170.1	175.6	173.2		0.166667	176.6	169.9	179.3	177.8		0.166667	177.5	174.3	182.8	179.4
0.433333	172.2	169.7	174.5	174.5		0.333333	174.9	171.3	180	176.4		0.333333	176.7	173.7	183.4	179.7
0.65	171.9	169.4	175.8	175.2		0.5	174.4	171.3	180.5	177.1		0.5	175.6	172.9	183.9	181.6
0.866667	171.3	170.7	176.1	172.7		0.666667	175.1	169.7	179.7	177.4		0.666667	175.8	173.5	184.2	180.4
1.08333	171.6	169	177.4	172.3		0.833333	175.4	171.6	180.2	176.4		0.833333	176.4	172.5	184.6	178.9
1.3	172.7	167.4	174.2	173.4		1	175.9	170.6	180.5	179.4		1	176.7	174.3	184	180.5
1.51667	172.8	169.4	174.7	173.1		1.16667	173.6	171.2	178.5	179.1		1.16667	176.2	173.3	184.5	182.2
1.73333	170	169.2	175.1	173.9		1.33333	175.5	171.5	179.7	176.2		1.33333	176.8	174.7	183.7	179.9
1.95	170.7	168.9	174.7	172.6		1.5	175.8	169.5	179.6	178.3		1.5	175.1	173.4	183.6	180.4
2.16667	171.1	169.6	175.5	174.9		1.66667	175.8	171.2	180	178.2		1.66667	174.6	173.2	184.5	181.2
2.38333	170.8	168.2	175.2	173.6		1.83333	174.1	169.8	177.9	176.1		1.83333	174.9	173.6	182.1	179.2
2.6	169.6	167.9	174.8	172.3		2	174.1	170.3	178	176.1		2	173.8	172.1	182.9	179.1
2.81667	170.8	168.8	173.9	173.7		2.16667	175.7	169.4	179.8	175.6		2.16667	174.4	171.6	183.4	179.6
3.03333	171.5	168.3	172.9	173.7		2.33333	172.9	169.9	180.1	177.4		2.33333	174.1	173.5	183.3	177.8
3.25	170.8	169.1	176.2	172.8		2.5	172.9	170	180.3	176.2		2.5	174.1	174	182.3	178.7
3.46667	170	169.1	173.6	173.2		2.66667	175	167.8	177.9	177.3		2.66667	176.2	172.9	182.7	179.3
3.68333	168.8	168.2	173.6	172		2.83333	173.7	169	178	177		2.83333	175.2	171.7	182.6	180
3.9	168.1	166.2	173.5	173		3	175.8	169.4	180.9	176.6		3	174.8	171	180.9	179.7
4.11667	168.3	168.1	173.2	172.3		3.16667	172.6	168.3	180.2	176.2		3.16667	175.7	172.7	182.3	179
4.33333	169.8	166.8	174.6	172.3		3.33333	175	169.4	180.3	177.5		3.33333	174.5	170.9	182.4	179.6
4.55	171.5	166.6	174.4	172.6		3.5	175.9	168.6	179.8	178.3		3.5	176.3	171.9	181.4	179.6
4.76667	168.5	168.5	173.1	173		3.66667	174.7	168.4	179.7	176.3		3.66667	176.6	171.6	182.2	179.6
4.98333	168.9	167.8	174.9	172.5		3.83333	172.3	167.5	178.7	177.8		3.83333	173.7	171.5	182.7	179.2
5.2	169.3	167	174.2	171.5		4	174.2	167.8	178.6	176.1		4	176.2	171.5	182.8	178.7
5.41667	169.3	166.1	174.8	170.2		4.16667	173.8	168.7	178.1	176.6		4.16667	175.8	170.4	180.1	179.1
5.63333	169.3	167.5	173.9	170.5		4.33333	173.8	168	179.7	176.6		4.33333	173	170.8	182.1	176.7
5.85	169.3	167.8	172.4	172.2		4.5	171.9	169	179.6	175		4.5	173.3	171.6	181.8	178.9
6.06667	170.7	168.1	173.6	170.6		4.66667	173.4	169.5	178.8	177.2		4.66667	174.4	169.9	181.1	178.8
6.28333	168	165.6	173.1	170.5		4.83333	173.6	167.3	177.8	177.5		4.83333	175	170.5	182.3	179
6.5	169.2	166.4	174.1	170		5	173.3	167.8	177.8	176.2		5	174	170.6	182.5	179.9
6.71667	170.5	165.5	174	169.8		5.16667	172.8	166.8	179.2	175.2		5.16667	174.7	170.9	181.2	178.7
6.93333	168.2	165.9	171.5	171.9		5.33333	173.1	168	179.5	175.3		5.33333	174.8	170.3	180	179.9
7.15	166.5	164.5	172.7	171.5		5.5	172.2	167.9	180.5	179.5		5.5	175.5	169.9	180.8	176.8
7.36667	168.6	166.1	170.1	170.9		5.66667	171.9	167.6	178.8	175.2		5.66667	174.1	169.5	181.5	178.1
7.58333	168.6	166.5	172.8	171.1		5.83333	172.2	166.1	178.7	177.2		5.83333	173.6	170.3	183.7	177.7
7.8	168.4	164.1	170.5	171.7		6	174.3	166.8	180.7	176.9		6	173.5	170	180.3	177.6
8.01667	167	164.3	171.3	172.8		6.16667	173.3	166.4	178.2	174.9		6.16667	175.3	169.8	180.4	178.1
8.23333	167.3	163.4	172.5	169.9		6.33333	172	167	178	176.3		6.33333	172.2	166.9	180.4	178.1
8.45	167.6	164	172.4	170.8		6.5	173.5	167.3	176.7	175.5		6.5	174.3	168.9	181.1	177.7
8.66667	167.8	164.9	170.2	169.6		6.66667	171.9	166	178.5	174.9		6.66667	174.9	170.2	180.9	177.8
8.88333	167.3	162.4	172.8	169.8		6.83333	174.4	166.2	179.2	174.8		6.83333	175.2	170.7	181.1	177.5
9.1	166.5	164.4	171.6	170.6		7	171.1	165.8	177.2	175.1		7	173.2	169.6	181.9	176.9
9.31667	167	162.1	172.3	170.3		7.16667	171.6	168.1	177.5	175		7.16667	174.6	169.6	180.2	177.3
9.53333	166	163.8	172.2	169.7		7.33333	173.5	166.4	179.8	174		7.33333	174.5	170.3	179.5	176.6
9.75	166.3	163.5	171.9	169.8		7.5	171.9	166.3	177.2	176.2		7.5	173.5	169.3	180.4	177.6
9.96667	168.3	165.5	171.6	169.4		7.66667	172	166.3	178.1	175.4		7.66667	173	168.3	182.2	175.6
10.1833	168.4	163.3	171.2	170		7.83333	172.1	166.4	177.8	175.7		7.83333	174.1	168.4	180.3	178.1
10.4	167	165.7	171.2	169.9		8	173	166.7	177.5	176.7		8	174.8	169.5	178.8	176.3
10.6167	166.5	161.6	172.1	168.1		8.16667	171.7	165.4	176.6	175.3		8.16667	173.8	169.1	180.4	176.2
10.8333	165.6	164	170.5	170.5		8.33333	171.4	165.9	175.9	174.4		8.33333	173.9	169.3	178.4	175.5
11.05	165.7	164.4	172.3	168.8		8.5	172.9	164.6	175.6	174.4		8.5	173.8	168.9	179.2	177.2
11.2667	167	165	173	170.3		8.66667	169.3	163.9	177.7	174.9		8.66667	173.1	167.2	180.3	175.5
11.4833	167.1	163.7	170.7	169.1		8.83333	171.2	164.9	179.1	176.2		8.83333	172.9	167.9	178.7	175
11.7	165.9	163.7	170.6	169.4		9	171.5	164.9	177.8	175		9	172.4	167.9	179.3	174.9
11.9167	166.7	164.6	171.6	168.3		9.16667	172.2	166.2	176.1	173.5		9.16667	173.1	169	179.8	175.6
12.1333	168.1	163.3	171.1	171.1		9.33333	170.6	165.6	177.7	174.1		9.33333	172.9	169.7	180.6	174.7
12.35	165.9	163.4	170.1	170.5		9.5	171.9	164.3	177.2	173.2		9.5	172	167.1	180.7	175.8
12.5667	166.1	163.9	170.4	170.4		9.66667	171.7	165.5	177.8	174.3		9.66667	172.5	169.1	179.5	175.2
12.7833	166.9	164.8	168.9	168.6		9.83333	172.6	165.7	176.4	174		9.83333	171.4	169.1	180.2	176.5
13	165.7	163.5	169.8	171.2		10	171.4	165.3	176.7	173.5		10	173.9	167	179	176.1
13.2167	166.1	162.8	172	170.2		10.1667	169.3	164.8	175.4	173.5		10.1667	171	167.7	180.8	175.6
13.4333	165	163.4	170.5	169.4		10.3333	169.7	164.2	177	173		10.3333	170.8	168.7	180.7	174.3
13.65	166	162.7	172	168.9		10.5	170.4	165.3	177.4	172		10.5	173.6	166.1	178	177.1
13.8667	165.5	165.1	171.4	168.3		10.6667	171.7	164.2	178	174.5		10.6667	172.8	166.9	178.2	177
14.0833	167.2	163.4	171.4	170.2		10.8333	169.6	164.9	177.4	174.7		10.8333	171	167	177.5	174.8
14.3	164.3	162.8	170.3	168.5		11	169.2	165.6	176.5	173.6		11	172.4	168.1	179	177.2
14.5167	166.1	164.4	170.1	168.9		11.1667	171.2	163.2	177.1	172.8		11.1667	172.7	170	179.9	175.4
14.7333	166.3	162.9	168.6	168.9		11.3333	170.6	165.9	176.3	172.9		11.3333	171.4	166	177.2	175.5
14.95	165.6	162.3	169.5	170.9		11.5	169.3	165.5	175.3	174.1		11.5	170.4	168.2	177.9	175.2
15.1667	164.8	160.6	170.9	167.8		11.6667	168.5	166.2	176.6	174.5		11.6667	170.7	165.6	176.4	174.8
15.3833	166.1	163.2	169.5	169.4		11.8333	170.9	163.3	176.6	172.9		11.8333	171.5	167.4	178.8	174.1
15.6	163.8	162.7	169.2	166.4		12	170.5	164.9	175.7	173.8		12	170.3	168.8	178.2	176.8
15.8167	165.9	162.8	169.5	168.4		12.1667	169.5	164.2	174.8	172.8		12.1667	171.3	167.3	176.6	173.7
16.0333	165.9	162.5	169.3	168.8		12.3333	169.8	164.5	176.7	173.5		12.3333	170.6	167.3	176.3	173.8
16.25	164.9	162.9	170.6	167.2		12.5	170.5	163.4	175.4	172		12.5	170.6	165.9	176.8	175.3
16.4667	165.5	163.5	169	168.9		12.6667	169.6	163.9	176.1	172.6		12.6667	170.4	166.5	177.3	174.5
16.6833	165.9	162	170	168.3		12.8333	170.2	165.9	176.1	173.7		12.8333	169.5	167.7	177.1	174.7
16.9	164.5	162.9	170.2	167.6		13	168.2	164.1	176.5	174.7		13	170.9	167.3	177.8	175.2
17.1167	164.3	162.4	170.6	168.2		13.1667	169.9	162.3	174.5	171.8		13.1667	168.8	166.9	176.4	174.8
17.3333	165.2	163.8	168.3	167.2		13.3333	169.5	165.6	176.6	173.5		13.3333	171.7	166.6	176.9	173.5
17.55	166.1	161.4	170.1	169.3		13.5	170.5	164.2	175	173.4		13.5	169.1	166.2	175.9	173
17.7667	162.7	163.7	170.2	167.9		13.6667	169.9	163.8	174.7	172		13.6667	170.3	165	177.2	174.2
17.9833	164.7	162	170.8	167.6		13.8333	169.4	164.1	174.4	173.2		13.8333	171	167	175	173.4
18.2	165	162.3	170.7	169.2		14	169.1	164.6	175.1	171.2		14	171.3	167.1	176	173
18.4167	165.6	162.7	168.1	166		14.1667	169.5	163.5	175.3	171.9		14.1667	169.7	167.1	176.6	174.4
18.6333	165.5	160.7	170.2	167.3		14.3333	169.8	164.5	175.9	172.2		14.3333	172.1	165.1	176.7	173.5
18.85	164.3	161.1	168.9	168.2		14.5	169	163.4	175	172.1		14.5	170.8	165.5	174.2	173.5
19.0667	165.4	160.8	170.1	169		14.6667	169.9	164.9	173.7	171.3		14.6667	170.9	163.7	176.6	173.1
19.2833	164.8	162.3	167.6	167.6		14.8333	168.4	165.9	175.4	171.5		14.8333	171.2	166.4	178.5	173.1
19.5	165.5	162.6	168.2	166.3		15	168.4	163.9	174.4	172		15	170	166.3	175.5	174.6
19.7167	164.4	160.8	170.2	168.3		15.1667	169.9	164.6	174.9	172.1		15.1667	170.6	165.9	174.5	173
19.9333	162.6	162.5	168.7	166.7		15.3333	168.2	163.6	175	172.7		15.3333	169	166.6	176.4	173.9
20.15	165.3	162.6	168.5	167.7		15.5	167.9	164.7	174.7	172		15.5	170.9	165.4	176.5	172.6
20.3667	164.4	162.8	169.1	168.1		15.6667	169.3	164.4	175.8	170.9		15.6667	170.1	167.2	174.3	174.1
20.5833	163.9	160.8	168.8	164.8		15.8333	170.2	162.6	174.8	172.9		15.8333	171.6	167.3	173.7	173.5
20.8	162.6	162.7	167.7	167.7		16	169.5	162.5	175	172		16	171.1	163.9	175.5	173.3
21.0167	164	159.7	168.4	166.5		16.1667	169.2	161.7	174.4	170.7		16.1667	170.5	165.8	174.2	173.1
21.2333	165.7	161.4	167.5	168.7		16.3333	168.8	163.6	175.1	171.6		16.3333	169.6	165.5	174.8	172.5
21.45	164.1	162	168.8	168.9		16.5	169.6	162.5	175.7	170.9		16.5	172.4	167.9	175.7	173.9
21.6667	164.4	162.3	167.8	167		16.6667	170.2	163.9	175.4	169.8		16.6667	172.2	165.7	174	171.8
21.8833	164.3	162.1	167.1	166.7		16.8333	169.4	162.3	175.3	169.1		16.8333	171	167.2	173.4	173
22.1	164	160.1	167.7	166		17	169.6	162.5	175.2	171.3		17	170.7	166	172.5	171.8
22.3167	165	161.1	167.9	165.8		17.1667	168.8	163.4	173.8	171.4		17.1667	169.5	168.1	173.8	171.7
22.5333	164	160.9	167.8	167.8		17.3333	167.9	162.9	174	171		17.3333	171.1	165.1	174.1	173.8
22.75	164.7	160.6	166.5	167.9		17.5	168.8	161.1	175.7	170.5		17.5	171	164.5	173.2	172.6
22.9667	164.4	160.7	168.4	167.4		17.6667	169.5	164.4	174.3	169.6		17.6667	171.5	165.4	173.3	173.8
23.1833	163	162	168	167.1		17.8333	169.2	162.4	173.9	170.6		17.8333	171.2	166.3	172.7	171.3
23.4	163.3	163.7	166.8	167.2		18	169.2	163.6	173.2	170.6		18	170.7	164.8	173.7	172.2
23.6167	163.8	161.8	166.8	166		18.1667	167.6	161.3	173.7	170.4		18.1667	172.5	167.1	172.6	171.9
23.8333	164	160.5	166.4	165.7		18.3333	166.7	162.7	173.2	170		18.3333	170.2	166.2	173.7	172.3
24.05	164.1	160	166.2	168.5		18.5	166.7	164	173.9	169.4		18.5	172	163.9	173.3	172.6
24.2667	162.9	160.9	167	167		18.6667	170.4	162.3	174	169.5		18.6667	172.5	164	170.7	171.9
24.4833	163.2	159.9	167.9	166		18.8333	167.9	162.2	174.9	169.1		18.8333	169.7	164.9	174.1	171.2
24.7	163	161.1	168.8	165.8		19	168.1	163.3	174.4	169.6		19	171	164.2	171.7	173.1
24.9167	162.8	159.6	166.6	166.2		19.1667	168.9	163.5	174.2	170.3		19.1667	170	164	173.1	172.5
25.1333	163.8	161.9	166.8	166.5		19.3333	170.6	161	174	169.9		19.3333	172.4	164.1	173.2	170.8
25.35	163.8	159.8	166.4	165.8		19.5	169.3	162.2	174.4	170		19.5	171.9	165.8	173	173.3
25.5667	164.8	162	164.3	166.8		19.6667	169.1	162.6	174.5	167.5		19.6667	172	163.8	170.6	171.3
25.7833	164	160.2	167.3	166.2		19.8333	168.5	165.1	174.2	169.3		19.8333	171.2	164.7	171.2	171
26	164.2	159.9	165.8	166.5		20	168.3	160.7	173.6	167.6		20	171.2	163.8	170.8	172.6
26.2167	162.8	159.8	164	165.8		20.1667	169	161	172.9	170.2		20.1667	170	165.3	171	172.4
26.4333	162.1	160.8	165.4	165.8		20.3333	168.9	161.4	174	170.8		20.3333	171.9	164.1	171.4	172.6
26.65	163.1	160.8	164.5	167		20.5	168.6	159.8	174.8	169.4		20.5	171.3	165.8	168	173
26.8667	161.6	160	165.2	167.3		20.6667	168.1	161.8	172.3	170.5		20.6667	170.8	165.5	170.2	172.5
27.0833	163.2	160.8	165.6	165.8		20.8333	168.9	162.7	172.7	169		20.8333	170.6	165.2	171.6	172.7
27.3	162.6	159.7	166.6	165		21	169.5	162.5	173.9	170		21	171.6	165	170.5	171
27.5167	163.3	159.7	165.2	165.2		21.1667	170	161.9	172.9	167.5		21.1667	170.2	166.3	169.3	171.4
27.7333	164	159.9	164.3	165.8		21.3333	168.8	163	173	168.2		21.3333	172.1	165.5	168.8	171.9
27.95	162.5	159.7	164.1	166.3		21.5	169.4	161.6	173.1	169.9		21.5	169.7	164	171	172.8
28.1667	163.8	160.1	164.1	165.8		21.6667	168.8	161.9	172.3	167.8		21.6667	170.6	165	171.1	171.2
28.3833	162.8	161.2	165.3	165.6		21.8333	170.5	161.8	171.7	168.8		21.8333	171.3	165.2	168.8	169.5
28.6	163.3	159.7	165.1	164.5		22	168.4	160.5	172.5	167.4		22	169.2	167.1	169.6	171.4
28.8167	163.5	161.4	163.8	165.4		22.1667	167.6	162.7	171.7	168.7		22.1667	169.7	165.7	170.3	170.4
29.0333	162.5	160.4	163.7	166.1		22.3333	168.3	162.9	172.7	167.2		22.3333	170.8	165.3	170.9	170.9
29.25	163.2	161.1	162.3	163.5		22.5	167.2	161.3	171.8	166.8		22.5	169.4	164.7	169.4	170.4
29.4667	162.6	159.8	164.3	165.7		22.6667	168.1	161.5	170.9	167.1		22.6667	171	163.9	168.5	170.1
29.6833	162.6	158.4	163.8	164.5		22.8333	167.5	161.5	171.2	167.1		22.8333	169.8	163.6	167.6	171.4
29.9	161.1	161.3	164.2	163.3		23	169.5	162.6	171.3	168.1		23	171	164.9	168	170.1
30.1167	164.5	159.1	161.9	166.1		23.1667	169.5	162.7	171.1	167.8		23.1667	170	165.3	166.7	170.6
30.3333	161.6	158.6	164.6	165		23.3333	168	163.8	170.2	167.8		23.3333	170.9	163.6	167.7	168.1
30.55	162.7	157.8	164.3	163.3		23.5	170.3	162.7	171.8	167		23.5	171.6	166.9	167.8	168.4
30.7667	163.1	159.8	161.8	164.3		23.6667	168.3	161.3	171.8	166.6		23.6667	171	165.6	167	169.1
30.9833	162.3	158.3	163.1	165.1		23.8333	169.3	161.7	170.5	167.2		23.8333	170.5	165.8	167.6	168.5
31.2	161	159.7	162.8	163.5		24	168.9	161.5	170.6	165.9		24	170.4	164.5	170	170.4
31.4167	163.5	160	161.5	163.6		24.1667	168.8	161.5	170.3	167.9		24.1667	172	163.8	167	170.2
31.6333	161.5	161.4	162.1	163.9		24.3333	168.8	161.2	171.6	167.5		24.3333	170.4	163.6	165.6	169.5
31.85	162.9	159.3	162.6	162.1		24.5	168.2	161	171.8	165.7		24.5	172.2	165	166.9	169.7
32.0667	161.5	158.5	160.9	164.1		24.6667	167.2	161.1	170.6	165.7		24.6667	170.5	164.5	166.4	170.6
32.2833	163.9	159.8	159.3	162.4		24.8333	168.7	161.2	168.7	165.4		24.8333	171.9	164.8	168.4	168.7
32.5	162.5	158.5	160.6	162.1		25	169	161.4	168.4	165.7		25	170.8	164.5	166.3	171
32.7167	162.3	159.5	159.3	161.9		25.1667	170.7	160.9	171	165.9		25.1667	172.8	163.9	165.2	169.7
32.9333	162.8	158.3	161.4	162.1		25.3333	169.5	161.2	169.7	166.1		25.3333	173.2	164.2	165.9	168.4
33.15	162.4	157.6	162.6	162.8		25.5	168	159.7	171.6	166.6		25.5	171	164.2	166.2	169.6
33.3667	163.6	158	159.1	160.1		25.6667	168.5	161.5	170.9	164.5		25.6667	171.4	165.3	166.4	168.6
33.5833	162.7	159.5	160.1	161.2		25.8333	167.6	160.7	169.1	165		25.8333	169.9	164.7	166.1	167.3
33.8	163.1	159.8	159.1	162		26	166.7	160.9	170.8	166.1		26	169.7	163.8	167.5	168.2
34.0167	162.5	157.4	160	162.4		26.1667	167.9	158.6	167.6	166		26.1667	171	164.6	164.6	169
34.2333	160.5	159.5	159.8	160.5		26.3333	168	161.7	170.1	164		26.3333	171.2	164.5	165.8	167.6
34.45	161.5	160.8	159.6	161.7		26.5	168.8	161.4	168.1	163.4		26.5	168.6	164.7	165.1	167.4
34.6667	162.3	157.8	159.5	161.7		26.6667	168	161.5	168.7	166.9		26.6667	169.3	165.2	164.9	169.1
34.8833	162.3	160.4	159.8	163.2		26.8333	167.9	160.9	170.4	164.3		26.8333	170	163.5	164.3	169
35.1	160.7	158	157.4	162.1		27	167.6	159.9	169.9	165		27	169.4	164.6	165.9	169
35.3167	162.9	158.3	158	160.5		27.1667	168.5	160.9	169.7	164.5		27.1667	170.2	163.2	164.6	167.5
35.5333	161.4	157.9	156.6	160		27.3333	168.5	160.4	170	164.1		27.3333	170.9	164.1	163.1	166.9
35.75	162.2	159	156.3	159		27.5	169.3	161.2	168.7	165.5		27.5	169	165.3	163.9	166.9
35.9667	161.6	158.2	157.6	159.7		27.6667	168.1	161	168.5	165.8		27.6667	169.9	164.3	163.7	167.6
36.1833	162.5	156.7	157.7	158.2		27.8333	169.6	161.4	169.6	163.6		27.8333	170.5	162.6	164.8	167.9
36.4	160.4	158.7	158.1	161.8		28	167.4	160.1	171	164.3		28	169.3	166.3	162.9	166.5
36.6167	161.1	159	157.3	159.3		28.1667	168.6	161	170	162		28.1667	169.9	164	162.2	167.7
36.8333	161.3	158.1	156.9	159.5		28.3333	167.2	159.8	167.7	164.1		28.3333	169.6	164.4	162.4	167.7
37.05	161.8	159.5	156.4	160.1		28.5	167.2	160.7	167.3	163.3		28.5	167.7	163.2	163.3	166.7
37.2667	161.4	156.1	156.3	159.2		28.6667	167.4	160.2	168.1	164.2		28.6667	170.7	164.6	162.9	170.3
37.4833	161.7	158.8	158.3	159.5		28.8333	168.7	161.6	169.1	163		28.8333	171.4	165.6	163.5	168.4
37.7	160.3	157.7	154.4	157.7		29	167.4	162.6	165.8	164.3		29	171.2	163.7	162.2	166.2
37.9167	160.4	158.2	155.4	160.7		29.1667	165.1	161.2	166.1	164.4		29.1667	169.8	164.7	161	167.2
38.1333	162.5	157.6	153	158.2		29.3333	167.6	161	167.3	163.6		29.3333	168.9	164.3	162.3	167
38.35	160.5	157.9	155.5	157.5		29.5	167.8	161.8	167.4	163.2		29.5	169.9	165.8	159.7	166.4
38.5667	162.4	157.5	154.8	158.4		29.6667	168.3	161.2	167.2	163.5		29.6667	169.9	164.7	161.3	167.6
38.7833	161.3	158.9	154.3	157		29.8333	166.5	159.7	167	162.2		29.8333	170.5	164.7	160.2	165.3
39	161.4	157.7	154.6	157		30	168.5	160.8	168.3	162.8		30	169.6	164.4	162	167.1
39.2167	161.6	157.9	153.8	157.9		30.1667	168	162	167.1	163		30.1667	171.4	163.2	160.4	166.7
39.4333	161.3	158.8	153.6	158.4		30.3333	169.4	159.8	166.7	163.9		30.3333	169.4	163.7	159.9	166.3
39.65	160.1	159.9	153.1	157.9		30.5	168.1	159.7	166.1	162.8		30.5	168.7	161.7	160.6	164.6
39.8667	160.9	159.2	154.1	156.3		30.6667	167.4	162.4	168.2	163.3		30.6667	169.8	163.6	160.1	165.8
40.0833	158.6	158.2	152.4	156.6		30.8333	168.1	161	167.3	162.7		30.8333	168.1	163.5	161.5	165.7
40.3	160.6	159.2	152.3	158.1		31	168.2	160.5	165.5	161.9		31	170.6	163.4	157.9	164.9
40.5167	161.2	158.1	151.5	157.9		31.1667	168.1	160.2	166.5	162.5		31.1667	171.4	164.5	160.7	166.3
40.7333	162	157	152.4	158		31.3333	168.5	159.6	165.7	162		31.3333	169.1	164.3	158.8	163.2
40.95	161.3	157.3	150	156.2		31.5	170.3	159.4	166.1	161.1		31.5	167.9	164.3	159.6	166.2
41.1667	162.2	157.7	153.3	155.4		31.6667	169.8	161.4	167	160.5		31.6667	170.7	164.9	159.1	166.5
41.3833	160.5	157.1	151.4	156.2		31.8333	166.7	160.5	166.7	162.2		31.8333	169.6	163.1	159.6	165.2
41.6	161.8	158.7	149.9	156.2		32	167.8	159.4	165.8	160.4		32	171.2	163.9	159.1	167.8
41.8167	160.4	157.9	151.1	156.4		32.1667	167	158.8	165.1	160.2		32.1667	171.9	162.7	159.7	165
42.0333	161	156.1	148.4	156.3		32.3333	166.9	159.7	164.3	161.2		32.3333	169.5	162.1	160	165.9
42.25	159.6	157.2	149.6	155.7		32.5	169.2	159.3	166.5	161.8		32.5	169.5	160.9	157.2	164.4
42.4667	160.6	157.7	149.7	153.9		32.6667	167.6	161.2	164.6	162		32.6667	169.9	163.1	159.3	164.5
42.6833	161.8	157.1	150.1	155.9		32.8333	169.1	161.1	165	160.8		32.8333	169.8	164.3	156.7	165.8
42.9	160.3	158.1	149.2	156.9		33	165.6	161.5	164.9	160.9		33	169.3	165.7	158.7	166.3
43.1167	162.8	157.7	150.6	157.7		33.1667	169.4	160.4	163.8	160.9		33.1667	169.6	162.1	157.1	164.6
43.3333	160.5	158.4	149.4	154.2		33.3333	167	161.6	162.9	159.5		33.3333	168.8	163.1	156	163.6
43.55	161.5	157.8	150.2	154.8		33.5	167.1	159.2	164	161.8		33.5	168.6	164	157.2	165.6
43.7667	161.2	156.7	149	153.4		33.6667	167.3	161	162.7	161.2		33.6667	169.4	163.4	156.8	162.6
43.9833	161.2	156	150.4	153.4		33.8333	169	160.5	164.4	159.7		33.8333	170.1	163.3	156.8	164.1
44.2	161.5	157.2	149.9	154.6		34	168	160.8	163.8	160.2		34	169	163.2	156.3	163.6
44.4167	160.8	157.6	148.5	154.2		34.1667	167.2	159.7	163.6	161.9		34.1667	167.3	162.1	157.5	163.7
44.6333	159.3	157.3	147.1	151.9		34.3333	168.2	159.7	164.1	160.4		34.3333	168.6	163.3	156.8	162.9
44.85	160.2	156.9	145.5	151.5		34.5	166.5	161	162	161.1		34.5	170.5	163.2	157.1	164.4
45.0667	161	159.5	146.9	152.1		34.6667	168.8	159.7	163.6	159.7		34.6667	169.7	164.2	157.1	164.4
45.2833	162.6	156.6	144	151.9		34.8333	167.8	160.6	163.1	160.1		34.8333	169.7	162.6	154.6	163.7
45.5	160.5	156.7	146	152.3		35	167.4	160	164.2	159.1		35	169.1	164.9	155.8	161.8
45.7167	161.3	157.4	145.1	150.2		35.1667	167	161.8	162.3	159.7		35.1667	167	163.6	155.3	162.3
45.9333	161	158.7	145.6	152.1		35.3333	166.9	161.2	162.6	158.5		35.3333	169.9	163.8	156.4	164.3
46.15	159.2	158.6	145.1	152.6		35.5	166.5	160.3	161.1	159.3		35.5	169.2	163	156.7	164.6
46.3667	160.9	156.6	146.3	151.2		35.6667	166.8	160.6	161.3	159.4		35.6667	168.9	161.2	155.5	161.7
46.5833	160.9	157.3	146	151		35.8333	167.7	160	162.5	159.1		35.8333	167.8	163.3	156.3	163.6
46.8	160.7	158.1	144.2	149.8		36	167.1	159.2	161.6	159.2		36	169.4	163.2	155.7	162.5
47.0167	158.5	157	146.3	150.5		36.1667	169.1	160.2	160.5	158.8		36.1667	168.6	161.7	153.1	161.7
47.2333	159.7	156.1	144.2	149.8		36.3333	165.4	159.9	161.6	158.4		36.3333	169.4	163.5	155.6	163
47.45	159.8	156.1	145.8	152.5		36.5	166.2	161.1	160.3	158.1		36.5	169.1	160.7	155.7	163.3
47.6667	159.5	158.5	145.5	152.7		36.6667	168.3	159.7	158.9	159.9		36.6667	169.7	163.1	155.4	161.3
47.8833	160.5	156.4	142.1	148.4		36.8333	167	160.4	160.1	160.4		36.8333	169.6	163.9	154.1	161.6
48.1	160.5	157.7	143.1	150.2		37	169.1	161	160.3	159.4		37	169.9	161.8	153.3	162.3
48.3167	161.2	155.3	143.6	150.5		37.1667	166.6	159.2	158.9	158.1		37.1667	169	162.2	153.3	162
48.5333	159.2	157.3	142.8	150.2		37.3333	166	160.9	161.7	158		37.3333	170	162.9	153.8	161.2
48.75	162.6	156.6	143.7	150		37.5	168	160.3	161.2	158.1		37.5	168.4	164.2	153.9	162.9
48.9667	159.6	157.4	144.3	149.1		37.6667	168.6	157.5	161.1	158.9		37.6667	170.5	162.8	153.4	160.4
49.1833	160.5	155.9	141.3	147.9		37.8333	166.9	158.7	162.2	157.3		37.8333	169.8	161.5	153.8	162.1
49.4	161.3	155.3	145.1	147.6		38	165.9	159.1	160.2	157.1		38	169.4	164.1	151.3	162.3
49.6167	161	154.6	142.3	148		38.1667	167	160	160.9	157.4		38.1667	168	161.5	152.8	161.4
49.8333	159.7	154.9	141.5	150		38.3333	167.3	159.5	159.7	157		38.3333	171.1	162.1	150.6	161.8
50.05	159.5	156.5	141.3	147.5		38.5	166.3	157.9	158.4	156.6		38.5	169	163.1	152.3	161.7
50.2667	158.4	155.2	139.5	147.1		38.6667	165.3	159.6	159.8	157.7		38.6667	168.9	163.3	154.8	163.2
50.4833	160.6	156.3	141.1	147.7		38.8333	167	158.1	160.5	157		38.8333	170.7	163.6	152.9	160.4
50.7	159.3	154.4	141.1	148.6		39	168.8	159.7	159.6	156.4		39	171	162.4	154.2	161
50.9167	160.7	155.2	142.2	147.6		39.1667	166.5	159.8	157.8	156.6		39.1667	168.3	162.8	153.4	160.6
51.1333	160.3	154.6	139.8	145.5		39.3333	166.8	159.5	158.6	157		39.3333	170.2	163.1	152.9	160.2
51.35	158.1	154.6	140.6	147.1		39.5	167	159.1	158.5	156.9		39.5	168.1	162.5	152.5	161.3
51.5667	161	155.5	138.1	146.4		39.6667	165.3	159.7	158.5	156.6		39.6667	170	163.5	150.6	160.1
51.7833	158.4	153.6	139.6	146.6		39.8333	166.9	159.1	157.6	157.9		39.8333	168.2	162.5	151.6	161.5
52	159.3	155.9	139.1	146.6		40	166.4	159.3	158.1	157.6		40	170.4	163.5	150.6	162
52.2167	161.1	156.8	138.8	147.8		40.1667	168.3	159.2	159	157		40.1667	169	161.8	150.4	162
52.4333	158.5	154	140.7	146.1		40.3333	165.9	159	156.9	156.4		40.3333	170	163.5	149.7	159.3
52.65	159.7	153.3	139.2	147.2		40.5	168.3	158.7	157.8	154.5		40.5	169.5	162.6	151.4	162.2
52.8667	158.3	155.3	138.2	146.6		40.6667	167.2	160.4	156.3	156.6		40.6667	167.9	164.9	152.7	161.1
53.0833	160	154.4	139	145.1		40.8333	166.6	159.3	157.1	156.3		40.8333	168.2	162.3	152.3	161
53.3	159.2	155.8	138	144.7		41	168.4	158.9	157.7	155		41	168.1	163.2	150.7	159.8
53.5167	158.4	156.6	136.4	145.7		41.1667	167.3	159.8	157.7	155.6		41.1667	169.8	163	152.2	162
53.7333	158.7	154.4	137.4	145		41.3333	165.5	159.7	155.4	155.8		41.3333	167.7	162	149.6	161.1
53.95	158.5	156.5	137.6	145.5		41.5	165.9	158.8	156.3	156.3		41.5	169	164.2	149.7	160.3
54.1667	159.4	154.8	137.3	144.8		41.6667	167.5	160.8	156.9	154.9		41.6667	169.8	161.9	149.4	158.8
54.3833	158	152.1	135.5	146.5		41.8333	166.6	159	154.8	155.8		41.8333	168.9	162	149	161.2
54.6	160.2	155.2	138	143.6		42	165.9	156.4	155.7	154.7		42	168.9	162.6	149.7	158.9
54.8167	159.2	153.8	136.6	145.8		42.1667	168.1	159.6	154.2	155.4		42.1667	167.9	162.7	151.1	161
55.0333	157.9	156.5	136.2	143.6		42.3333	167.2	160.4	157.1	154.9		42.3333	169.2	162.7	151.1	160
55.25	159.3	155.4	135.4	144.7		42.5	167.4	159.5	154.5	155.4		42.5	169.3	162.3	149.9	160.4
55.4667	158.9	155.1	135.6	144.1		42.6667	165.9	159.3	154.9	154.9		42.6667	170.6	163.9	150.7	157.6
55.6833	158	153.6	136.5	143.9		42.8333	167.3	158.9	156.4	154.8		42.8333	167.5	162.6	150.2	158.3
55.9	158.9	154.3	136.8	143.9		43	165.9	159.6	155.1	155		43	168.6	160.4	147.9	159.7
56.1167	159	155.1	136.4	143.9		43.1667	165.4	158	155.1	154.9		43.1667	168.4	162.1	149.6	157.3
56.3333	159.7	155.7	136	143.4		43.3333	167.8	158.5	154.9	155.2		43.3333	167.8	162	149.7	161
56.55	159.8	155.7	135	143.4		43.5	168.6	158.5	153.2	154.9		43.5	167.6	162.5	148.6	158.8
56.7667	157.5	153.3	135	142.4		43.6667	167	157.7	154	154.1		43.6667	167.7	162.4	149	157.7
56.9833	159.9	153.3	135.1	142.3		43.8333	166.2	159.2	152	154		43.8333	169.7	162.6	147.9	158.7
57.2	156.5	155.2	134.1	141.9		44	168.8	159.4	153.1	151.9		44	170.3	162.1	148.2	157.5
57.4167	158.9	153.6	134.6	141.9		44.1667	167.8	157	155.3	151.3		44.1667	168.9	161	148.8	157.1
57.6333	159	154.1	133.5	142.1		44.3333	168	159	153.5	153.4		44.3333	170.7	161.2	146.8	158.1
57.85	158.3	154.5	134.1	143.2		44.5	167.5	158.2	153.8	152.4		44.5	168.8	162.4	149.1	159.1
58.0667	158.4	154.3	133.9	141.2		44.6667	167	158.4	153.4	153.6		44.6667	169.3	162.2	147.4	156.1
58.2833	158.1	155.6	134.9	142.4		44.8333	166.6	159.2	155.4	152.2		44.8333	168.7	162.2	149.2	158.2
58.5	156.6	155.8	132.7	141.5		45	166.6	158.5	151.6	153.8		45	167.1	162.6	148.4	157.8
58.7167	158.2	154.2	133	140.3		45.1667	165.9	157.6	152.8	153.4		45.1667	169.3	163.5	146.6	158
58.9333	157.7	154.5	132	141.6		45.3333	168	157.8	152	152.2		45.3333	167.4	163.2	145.9	157.4
59.15	159	153.3	133.8	140.6		45.5	168.1	156	153.4	151.8		45.5	168.4	161.2	146	158.6
59.3667	157.8	154.4	133.7	140.7		45.6667	166.1	158.6	150.8	151.5		45.6667	166.5	161.7	146.9	157.4
59.5833	158.3	152.9	133.5	140.4		45.8333	165.3	157.8	152	151.7		45.8333	168.6	161.7	149.3	157.3
59.8	157.9	153.3	132	141.1		46	168.7	158	151.4	153.1		46	169.7	161.5	147.1	157.3
60.0167	159.7	155.1	133.4	137.9		46.1667	167	159.3	151.5	153.7		46.1667	166.8	162.1	144.4	156.8
60.2333	158	153.7	130.8	142		46.3333	166.4	157.4	150.9	150.9		46.3333	166.9	161.6	145.8	159
60.45	157.9	154.8	132.7	140.2		46.5	166.5	160.6	151.5	153.2		46.5	168.9	161.5	146.8	155.5
60.6667	159.8	153.1	132.1	139.6		46.6667	166.8	157.5	151.5	152.5		46.6667	167.8	161.2	147.2	155.9
60.8833	158.6	154.2	130.6	137.7		46.8333	166.5	158	149.8	150.5		46.8333	169.1	162.6	145.9	156.4
61.1	157.7	154.1	132.2	141.6		47	167.1	158	148.8	152.9		47	168.5	161	146.7	157
61.3167	157.7	155	131.9	139.5		47.1667	167.3	158.8	151.8	152.1		47.1667	169.4	162	145.2	157.7
61.5333	159.2	154.7	129.8	138.4		47.3333	167.2	157.6	150	152.3		47.3333	167.8	162.6	146.9	157.2
61.75	157.8	152.8	131.1	140.2		47.5	164.9	157.7	151.2	151		47.5	168.1	161.5	145.6	156.7
61.9667	157	153.8	128.8	138.6		47.6667	166.8	159.7	150.1	152.4		47.6667	169.9	161.6	145.8	158.2
62.1833	157.4	152.1	130.9	138.9		47.8333	167.7	158.5	149.3	151		47.8333	167.3	161.6	145.8	157
62.4	158.4	154.4	132.8	139.1		48	166.6	157.5	150.1	152		48	167.1	162.4	145.9	154.1
62.6167	156.7	154	130.1	137		48.1667	166.8	159.4	149.6	152.8		48.1667	168	160.7	146.4	156.7
62.8333	157.8	152.9	129.7	138.9		48.3333	165.7	158.3	151.3	153.3		48.3333	168.5	162.2	144.7	156
63.05	158	154	129.4	138.4		48.5	167	157.2	149.7	150		48.5	169.3	162.1	146.5	155.7
63.2667	156.1	153.7	131.3	137.2		48.6667	166.5	158.6	148.9	151.8		48.6667	167.8	161.3	144.8	155
63.4833	155.7	154.1	131	136.5		48.8333	167.1	158	148.5	151		48.8333	169	162.2	145.4	155.9
63.7	157.9	153.1	128.3	138.2		49	166.8	158.6	148.2	150.2		49	168.1	160.9	144.2	155.6
63.9167	157.1	152.6	130.5	138		49.1667	167.2	157	149.8	151.1		49.1667	169.5	161.3	145.6	156.2
64.1333	157.6	154.6	129.9	137.6		49.3333	165	156.4	148.9	149.8		49.3333	167.3	161	143.6	155.3
64.35	158.3	151.8	129	137.4		49.5	165.4	157.4	149.8	151		49.5	170.1	162.6	145.2	156.7
64.5667	158.6	154.9	128.3	137.2		49.6667	165.5	156.5	149.4	151.1		49.6667	169.1	160.9	145	155.7
64.7833	157.3	154.5	127.6	135.2		49.8333	166.7	156.8	149.6	149.8		49.8333	169.1	161.2	144.7	155.5
65	157.9	153.3	130.3	138.2		50	165.4	157.3	149.7	150.3		50	168	162.3	142.7	154.7
65.2167	157.3	152.3	128.2	135.6		50.1667	167.5	157.8	148.8	151.4		50.1667	168.9	161.7	143.7	154.2
65.4333	157.7	152.2	129.5	136.8		50.3333	166.3	156.8	147.7	150.9		50.3333	168.3	161.6	145	155.6
65.65	156.3	154.3	129	134.4		50.5	166	157.3	149.2	151.5		50.5	167.5	160.9	144.5	154.5
65.8667	156.2	152.2	128.9	136.6		50.6667	167.5	157.2	146.9	149.2		50.6667	168.1	161.1	144.4	155.8
66.0833	158.4	154.1	128.8	137.1		50.8333	165.6	158.5	147.8	150.8		50.8333	168.8	161.7	143.2	153.9
66.3	157.2	153.6	127.7	135.2		51	167.4	158.3	146.8	149.3		51	168.7	161	143.9	153.5
66.5167	158.7	151.9	128.6	136.2		51.1667	166.1	158.2	147.8	149.6		51.1667	168.2	161.2	142.4	154.1
66.7333	155.9	152.4	127.8	134.5		51.3333	166.2	157.9	147.8	148.5		51.3333	167.8	161.8	144.1	154.7
66.95	157.2	152.1	128.1	135.7		51.5	167.6	159.1	147.4	149.5		51.5	168.7	161.1	144.2	153.3
67.1667	155.6	153.6	128.2	135		51.6667	166.3	157.6	148.3	149		51.6667	168.2	160.4	143.8	155.1
67.3833	156.6	153.7	126.7	134.7		51.8333	166.3	159.4	147.8	149.1		51.8333	167.1	159.5	143.3	154.9
67.6	155.6	152.8	126.5	134		52	164.2	157.1	148	149.5		52	168.6	160.2	143.5	151.9
67.8167	156.4	153.2	127.1	134.6		52.1667	166.4	157.1	145.6	149.2		52.1667	169.3	161.3	142.4	152
68.0333	157.4	151.5	127.4	135.6		52.3333	165.9	157.7	146.6	148.7		52.3333	168.1	161.6	144.6	154.8
68.25	155.8	152.1	128.9	135.1		52.5	165.3	156.7	146.8	147.5		52.5	167.5	162	142.4	153.7
68.4667	157.7	151	127.8	135.5		52.6667	167.4	158.6	144.8	150		52.6667	167.7	161.6	141.8	154.1
68.6833	157.7	152.6	128.2	135.4		52.8333	165.2	157.5	146	149.5		52.8333	170.5	160.4	141.7	151.9
68.9	154.2	152.1	127.2	133.2		53	165.1	159.3	147	147.5		53	168.2	159.4	142.3	153.7
69.1167	156.6	151.4	125.1	133.2		53.1667	163.5	155.6	145.8	149.2		53.1667	169.1	160.3	142.1	155.2
69.3333	155.5	151.9	126.7	132.5		53.3333	166	156.8	145.8	147.5		53.3333	169.7	161.3	142.3	153.1
69.55	156.9	150	128.1	134.4		53.5	166.5	157.2	145.5	149.7		53.5	167.6	161.5	143.7	153.8
69.7667	157.9	151.4	126.2	133.7		53.6667	166.5	155.9	146.5	149		53.6667	170.4	160.8	143.1	153.3
69.9833	156.3	151.5	127.2	133.8		53.8333	165.4	157.8	145.1	147.7		53.8333	167.3	161.5	142.1	153.7
70.2	155.1	152	125	133.6		54	167.8	155.7	144.3	149.3		54	165.2	161.3	141.8	153.4
70.4167	157.4	151.7	126.8	132.7		54.1667	166.5	158.3	145.3	147.7		54.1667	169.1	159.5	142.8	153.4
70.6333	155.7	151.5	125.6	131.8		54.3333	165.7	158.5	145.8	146.9		54.3333	166.8	161.3	141.1	152.4
70.85	158.7	151.5	126.2	132.3		54.5	166.5	157.6	143.3	149		54.5	166.6	162.2	141.4	154.7
71.0667	156.7	151.8	127.4	132.7		54.6667	165.2	156.8	143	148		54.6667	168.3	161.7	142.4	152.7
71.2833	156.5	151.3	125.3	131.9		54.8333	166.4	156.3	144.5	146.9		54.8333	169.5	160.2	140.9	153.6
71.5	157.4	151.7	125.3	131.5		55	164.5	157.4	146.1	148.6		55	168.3	160.8	143.5	153.8
71.7167	155.5	151.2	124.9	133.8		55.1667	165.9	157	144.3	145.6		55.1667	168	161.4	141.4	153.2
71.9333	155	154	124.7	132.4		55.3333	165.9	157	143.7	148.2		55.3333	168.4	160.6	140.5	151.2
72.15	154.9	151.8	123.8	133		55.5	165.8	157.3	144.9	146.7		55.5	168.5	160.1	141.5	151.8
72.3667	155.5	150.8	124.8	132.6		55.6667	164.8	156	144	148.1		55.6667	169.3	159	140.7	152.1
72.5833	156.4	152.3	125.6	130.4		55.8333	164.7	157.2	145	145.7		55.8333	169	160.4	141	152.1
72.8	155.7	150.9	125.4	130.5		56	164.8	158.5	144.1	148.4		56	167	161.9	142.6	152.6
73.0167	155.4	152.1	123.3	131.9		56.1667	166.4	158.2	144.7	147		56.1667	168.2	159.3	140.7	153.4
73.2333	155.8	152.1	123.4	133		56.3333	164.4	158.4	143.3	147.9		56.3333	167.5	160.9	139.8	151.1
73.45	154.5	152.1	123.9	131.9		56.5	165.9	158.3	142.8	148.7		56.5	167.6	160.3	142	151.3
73.6667	156.1	148.8	123.7	131.3		56.6667	165.3	156.7	143.4	148.6		56.6667	167.9	161.3	140.7	153.3
73.8833	155.3	150.4	124.5	132.6		56.8333	165	156.4	143.6	146.4		56.8333	168.3	161.5	140	153.1
74.1	155.9	149.9	126	131.5		57	165.9	157	142.3	147		57	167.7	159.9	139.4	150.9
74.3167	156	151.7	124	131.9		57.1667	166	156.8	142.4	147.2		57.1667	167.5	161.7	141.7	150.1
74.5333	154.8	151.1	124.6	131.3		57.3333	165.1	157	141.9	146.7		57.3333	168.8	159.7	140.1	151.2
74.75	154.4	148.7	124.7	130.3		57.5	165.5	155.4	143.5	146		57.5	168.8	159.9	140.8	152.5
74.9667	153.5	149.7	124.7	130.8		57.6667	165.3	157.5	143.8	145.3		57.6667	165.2	160.5	139.6	149.7
75.1833	155.6	150.7	124.7	129.3		57.8333	166.2	155.5	142.1	145		57.8333	168.8	161.6	139.7	152.2
75.4	155.5	151.3	124.8	130.1		58	163.3	155.3	142.7	148		58	168.7	160.4	140.1	151.1
75.6167	154.5	152	125.3	131.2		58.1667	164.5	156.7	143.4	147.6		58.1667	168.2	162.1	141.7	151.5
75.8333	156	149.9	123.3	130.3		58.3333	164.6	156.9	144	145.2		58.3333	167.7	159.4	141.3	151.8
76.05	154.4	150.8	122.9	128.9		58.5	166	156.7	142.9	145.4		58.5	167.2	160.9	139.8	149.5
76.2667	154.4	151.1	123.7	130.5		58.6667	164.7	157.9	143.4	146.4		58.6667	168.8	160.6	140.6	150.9
76.4833	155.2	149.7	125.1	130.8		58.8333	165.3	157	141.3	144.7		58.8333	167.7	158.2	139.4	152.3
76.7	152.8	149	124.6	131.8		59	167.5	156.6	140.6	145.6		59	166.5	161.4	138.7	150.3
76.9167	155.1	151.1	123.2	129.7		59.1667	164.7	158.1	143.3	146.3		59.1667	168.1	159.1	139.5	149.1
77.1333	154.8	149.6	123.6	129.9		59.3333	164.5	155.8	141.3	144.9		59.3333	167.5	160.2	140.3	149.8
77.35	154.4	151	122.6	129.8		59.5	164.5	158	141.8	146.2		59.5	167	161.3	141	151.1
77.5667	155.4	150.1	121.2	128.1		59.6667	165.2	156.1	141.1	145.4		59.6667	168.1	159.9	138.6	151.5
77.7833	154.7	151	123.8	129		59.8333	164.8	158.2	142.8	146		59.8333	167.1	159.1	139.6	149.7
78	153.9	151.4	123.9	128.6		60	164.2	157.5	141.5	145.2		60	167.1	159.2	138.8	149.8
78.2167	154.2	151.8	123	129.9		60.1667	164.5	157.7	140.4	144.9		60.1667	167.7	160.6	138.2	150.6
78.4333	154.5	151.2	122.5	128.9		60.3333	165.2	155.5	142.3	145.3		60.3333	167.1	160.3	139.1	149.7
78.65	154.6	150.1	122.8	127.8		60.5	164.1	156.7	141.2	143.7		60.5	168.9	160.5	139.8	149.8
78.8667	153.2	150.9	122.8	128.7		60.6667	165.2	156.6	141.8	144.7		60.6667	166.9	158.9	139.5	149.4
79.0833	155.6	151.1	122.4	129.6		60.8333	166.5	156	140.1	144.7		60.8333	167.2	161.4	137.4	148.2
79.3	153.4	151.5	122.6	128.5		61	164	156.1	141.9	146.3		61	168	160.7	137.5	150.7
79.5167	155.1	150.4	121.7	128.3		61.1667	165.4	157.6	142.4	146.9		61.1667	167.1	160.2	138.4	149.4
79.7333	152.4	150.4	121.6	127.3		61.3333	164.6	156.8	139.3	144.4		61.3333	166.7	159.7	136.8	152
79.95	153.8	149.4	124	127.5		61.5	163.8	157.5	142.3	144		61.5	167.9	159.4	138.6	149.1
80.1667	154.1	149.6	120.8	127.3		61.6667	166.1	154.8	141.6	144.1		61.6667	167.5	160.6	140	151.1
80.3833	155.2	149.1	122.7	127		61.8333	165.5	154.4	140.2	144.8		61.8333	167.4	159	139.3	148.9
80.6	153.7	148.1	122.6	128.4		62	165.7	157.5	139	144.6		62	166.4	159.7	137.5	150
80.8167	154	149.9	122.4	128.3		62.1667	163.5	155.8	138.4	144.6		62.1667	166.6	159.9	138.9	148.9
81.0333	156.5	150.2	121.1	127.3		62.3333	163.9	155.1	141.7	146.3		62.3333	167.9	159.9	137.7	148.7
81.25	153.2	148.7	122.3	128.1		62.5	165.4	156.5	139.8	144.3		62.5	168.2	159.2	139.6	150.5
81.4667	153.7	150.8	122.3	128.6		62.6667	164.6	156.9	140.9	146		62.6667	168	160.1	137.5	148.6
81.6833	154	150	122.5	128.3		62.8333	166	156	140.1	144.9		62.8333	167.8	160.8	137.9	149.5
81.9	155.1	149.5	121.2	127.8		63	165.7	155.5	138.9	142.9		63	167.5	159.1	137.6	148.3
82.1167	152.8	148.9	122.6	127.2		63.1667	164.9	155.8	137.6	143.8		63.1667	167.1	160.4	138.4	148.4
82.3333	154.3	149	122.1	128.1		63.3333	165	154.4	139.9	143.8		63.3333	166.8	160.8	136.6	148.7
82.55	153.9	149.3	120.9	127		63.5	165.3	155	138.7	143.3		63.5	166.6	159.6	137.8	148.3
82.7667	154.9	151.1	121.1	128.6		63.6667	163.9	155.4	137.4	145		63.6667	167.3	160.1	136.9	147.6
82.9833	153.8	149.1	120.9	127		63.8333	163.5	153.9	139.1	142.3		63.8333	166.9	160.3	136.7	148.8
83.2	153.9	149.8	121.5	127.7		64	166.2	155.4	138.2	143		64	165.1	160.7	137.4	148.2
83.4167	152.8	148.1	121.2	125.4		64.1667	165.7	157.1	139.4	142.9		64.1667	166.8	161.1	137.9	148.9
83.6333	153.4	147.8	122.3	127.3		64.3333	165	155	138.4	142.7		64.3333	167.6	158.7	136.2	149.1
83.85	154.4	149	123.4	126.4		64.5	163.7	155.2	138.4	144.1		64.5	167.2	158.2	136.2	148.1
84.0667	154.6	148.4	120.9	125.9		64.6667	165	155.2	137.9	145.3		64.6667	166.6	158.1	137.1	148.1
84.2833	152.7	147.4	120.3	126.8		64.8333	164	155.3	138	144.1		64.8333	166	160.4	137.2	148.5
84.5	153.8	147.8	120.3	126		65	165	155.7	137.9	144.3		65	166.4	160.7	138.9	148.8
84.7167	153.9	148	122.1	126.4		65.1667	163.5	155.7	138.6	143.1		65.1667	167.9	159.5	137.2	148.7
84.9333	155.1	148.4	120.3	125.1		65.3333	165.4	154.6	137.8	142.8		65.3333	168.4	159.1	138.7	149.2
85.15	153.4	149	121.6	126.1		65.5	164.1	155.9	136	143.3		65.5	166.4	160.2	136.7	147.1
85.3667	152.4	146.8	121.3	126.2		65.6667	165.9	155.7	137.3	142.8		65.6667	167.2	157.9	136.7	148.6
85.5833	153.9	148.6	121.5	125.9		65.8333	166.4	153.7	139.7	141.6		65.8333	165.4	160.3	137.2	146.9
85.8	153	148.2	120.1	126.2		66	164.2	155.2	137.3	142.9		66	167.5	158.8	138	147.8
86.0167	154	147.7	121.3	125.7		66.1667	165.6	156.5	138.1	143.7		66.1667	166.9	158.9	137.1	150.1
86.2333	151.9	149.1	120.1	126.5		66.3333	165.3	155.6	137.2	142.9		66.3333	165.5	158.2	136	147.3
86.45	152.3	149.7	121.7	123.7		66.5	167.4	156	137.7	141.7		66.5	168.3	159.5	137.3	146.6
86.6667	153.1	149.1	120.6	124.6		66.6667	161.8	157.1	138.4	141.5		66.6667	167.1	160	137.4	148.5
86.8833	154.1	146.9	119.3	125.9		66.8333	164.7	156.8	137.9	141.3		66.8333	168.3	158.8	138.6	149.2
87.1	152.7	149.2	119.2	123.3		67	166.5	155.2	138.1	141.8		67	165.7	158.2	136.1	148.3
87.3167	152.8	149.4	118.8	126.3		67.1667	165.3	155.5	138	141.1		67.1667	167.5	160.5	138.6	148.1
87.5333	152.1	147.1	120.1	124.3		67.3333	165.3	156.7	137	140.6		67.3333	165.7	160.8	135.2	147.5
87.75	153.3	148.7	119	125.9		67.5	164.9	155.7	138.2	142.4		67.5	168.4	157.7	135.6	147.3
87.9667	153	147.5	117.6	126		67.6667	163.6	154.3	137.6	141.2		67.6667	167.5	156.8	135.7	148.8
88.1833	152.4	146.2	122.3	124.8		67.8333	162.7	156.7	136.4	142		67.8333	166.7	158	136.6	146.2
88.4	152.3	149	119.6	123.4		68	166	155.8	137.2	142.8		68	167.9	160.3	135.7	148.3
88.6167	152.7	148.7	119.6	124.3		68.1667	164.7	154.8	135.4	141.1		68.1667	166.6	157.8	138.8	147.2
88.8333	152.1	148.1	120.7	124.8		68.3333	164	155.1	136.1	140.3		68.3333	164.5	160	135.6	147.4
89.05	153.3	148.4	122.8	123.8		68.5	162.8	155.7	136.9	141.4		68.5	166.6	158.6	137.5	146.3
89.2667	153.2	145.6	119.2	124.8		68.6667	165.2	155.3	137.2	140.3		68.6667	167	158.8	136.3	147.2
89.4833	152.7	147.6	120.1	125.7		68.8333	165.2	155.5	136.9	140.1		68.8333	166.3	158	134.8	147.5
89.7	150.3	146.3	119.8	125		69	164.1	155.4	134.9	141.4		69	167.4	159.5	137	144.9
89.9167	151.1	148.3	120.7	124.3		69.1667	164.5	156.2	136	140.4		69.1667	165.4	158.7	136.8	149
90.1333	153.3	148.1	119.7	123.6		69.3333	164.4	154.8	136.1	140.4		69.3333	167.2	159.4	136.7	146.6
90.35	151.8	146.7	120.6	125.4		69.5	165	156.5	136.4	140.9		69.5	165	159.1	135.7	146.4
90.5667	152.4	147.2	120.4	124.4		69.6667	164.1	154.4	136.6	140.8		69.6667	166.3	157.1	135.3	146.4
90.7833	152.2	145.4	119.1	124.8		69.8333	163	155.2	135.5	141.5		69.8333	165.7	159.4	136.2	145.4
						70	163.5	152.8	135.8	140.9		70	165.8	158.7	134.8	145.6
						70.1667	166.5	154.8	134.6	140.6		70.1667	168.3	157.4	135	146.1
						70.3333	164.2	156.1	136.8	141		70.3333	167.7	158.6	134.8	146.5
						70.5	163.9	154.6	136.6	142.1		70.5	164.7	157.8	135.8	145.2
						70.6667	163.9	152.9	135.4	140.5		70.6667	165.2	157.8	137.4	146
						70.8333	163.5	153.3	135.8	139.9		70.8333	166	157.5	135.6	145.5
						71	163.8	154.5	135	139.7		71	166.3	157.9	135.7	146.9
						71.1667	164.1	153.6	136.7	140.9		71.1667	167.4	158.3	136	146.7
						71.3333	163.3	155	134.5	140		71.3333	168.5	157.7	135.1	144.3
						71.5	164.4	154.4	136.1	141.5		71.5	165.3	157.7	135.9	147.1
						71.6667	163.3	156.2	134.8	140.3		71.6667	166.1	156.9	135.6	144.8
						71.8333	162.2	155.4	134.5	139		71.8333	166.3	158.2	135.9	144
						72	163.7	154.3	135	140.7		72	165.2	158	135.2	146.1
						72.1667	162.3	154.6	134.8	139.3		72.1667	163.6	157.8	136.9	145.4
						72.3333	162.8	152.2	136.4	139.7		72.3333	167.1	159.1	135.4	145.1
						72.5	163.1	155.2	135.4	140.3		72.5	165.4	159.1	136.5	145.4
						72.6667	164.3	154.8	134.3	139.9		72.6667	165.7	158.8	134.6	146.7
						72.8333	165	154.2	135.5	139.9		72.8333	166.5	158.1	134.1	145.8
						73	163	154.9	134.2	137.3		73	165.2	159.3	135.8	143.5
						73.1667	163.2	153.7	134.2	139.7		73.1667	166.5	159.3	135.6	143.4
						73.3333	165.1	154.2	134.8	137.6		73.3333	165.8	157.4	134.8	144.9
						73.5	163.8	154.5	134.5	140.6		73.5	165.8	156.5	135	145.2
						73.6667	164.9	155.1	135.1	138.5		73.6667	165.4	158.1	136.2	146.9
						73.8333	163.7	154.1	135.5	138.9		73.8333	166.3	158.7	134.9	143.8
						74	163.6	154.8	133.4	137.8		74	165.4	157.9	134.6	144.4
						74.1667	163	153.8	132.4	137.4		74.1667	165.4	159.3	135.2	143.5
						74.3333	162.9	155.2	135	139.1		74.3333	166.6	157.9	133	144
						74.5	164.8	154.6	132.8	140.4		74.5	164.4	158.2	134.5	145.1
						74.6667	163.2	154.6	133.3	139.3		74.6667	168	158.9	135.5	143.4
						74.8333	165.5	153.6	132.5	138.3		74.8333	164.3	158.3	133	144.5
						75	163.4	154.4	132.4	137.6		75	165.2	159.5	133.8	145.3
						75.1667	163	154.4	134.3	139		75.1667	164.4	156.8	134.8	143.1
						75.3333	161.6	153.1	134.8	138.9		75.3333	167.1	158.9	135.2	144.5
						75.5	163.2	154.7	135	138.9		75.5	166.5	157.4	134.6	144.2
						75.6667	163.9	154.8	133.3	139.4		75.6667	165.9	157.7	135.1	143.9
						75.8333	164.2	153.9	134.1	137.6		75.8333	164.2	158	133.9	143.4
						76	163	154.1	132.9	138.5		76	164.8	157.6	134	142.4
						76.1667	163.2	153.7	134.4	135.9		76.1667	165.8	156.4	133.5	142.1
						76.3333	163.7	153.3	132.9	138.6		76.3333	167.1	159	134.8	143.8
						76.5	162.3	152.9	132.8	139.9		76.5	165.9	157.1	133.9	143.7
						76.6667	163.9	153.6	133.2	139.4		76.6667	166.1	157.3	134.7	142.4
						76.8333	162.9	153.8	133.6	138.5		76.8333	165.1	157.7	134.5	142.7
						77	163	154	132.3	138.1		77	166.6	159	134.6	143.4
						77.1667	162.6	152.8	132.3	138.1		77.1667	165.4	157	134.8	142.4
						77.3333	161.6	152.2	132.4	138		77.3333	164.9	158.3	132.5	144.1
						77.5	162.3	151.9	132.2	135.9		77.5	164.9	158.5	134.6	143
						77.6667	163.5	154.6	131.7	138.7		77.6667	166	157.7	133.4	144.6
						77.8333	164.2	154.4	131.3	138.9		77.8333	166.4	156.3	133.9	143.9
						78	165.4	152.1	133.1	137.6		78	165.2	156.6	133.4	142.6
						78.1667	162.6	155.2	133.4	139		78.1667	164.9	158.1	134.6	144.3
						78.3333	163.5	154.3	132.4	138		78.3333	165.4	156.7	132.2	143.7
						78.5	162	153.6	132.9	136.9		78.5	166.3	157.8	134.4	141.7
						78.6667	162.6	154	133.4	138.7		78.6667	165.1	158.2	131.5	141.9
						78.8333	162.1	152.4	132	135.7		78.8333	164.7	157.7	134.1	142.4
						79	162.9	152	131.9	138.6		79	165.8	155.9	133.9	143.4
						79.1667	164.1	154	133.7	136.9		79.1667	166.6	156	133.8	143
						79.3333	162.5	153	133.3	138.4		79.3333	165	158	132.3	144
						79.5	161.3	153.5	131.8	137.4		79.5	166.3	157.2	130.7	142.6
						79.6667	163.2	153.6	132.5	138.7		79.6667	165.7	157.3	132.8	141.9
						79.8333	164.1	154	132.9	136.5		79.8333	165.1	157.9	131.8	142.5
						80	164.6	151.8	132.1	137.4		80	163.6	157.4	133.6	141.6
						80.1667	164	152.5	131.5	137.5		80.1667	164.5	154.8	132.3	140
						80.3333	162.7	152.1	131.9	136.4		80.3333	167.6	158.5	132.7	143.1
						80.5	161.5	154.7	132.3	136.2		80.5	166.3	157.8	132.3	143.5
						80.6667	162.6	152.3	130.3	137.1		80.6667	164.2	158.6	133.3	142.4
						80.8333	164.6	152	132.4	135.9		80.8333	165.5	157.4	132.9	141.6
						81	163.7	152.1	132.3	136.9		81	164.9	156.8	132	140.6
						81.1667	163.9	153.7	131.5	138		81.1667	164.2	158	133.7	142.2
						81.3333	163.2	152.9	133.4	136.6		81.3333	164.5	156.3	132	139.8
						81.5	161.2	154.2	132.9	137.4		81.5	164.7	159.2	131.1	142.9
						81.6667	163.8	154	131.8	134.3		81.6667	164.8	155.9	134	142.2
						81.8333	162.3	153.1	131.9	137.7		81.8333	163.2	156.9	133.5	141.2
						82	163.2	152	130.4	136.8		82	162.8	157.3	133.6	141.3
						82.1667	162.5	152.5	129.8	136.3		82.1667	163.6	157.5	132.4	142.1
						82.3333	163.4	153.1	131.7	133.3		82.3333	167	157.1	131.7	142.5
						82.5	163.1	153.1	131.7	137.1		82.5	165.9	155.6	132.6	141.7
						82.6667	162.5	153.7	130.7	136.9		82.6667	166.9	156.2	133.3	141.8
						82.8333	163.4	153.3	131.1	135.7		82.8333	166	155.8	130.7	141.5
						83	163.1	153.2	132.2	133.5		83	165.5	157.5	133.1	140.8
						83.1667	160.9	152.1	131.7	137		83.1667	164.4	157.7	132.1	141.2
						83.3333	162.8	153.3	135	136.4		83.3333	165.9	158.3	132.6	141.5
						83.5	163.1	153.7	132.7	137.9		83.5	166.2	156.4	133.4	142.1
						83.6667	163.7	152.7	129.9	136.2		83.6667	165.3	157.9	132.1	141.8
						83.8333	162.2	153.1	130.8	134.7		83.8333	165.5	156.7	132	140.7
						84	161.9	154.5	130.3	136.1		84	166.2	156.3	133.4	141.2
						84.1667	163.1	151.9	132	135.8		84.1667	164.6	157.7	132.4	140.9
						84.3333	162.9	154.7	130.4	136		84.3333	164.9	158.4	131.3	142.1
						84.5	163.9	152.8	129.6	135.1		84.5	165.2	156.4	130.7	141.1
						84.6667	161.9	153.2	133	135.5		84.6667	167.8	157.9	133	140.9
						84.8333	161.6	153.2	131.6	134.8		84.8333	166.1	157.6	131.4	142.9
						85	162.7	151.8	132.4	135.4		85	164.7	157.3	132.5	140.3
						85.1667	162.3	152.7	131.2	135.7		85.1667	164.8	157.1	133.6	140.6
						85.3333	161.3	152.9	129.9	136.6		85.3333	164.4	155.4	130.7	140.6
						85.5	162.5	150.3	130.8	133.2		85.5	163.6	157.1	132.1	140.7
						85.6667	163.1	153.2	131.2	135.6		85.6667	164.9	157	133.6	140
						85.8333	161.8	152.2	129.9	133.8		85.8333	164.7	156.8	132.6	140.7
						86	163.2	151.7	131.4	135.7		86	164.3	157.3	131.8	140.2
						86.1667	162.6	151.4	129.6	136		86.1667	164.7	155.8	131.2	140.3
						86.3333	161.3	151.8	129.3	135.9		86.3333	163.9	157.3	132.1	139.9
						86.5	161.4	153.1	131.2	136.6		86.5	164.1	155.8	133	141.3
						86.6667	164.6	154.2	130.6	134.2		86.6667	164.7	157.2	130.9	140.7
						86.8333	161.2	152.3	131.5	134.8		86.8333	164.1	155.9	131.1	140
						87	162.7	151.6	130.9	135.1		87	164.7	158.5	131.6	141
						87.1667	162.9	151.9	129.9	135.7		87.1667	163.6	156.8	130.7	139.7
						87.3333	162.7	153.2	130.5	135.5		87.3333	163.2	157.6	131.2	140.5
						87.5	161.7	152.2	130.9	135.9		87.5	164.7	156	131.5	141.1
						87.6667	161.7	152.9	131.6	135.3		87.6667	164.1	155.9	132.6	139.8
						87.8333	161.2	151.5	130.1	135.2		87.8333	164.3	155.7	130.3	139.6
						88	163.2	154.7	130.3	133.9		88	165.1	155.3	129.7	139.1
						88.1667	161.2	153.6	131.9	136.7		88.1667	164.7	157.5	130.9	141
						88.3333	161.4	151.3	128.1	134.7		88.3333	164.3	156.5	131	139.9
						88.5	162.1	152	130.4	135.9		88.5	163.2	157.1	130.6	138.5
						88.6667	162.2	149.9	131.4	133.6		88.6667	163.6	156.5	131.6	140.4
						88.8333	161.4	152.9	130.8	134.6		88.8333	163	156.5	130.9	139.2
						89	162.7	153	130.8	133.3		89	164.7	156.5	130.9	139
						89.1667	162.2	151.5	129.6	134.8		89.1667	164.1	157	132.2	140.2
						89.3333	162	151.7	129.7	132.8		89.3333	164.8	156.3	130.6	140.2
						89.5	161.3	150.6	129.9	133.6		89.5	162.8	156.4	130.9	138.8
						89.6667	162.1	152.1	131.2	133.8		89.6667	164.4	154	132.8	139.9
						89.8333	160.5	150.8	131.5	134.2		89.8333	164.9	155.5	129.9	138.7
						90	161.1	152	129.4	133.8		90	163.5	156.7	131.3	139.4
						90.1667	162.3	150.8	131.2	134		90.1667	163.4	155.8	130.5	139.2
						90.3333	163.4	151.5	129.8	132.8		90.3333	164.1	156.2	131.7	139.1
						90.5	160.7	152.5	129	134.7		90.5	164.3	155.9	129.6	136.8
						90.6667	161.5	152.1	130.8	134.3		90.6667	164.5	156.3	130.8	137.9
						90.8333	162.4	151.4	128.7	133.7		90.8333	164.3	156.5	130.2	138.1
						91	160.7	151.3	130.1	134.4		91	164.1	156	130.4	138.9
						91.1667	162	151.1	129.8	134.5		91.1667	164.4	154.5	130.8	138.9
						91.3333	160.1	152.4	129	133.6		91.3333	163.8	154.4	131.9	139.8
						91.5	160.4	151.9	128.6	133.7		91.5	163.1	155.7	132.6	139
